# Supplementary material for: Habitat selection by wolves and mountain lions during summer in western Montana
Source: PLoS One. 2021 Jul 22;16(7):e0254827. doi: 10.1371/journal.pone.0254827 (PMC8297843; doi:10.1371/journal.pone.0254827)
Supplement: S1 File — (CSV) [file pone.0254827.s001.csv]

LION	Sex	CLASS	n.used	used	TPI	Slope	TRI	Roads	cancov	Harvest	Grass_shrub	Forest	Riparian	Other	Aspect	TRIsq
f11	f	Adult female	8168	0	-182.9037858	1.930284513	17.10256361	0.568829204	37.23427212	0	0	0	1	0	242.9045739	1.9996683
f11	f	Adult female	8168	0	13.89812263	5.679429817	37.97821484	2.374141594	45.47484072	0	1	0	0	0	118.0506042	0.520283523
f11	f	Adult female	8168	0	-195.3440066	2.36524842	87.86607132	0.011840062	39.91838514	0	0	0	0	1	35.63687542	0.872908527
f11	f	Adult female	8168	0	14.09646705	8.114158283	71.68383755	0	60.87550587	0	0	1	0	0	328.8969715	0.15781892
f11	f	Adult female	8168	0	16.23356307	10.50516975	59.28138437	0.458225692	58.03780404	0	0	1	0	0	267.2798308	0.000205335
f11	f	Adult female	8168	0	81.38361669	7.791255157	57.68096293	1.410545313	63.73834618	0	0	1	0	0	280.8389107	0.004548407
f11	f	Adult female	8168	0	17.25427879	8.160579002	70.30390074	0.043636862	31.82327856	0	0	0	0	1	42.57852909	0.123530489
f11	f	Adult female	8168	0	-21.53290407	7.925130081	54.36487416	0.409687965	66.04860851	0	0	1	0	0	273.9633189	0.031503129
f11	f	Adult female	8168	0	-120.3578936	3.337472571	57.95198076	0	63.19032424	0	0	0	1	0	9.741200806	0.00341614
f11	f	Adult female	8168	0	-182.5484772	3.490211851	24.56206519	0	53.037927	0	1	0	0	0	6.008075212	1.360819429
f11	f	Adult female	8168	0	215.2520673	10.70903834	63.41259549	0.630496641	42.06452915	0	0	1	0	0	291.5826236	0.015072682
f11	f	Adult female	8168	0	20.5418458	14.9567996	86.72235258	0.588004056	54.47453304	0	0	1	0	0	276.4716727	0.803424921
f11	f	Adult female	8168	0	68.08990332	7.461479811	46.97033133	1.640515559	70.68419985	0	0	1	0	0	241.6141907	0.178836025
f11	f	Adult female	8168	0	127.0317678	12.38957632	76.16190855	0.001097178	58.85433988	0	0	1	0	0	305.3695188	0.297980309
f11	f	Adult female	8168	0	95.62059634	11.93732993	73.44423327	0	55.46951062	0	0	1	0	0	73.65936804	0.207649402
f11	f	Adult female	8168	0	-110.0214563	6.464707765	59.53243035	3.537053554	21.2783358	0	1	0	0	0	336.9303249	3.60E-05
f11	f	Adult female	8168	0	126.0107527	12.56609409	100.6962532	1.188407175	69.67961648	0	0	1	0	0	182.5733043	1.849829479
f11	f	Adult female	8168	0	-5.52760346	6.741772003	50.80524455	0	15.22041489	0	0	0	0	1	294.032651	0.087392839
f11	f	Adult female	8168	0	177.3678656	13.21999229	82.33725747	0	59.5959529	1	0	0	0	0	91.03831095	0.563721431
f11	f	Adult female	8168	0	-161.9067356	0.864565341	15.69252847	0	21.98998055	0	1	0	0	0	6.034413435	2.134200738
f11	f	Adult female	8168	0	145.1505871	5.04719246	39.02684915	0.422986512	61.78182301	0	1	0	0	0	146.1133259	0.471290942
f11	f	Adult female	8168	0	-167.9963498	3.533761486	26.55444357	0.234848976	45.88203246	0	0	1	0	0	313.1555701	1.210927741
f11	f	Adult female	8168	0	51.25300112	4.438866192	85.84595184	0	11.96024645	0	1	0	0	0	40.6334612	0.752131367
f11	f	Adult female	8168	0	93.67014073	4.238028731	39.53109338	0.033821769	49.45606672	0	0	1	0	0	64.02012301	0.44859485
f11	f	Adult female	8168	0	35.62388387	6.18864625	49.95606186	0.611739724	50.29055585	0	0	1	0	0	63.05195561	0.104849151
f11	f	Adult female	8168	0	-23.82281867	15.49570659	102.3861338	0.148523013	53.06513737	0	0	1	0	0	304.1703504	2.005524894
f11	f	Adult female	8168	0	38.90524233	11.89085995	117.8543935	0.485608524	33.20924212	0	0	1	0	0	345.102985	3.722980728
f11	f	Adult female	8168	0	144.3716252	3.419429776	27.73433581	0.105052337	6.171450463	0	0	0	1	0	213.5547843	1.126283708
f11	f	Adult female	8168	0	-124.8960499	10.05941517	61.49613211	0.155039457	55.6008727	0	0	1	0	0	279.4465872	0.003501109
f11	f	Adult female	8168	0	25.71712997	6.730057663	65.31684903	1.015173964	68.66485917	0	0	0	0	1	214.2415721	0.034583477
f11	f	Adult female	8168	0	46.57087098	17.01109152	135.5057853	0.785035025	62.27517722	0	0	1	0	0	24.61353508	6.32668554
f11	f	Adult female	8168	0	149.1398375	4.132896037	37.68093876	1.793556982	48.44890437	0	0	1	0	0	5.034033359	0.534613026
f11	f	Adult female	8168	0	88.71766324	7.190342723	57.33102868	0.950998588	52.07516035	0	0	0	1	0	285.2467163	0.006249688
f11	f	Adult female	8168	0	164.541578	9.740838771	72.15768982	0.737995545	0	0	1	0	0	0	276.1141039	0.170560563
f11	f	Adult female	8168	0	-79.42680821	3.794320636	26.34391659	1.677436151	0	0	1	0	0	0	272.3162418	1.226353077
f11	f	Adult female	8168	0	-94.58305879	3.281918379	24.08743838	0.467934045	0	0	1	0	0	0	159.7878626	1.397816379
f11	f	Adult female	8168	0	92.06870179	13.11021807	79.64825517	0.789506214	49.72226618	1	0	0	0	0	266.0343859	0.437681896
f11	f	Adult female	8168	0	-94.77079749	3.352922808	25.26829943	0.869223493	0	0	1	0	0	0	182.1715309	1.306687262
f11	f	Adult female	8168	0	177.4090168	9.199781899	81.82503433	1.022775881	64.8738073	0	0	1	0	0	357.7818454	0.538484397
f11	f	Adult female	8168	0	-163.0348544	5.804929144	40.37730954	2.857332517	63.24365246	0	0	1	0	0	267.441691	0.411765155
f11	f	Adult female	8168	0	36.47127808	9.472165403	59.17705134	1.484829967	27.88292737	0	0	1	0	0	76.066133	0.000316554
f11	f	Adult female	8168	0	-172.6784388	2.925514937	23.09980449	0.861386872	8.487677726	0	0	0	1	0	47.90101723	1.47639254
f11	f	Adult female	8168	0	70.10643053	11.27907567	66.89874138	2.062759053	20.72598302	0	0	1	0	0	297.2153444	0.056864973
f11	f	Adult female	8168	0	-146.5876248	4.118036393	30.60315338	0.004563126	68.48985291	1	0	0	0	0	2.011100358	0.933270332
f11	f	Adult female	8168	0	-143.4119092	2.872543125	32.31188673	1.024532734	0	0	1	0	0	0	202.0739026	0.826921649
f11	f	Adult female	8168	0	191.4790486	7.335398083	110.3926077	0	56.18233431	0	0	1	0	0	85.2425101	2.828694369
f11	f	Adult female	8168	0	310.6931397	8.59446796	69.50518699	0	56.90756631	0	0	0	0	1	332.4168791	0.105600654
f11	f	Adult female	8168	0	181.475548	10.88237677	71.56068039	0.302701329	68.58196911	1	0	0	0	0	66.26010053	0.154588265
f11	f	Adult female	8168	0	-71.81988601	4.456709963	34.52519167	1.361986957	61.04057786	1	0	0	0	0	311.8041312	0.698729671
f11	f	Adult female	8168	0	-40.34616187	16.73931118	112.7844722	1.497716813	44.40376434	0	0	1	0	0	286.0475243	3.10200104
f11	f	Adult female	8168	0	-34.68326575	4.550521549	44.29386183	0	65.26255534	0	0	1	0	0	327.6715347	0.261849885
f11	f	Adult female	8168	0	132.3673915	9.129418967	73.97318897	0.904745064	63.57220708	0	0	1	0	0	349.9309323	0.223955927
f11	f	Adult female	8168	0	112.4347504	12.36594393	74.74281248	0.234762302	64.75662719	0	0	1	0	0	297.5183346	0.248782404
f11	f	Adult female	8168	0	-60.44029727	10.04714373	87.19712856	2.119567552	0	0	1	0	0	0	130.5178079	0.831918895
f11	f	Adult female	8168	0	105.3296385	8.579599797	59.26247378	3.306453387	0.015833952	0	0	1	0	0	278.2659141	0.000223715
f11	f	Adult female	8168	0	-60.7248362	5.285935291	49.12381377	0	57.78371354	0	0	0	1	0	16.3546875	0.123498529
f11	f	Adult female	8168	0	318.2272285	7.551915158	57.17318885	0	73.0921656	0	0	1	0	0	126.8065392	0.00710533
f11	f	Adult female	8168	0	-107.3223485	15.17006545	173.3182003	0.088106872	48.1259633	0	0	1	0	0	4.096936472	14.21404201
f11	f	Adult female	8168	0	148.3215169	11.2683374	83.10208467	0	59.05876847	0	0	1	0	0	338.7356514	0.602479876
f11	f	Adult female	8168	0	-35.63268376	13.25750786	74.87314482	0.902060493	58.30561697	0	0	1	0	0	278.3060369	0.253115838
f11	f	Adult female	8168	0	111.2741489	13.85848892	105.7544971	0.040910796	71.4137673	0	0	1	0	0	212.7576984	2.334630275
f11	f	Adult female	8168	0	264.0912304	8.96838872	121.8492064	0	41.3322671	0	0	1	0	0	67.61319739	4.25215953
f11	f	Adult female	8168	0	76.35878706	10.1590698	72.29873353	0	62.60992803	0	0	1	0	0	148.0872686	0.174448672
f11	f	Adult female	8168	0	-99.54469944	3.820393426	65.49562429	1.544876356	59.30759731	0	0	1	0	0	6.670719304	0.036825324
f11	f	Adult female	8168	0	304.1584195	6.08254208	95.07313953	0.422914688	68.08154888	0	0	1	0	0	245.7775238	1.377038866
f11	f	Adult female	8168	0	-68.35612843	6.055268838	41.73764343	0	66.69195192	0	0	1	0	0	301.0976137	0.355865459
f11	f	Adult female	8168	0	24.83319639	10.75836598	71.60363643	1.483221094	47.06638467	0	0	1	0	0	271.5518453	0.155711292
f11	f	Adult female	8168	0	270.4938479	11.01368029	63.30651805	0.21073045	46.44696403	0	0	0	0	1	268.6558137	0.014220685
f11	f	Adult female	8168	0	-161.9633567	5.647411934	45.28453417	2.270256925	47.67434358	0	0	0	1	0	287.1206723	0.229283691
f11	f	Adult female	8168	0	-181.1763172	0.322577897	14.17932882	0	42.4676959	0	0	0	1	0	186.2463927	2.283447897
f11	f	Adult female	8168	0	133.1656725	14.84178699	98.19588754	0	70.49280926	0	0	1	0	0	310.1485277	1.630999786
f11	f	Adult female	8168	0	-109.5949121	2.782659477	36.51800649	0.532537371	12.36556131	0	1	0	0	0	302.821295	0.592539691
f11	f	Adult female	8168	0	251.7336227	15.55066445	101.0347185	0	64.61403408	0	0	0	0	1	307.0709249	1.880509875
f11	f	Adult female	8168	0	205.6751431	2.4679712	38.39024655	2.302526089	58.63633645	0	0	0	1	0	25.86256422	0.500744367
f11	f	Adult female	8168	0	-82.51571481	4.073671136	32.1745224	1.439386223	53.12330535	0	0	1	0	0	336.8482742	0.835233249
f11	f	Adult female	8168	0	-154.6842609	3.208653704	22.710935	0.263232679	50.40221521	0	0	1	0	0	296.8812495	1.507920527
f11	f	Adult female	8168	0	-138.0060966	2.329120626	19.08264308	0.140790073	0	0	1	0	0	0	169.6181038	1.818140512
f11	f	Adult female	8168	0	160.8498892	8.995942831	84.35272741	0.153354227	59.51487127	0	0	1	0	0	356.3758972	0.668633629
f11	f	Adult female	8168	0	304.8824736	6.241233762	128.7982295	2.357525557	0	0	1	0	0	0	118.1760988	5.256428143
f11	f	Adult female	8168	0	149.4696355	12.94684628	99.12318459	0	68.91405941	0	0	1	0	0	80.84910486	1.710549438
f11	f	Adult female	8168	0	-79.07558716	7.114668939	55.60209825	1.699829792	56.36237045	0	0	1	0	0	252.4952564	0.018613715
f11	f	Adult female	8168	0	153.4350781	2.031723627	26.84742473	0.909909273	1.613581915	1	0	0	0	0	112.9541954	1.189623448
f11	f	Adult female	8168	0	-186.3050495	1.105944934	7.94490118	0	0	0	1	0	0	0	354.2684195	2.951547716
f11	f	Adult female	8168	0	-161.9633567	5.647411934	45.28453417	2.270256925	47.67434358	0	0	0	1	0	287.1206723	0.229283691
f11	f	Adult female	8168	0	-102.0077169	2.51291278	22.16161245	0.759049253	0	0	1	0	0	0	146.2127577	1.553025007
f11	f	Adult female	8168	0	99.72301717	1.861838488	70.18926978	0	66.88500067	0	0	1	0	0	353.6458857	0.120870845
f11	f	Adult female	8168	0	-128.551027	3.695737046	28.88495143	0	43.88980438	0	0	1	0	0	20.05833087	1.046693214
f11	f	Adult female	8168	0	213.1936906	11.95297743	74.48079546	0.5628603	62.58764822	0	1	0	0	0	288.5446425	0.240183792
f11	f	Adult female	8168	0	-81.89327368	4.301831018	37.20402092	1.274329371	0	0	1	0	0	0	227.6909915	0.558008389
f11	f	Adult female	8168	0	-94.44369162	2.240800899	51.7537643	1.981261308	45.7303862	0	1	0	0	0	142.5396889	0.069772456
f11	f	Adult female	8168	0	220.9630431	1.199076222	27.04698498	2.511956755	53.10411449	0	0	1	0	0	80.05883294	1.175220562
f11	f	Adult female	8168	0	115.7304873	7.64101208	65.5728068	0.63239632	47.54995287	0	0	1	0	0	18.72805157	0.037814952
f11	f	Adult female	8168	0	335.5633288	8.502572606	54.09772865	0	73.94194952	0	0	1	0	0	306.8159016	0.034728867
f11	f	Adult female	8168	0	282.7369594	4.310442935	67.21226945	1.089147178	46.16426231	1	0	0	0	0	333.0324621	0.061935616
f11	f	Adult female	8168	0	108.87073	11.11169224	71.47740761	0	14.71599101	0	0	1	0	0	114.8599482	0.152422788
f11	f	Adult female	8168	0	322.0965196	8.050727417	84.55239579	0	57.4441153	1	0	0	0	0	116.72275	0.679514176
f11	f	Adult female	8168	0	214.1270885	3.843530242	44.30441143	1.386399259	64.56375451	1	0	0	0	0	217.5370365	0.261491702
f11	f	Adult female	8168	0	112.4347504	12.36594393	74.74281248	0.234762302	64.75662719	0	0	1	0	0	297.5183346	0.248782404
f11	f	Adult female	8168	0	195.8391007	4.860999223	34.6347181	2.065836566	71.70292317	0	0	0	0	1	347.4931997	0.692666225
f11	f	Adult female	8168	0	-38.10140868	7.774089007	49.31084952	2.65337148	38.27622218	0	0	1	0	0	301.7222347	0.119174443
f11	f	Adult female	8168	0	-5.286698667	4.47427793	82.39194049	0	57.30435195	0	0	1	0	0	358.7705357	0.566449784
f11	f	Adult female	8168	0	-58.29354978	7.671263316	59.29068593	0	23.66204221	0	0	1	0	0	302.7694335	0.000196584
f11	f	Adult female	8168	0	137.5245178	11.16320963	64.02139183	1.921044399	35.13658197	0	1	0	0	0	98.47647656	0.020441754
f11	f	Adult female	8168	0	-38.10140868	7.774089007	49.31084952	2.65337148	38.27622218	0	0	1	0	0	301.7222347	0.119174443
f11	f	Adult female	8168	0	340.6816069	8.896013742	83.07836552	0	74.7586314	0	0	1	0	0	28.06319244	0.601258522
f11	f	Adult female	8168	0	-20.85202026	8.875840965	62.22405655	1.837438976	40.84731037	0	0	1	0	0	289.0661571	0.006943459
f11	f	Adult female	8168	0	-97.73590907	4.881458295	33.31443535	0.634227267	44.51716251	0	1	0	0	0	40.44491588	0.767518375
f11	f	Adult female	8168	0	-43.52493303	5.089373977	45.64486091	1.666344417	57.04756739	0	0	1	0	0	334.2683056	0.217974869
f11	f	Adult female	8168	0	-169.2656655	5.154206307	33.77010555	1.067058845	0	0	1	0	0	0	292.012619	0.74125069
f11	f	Adult female	8168	0	-70.22632397	4.957747548	61.8351767	0.947427485	61.90175313	0	0	1	0	0	337.9578131	0.00495924
f11	f	Adult female	8168	0	-125.2459028	8.50002421	62.80843481	0	16.19758254	0	0	0	1	0	38.98572816	0.01055158
f11	f	Adult female	8168	0	40.33388149	7.042795176	76.98080204	0	43.85880693	0	0	1	0	0	60.62965305	0.328388506
f11	f	Adult female	8168	0	226.6962897	5.96181251	109.0750395	1.101747617	56.63042184	0	0	0	0	1	268.240034	2.683525016
f11	f	Adult female	8168	0	70.10643053	11.27907567	66.89874138	2.062759053	20.72598302	0	0	1	0	0	297.2153444	0.056864973
f11	f	Adult female	8168	0	-182.8787963	1.217345811	9.404354257	0	0	0	1	0	0	0	23.41825917	2.787473287
f11	f	Adult female	8168	0	-120.719034	5.34276029	38.86253317	2.466099157	59.94755608	1	0	0	0	0	327.0590385	0.478807812
f11	f	Adult female	8168	0	-161.9633567	5.647411934	45.28453417	2.270256925	47.67434358	0	0	0	1	0	287.1206723	0.229283691
f11	f	Adult female	8168	0	119.4309131	6.404988401	82.59342028	1.042767295	66.08454968	0	0	0	1	0	224.9257493	0.576559252
f11	f	Adult female	8168	0	263.4468943	5.724223164	89.09709538	1.224925783	63.94659868	0	1	0	0	0	260.2185049	0.950915765
f11	f	Adult female	8168	0	70.10643053	11.27907567	66.89874138	2.062759053	20.72598302	0	0	1	0	0	297.2153444	0.056864973
f11	f	Adult female	8168	0	-42.75215478	10.81587435	82.16071308	1.105342577	0.150724169	0	1	0	0	0	141.4012044	0.55495789
f11	f	Adult female	8168	0	-60.44029727	10.04714373	87.19712856	2.119567552	0	0	1	0	0	0	130.5178079	0.831918895
f11	f	Adult female	8168	0	127.0317678	12.38957632	76.16190855	0.001097178	58.85433988	0	0	1	0	0	305.3695188	0.297980309
f11	f	Adult female	8168	0	98.06048115	8.750270579	106.5271666	0.087496883	64.73963999	0	0	0	1	0	24.08284253	2.413647732
f11	f	Adult female	8168	0	401.6688945	10.24463813	106.1836204	0	27.81040158	0	0	1	0	0	79.25056002	2.378352432
f11	f	Adult female	8168	0	36.72671349	9.569577294	61.98123795	1.595890448	47.48028306	0	0	1	0	0	272.7910971	0.005665442
f11	f	Adult female	8168	0	-157.4044683	1.230783703	78.10213605	0	62.40515044	0	0	1	0	0	84.94407988	0.372423439
f11	f	Adult female	8168	0	-140.638737	1.555081211	28.27815949	0.008435211	21.06182124	0	0	0	1	0	96.31086716	1.088302854
f11	f	Adult female	8168	0	-26.44150419	10.84420939	78.55012158	1.086633777	52.15972764	0	0	1	0	0	230.0048502	0.390790168
f11	f	Adult female	8168	0	-159.7219831	5.868016017	66.01727193	1.269008138	8.800033332	0	0	0	0	1	149.1762872	0.043769203
f11	f	Adult female	8168	0	71.82064455	1.745587665	14.06547167	0.39168782	59.61948733	0	0	1	0	0	162.6108133	2.294881674
f11	f	Adult female	8168	0	98.16868706	7.064700685	69.34981055	0.194054185	55.33033291	0	0	1	0	0	35.10066952	0.102275971
f11	f	Adult female	8168	0	-180.7341048	0.531402159	6.228367371	0.18053467	1.530527483	0	1	0	0	0	310.1582684	3.150527816
f11	f	Adult female	8168	0	-38.10140868	7.774089007	49.31084952	2.65337148	38.27622218	0	0	1	0	0	301.7222347	0.119174443
f11	f	Adult female	8168	0	66.05861327	7.227071558	89.72213314	0.475116283	45.30377597	0	0	1	0	0	295.8691623	0.991800686
f11	f	Adult female	8168	0	-181.9528342	2.885897689	20.48601855	1.219409611	20.91699903	0	0	0	0	1	272.168237	1.694712687
f11	f	Adult female	8168	0	-157.5570626	4.432131823	32.37493372	0.939787384	0	0	1	0	0	0	134.8171021	0.823120737
f11	f	Adult female	8168	0	152.3243934	9.564683131	66.66602228	0	43.26753454	0	1	0	0	0	112.8310613	0.053241247
f11	f	Adult female	8168	0	149.4696355	12.94684628	99.12318459	0	68.91405941	0	0	1	0	0	80.84910486	1.710549438
f11	f	Adult female	8168	0	25.83910374	8.452672717	59.95536634	1.746083008	38.56626993	0	0	1	0	0	289.5733705	6.46E-05
f11	f	Adult female	8168	0	-104.4790548	1.008979748	29.72277477	0.944990474	0	0	1	0	0	0	263.1894235	0.990574012
f11	f	Adult female	8168	0	-151.5716779	11.28525105	65.17781333	0	60.33916829	0	0	1	0	0	69.7790464	0.03288863
f11	f	Adult female	8168	0	265.4501412	2.319828735	48.7814746	0	37.595314	1	0	0	0	0	325.8939144	0.131612672
f11	f	Adult female	8168	0	-141.6543838	7.897904563	99.21163558	0	18.43108323	0	1	0	0	0	133.9903115	1.718236296
f11	f	Adult female	8168	0	-94.77079749	3.352922808	25.26829943	0.869223493	0	0	1	0	0	0	182.1715309	1.306687262
f11	f	Adult female	8168	0	-22.44062257	6.154375916	83.81612895	0	50.17586283	0	0	1	0	0	18.76922661	0.639827836
f11	f	Adult female	8168	0	226.4966036	12.93189948	79.94574686	0	52.45376654	0	0	1	0	0	307.7900445	0.45084244
f11	f	Adult female	8168	0	57.49527694	6.349983674	56.33484698	1.455384981	64.64202821	0	0	1	0	0	55.26364787	0.012569714
f11	f	Adult female	8168	0	7.050485399	13.90715358	96.28656355	1.352194952	62.22448398	0	0	1	0	0	273.1014509	1.473170298
f11	f	Adult female	8168	0	328.4264996	6.929729809	57.43478274	0	66.63609825	1	0	0	0	0	19.55066656	0.005717135
f11	f	Adult female	8168	0	-181.4327428	2.185623599	16.34748708	0.150293685	14.89140028	0	0	0	1	0	342.1250718	2.071166017
f11	f	Adult female	8168	0	-165.0805673	1.754940487	35.28597995	1.765432703	42.93850235	0	0	1	0	0	154.0241256	0.657157681
f11	f	Adult female	8168	0	-163.8057613	1.007448731	27.94185582	1.931246582	0	0	1	0	0	0	302.3854335	1.111713568
f11	f	Adult female	8168	0	-67.98850272	7.38386155	54.16199986	0.38776885	10.58087384	0	1	0	0	0	193.3681502	0.033938443
f11	f	Adult female	8168	0	385.9813845	10.83167281	155.240374	0	70.90982265	0	0	1	0	0	194.7938509	10.05024388
f11	f	Adult female	8168	0	241.9615758	2.8011625	50.45015319	4.883982636	67.94371437	0	0	1	0	0	140.305305	0.094499084
f11	f	Adult female	8168	0	-157.4044683	1.230783703	78.10213605	0	62.40515044	0	0	1	0	0	84.94407988	0.372423439
f11	f	Adult female	8168	0	0.343144741	2.0830401	36.3237847	1.25314233	62.03638671	0	0	0	1	0	263.7046674	0.602504349
f11	f	Adult female	8168	0	-189.593866	14.22278141	106.6920833	1.161950286	7.073605831	0	0	1	0	0	287.8783912	2.430683317
f11	f	Adult female	8168	0	-86.47324389	2.403899378	67.11832335	3.514267402	37.3281634	0	0	0	1	0	24.14960559	0.06039352
f11	f	Adult female	8168	0	265.4501412	2.319828735	48.7814746	0	37.595314	1	0	0	0	0	325.8939144	0.131612672
f11	f	Adult female	8168	0	-183.5522901	8.314712733	62.76770348	0.213629406	0	0	0	0	1	0	5.557485997	0.010275705
f11	f	Adult female	8168	0	-194.8153975	4.550380478	31.73889937	0.219758343	52.64310065	0	0	0	1	0	93.45534319	0.861866698
f11	f	Adult female	8168	0	-99.54469944	3.820393426	65.49562429	1.544876356	59.30759731	0	0	1	0	0	6.670719304	0.036825324
f11	f	Adult female	8168	0	178.4701721	18.15040852	109.7771027	0	62.71926463	0	0	1	0	0	294.5827981	2.760402256
f11	f	Adult female	8168	0	132.4557024	8.582946994	71.64324808	0.099793341	46.79516247	0	0	0	1	0	308.6045687	0.156750487
f11	f	Adult female	8168	0	113.3490367	5.462453834	42.79377277	0	77.21427175	0	0	1	0	0	136.436696	0.315277062
f11	f	Adult female	8168	0	190.4987552	14.30816837	103.7958839	0.995362588	43.32269677	0	0	1	0	0	3.763143177	2.140223315
f11	f	Adult female	8168	0	-61.4028228	7.91083254	70.07424387	0.723966395	0	0	1	0	0	0	171.1223725	0.118231131
f11	f	Adult female	8168	0	362.1493315	3.542070658	40.46436913	0	54.2322578	1	0	0	0	0	335.5975621	0.408065564
f11	f	Adult female	8168	0	-73.6233629	8.626598048	58.71197662	0.726553604	43.12644133	0	0	0	1	0	320.9017822	0.001103978
f11	f	Adult female	8168	0	-45.8805917	9.473635628	60.57280788	0.021138691	46.79387344	0	0	1	0	0	285.2247008	0.000813863
f11	f	Adult female	8168	0	-60.86457271	13.06964434	97.56751917	0.868581367	53.32280281	0	0	1	0	0	17.48036591	1.578170804
f11	f	Adult female	8168	0	140.7989568	9.918358099	79.44339781	2.518457367	53.80983932	0	0	0	0	1	197.4363022	0.428732682
f11	f	Adult female	8168	0	164.0782183	13.82250526	108.2079451	1.177705916	47.56375698	0	0	1	0	0	43.85981214	2.59007505
f11	f	Adult female	8168	0	52.92500586	3.518419545	35.98360086	0.664160519	31.0187653	0	0	1	0	0	327.4062524	0.62015789
f11	f	Adult female	8168	0	235.6631865	8.946071207	90.64559026	0	36.24761594	1	0	0	0	0	174.9412996	1.053780675
f11	f	Adult female	8168	0	-81.89327368	4.301831018	37.20402092	1.274329371	0	0	1	0	0	0	227.6909915	0.558008389
f11	f	Adult female	8168	0	-157.5847358	1.826367242	22.11896799	2.421730642	0	0	1	0	0	0	214.2747833	1.556554316
f11	f	Adult female	8168	0	25.83910374	8.452672717	59.95536634	1.746083008	38.56626993	0	0	1	0	0	289.5733705	6.46E-05
f11	f	Adult female	8168	0	135.7040744	1.548860058	76.56617557	0	77.38734988	0	0	0	0	1	129.3490734	0.312807461
f11	f	Adult female	8168	0	-23.82281867	15.49570659	102.3861338	0.148523013	53.06513737	0	0	1	0	0	304.1703504	2.005524894
f11	f	Adult female	8168	0	145.1505871	5.04719246	39.02684915	0.422986512	61.78182301	0	1	0	0	0	146.1133259	0.471290942
f11	f	Adult female	8168	0	70.55341994	11.74014912	76.09606486	1.371787997	66.90403962	0	0	1	0	0	130.0205827	0.295599476
f11	f	Adult female	8168	0	127.2880622	6.674704547	52.77585756	0.447362928	26.77790905	1	0	0	0	0	237.8230063	0.053003588
f11	f	Adult female	8168	0	86.89184275	9.50768217	76.80011019	0	63.22709056	0	0	1	0	0	63.65523718	0.321551822
f11	f	Adult female	8168	0	23.54001497	14.89849086	89.91382401	0.605411562	59.02558677	0	0	1	0	0	92.63239918	1.00451198
f11	f	Adult female	8168	0	170.4059182	13.58574173	106.5291251	0.759212093	51.71207637	0	0	1	0	0	328.993805	2.41384969
f11	f	Adult female	8168	0	226.6962897	5.96181251	109.0750395	1.101747617	56.63042184	0	0	0	0	1	268.240034	2.683525016
f11	f	Adult female	8168	0	-26.32150868	4.482605981	38.47974777	0	57.744967	0	0	1	0	0	359.1687726	0.496549523
f11	f	Adult female	8168	0	262.5152151	7.252722342	71.18354954	1.038490324	41.7610153	0	0	1	0	0	270.9738297	0.144903174
f11	f	Adult female	8168	0	143.8833902	11.01625906	134.1807933	1.002439702	43.44712191	1	0	0	0	0	271.3049793	6.107415234
f11	f	Adult female	8168	0	42.46857115	7.764586473	59.55294031	1.521424619	66.12452229	0	0	1	0	0	307.1290308	2.83E-05
f11	f	Adult female	8168	0	83.34273974	7.400755967	60.51236591	2.036249118	23.22782224	0	0	1	0	0	308.0407998	0.000703439
f11	f	Adult female	8168	0	226.4966036	12.93189948	79.94574686	0	52.45376654	0	0	1	0	0	307.7900445	0.45084244
f11	f	Adult female	8168	0	318.2272285	7.551915158	57.17318885	0	73.0921656	0	0	1	0	0	126.8065392	0.00710533
f11	f	Adult female	8168	0	-5.286698667	4.47427793	82.39194049	0	57.30435195	0	0	1	0	0	358.7705357	0.566449784
f11	f	Adult female	8168	0	-173.0212205	0.850328401	7.320833931	0.057327661	0	0	1	0	0	0	244.696721	3.023138545
f11	f	Adult female	8168	0	-65.81035154	14.24787434	108.7996071	0.153628854	46.80137861	0	0	1	0	0	13.01728167	2.653661172
f11	f	Adult female	8168	0	-142.6501562	4.248609859	108.8313835	0	56.41940624	0	0	1	0	0	293.5480924	2.657098005
f11	f	Adult female	8168	0	67.2786153	5.781865737	60.12968535	0	41.92085823	0	0	1	0	0	318.4051979	0.000191064
f11	f	Adult female	8168	0	95.62059634	11.93732993	73.44423327	0	55.46951062	0	0	1	0	0	73.65936804	0.207649402
f11	f	Adult female	8168	0	-107.6546655	2.37609096	30.95999238	0.644597196	0	0	1	0	0	0	174.3298508	0.910529977
f11	f	Adult female	8168	0	122.9591568	8.34970117	71.62654895	1.431167261	63.85510667	0	0	1	0	0	100.0467861	0.156311971
f11	f	Adult female	8168	0	-181.4327428	2.185623599	16.34748708	0.150293685	14.89140028	0	0	0	1	0	342.1250718	2.071166017
f11	f	Adult female	8168	0	-109.7491206	0.765579994	48.06569796	0.96585302	7.427873237	0	0	1	0	0	21.28554303	0.149412181
f11	f	Adult female	8168	0	-138.0060966	2.329120626	19.08264308	0.140790073	0	0	1	0	0	0	169.6181038	1.818140512
f11	f	Adult female	8168	0	229.8499338	11.23790596	80.39498447	0	46.76634165	1	0	0	0	0	146.1831027	0.471085429
f11	f	Adult female	8168	0	-42.78756496	3.561506744	35.7500272	0.465733367	37.25607378	0	0	1	0	0	253.0921672	0.632426586
f11	f	Adult female	8168	0	178.4701721	18.15040852	109.7771027	0	62.71926463	0	0	1	0	0	294.5827981	2.760402256
f11	f	Adult female	8168	0	-34.68326575	4.550521549	44.29386183	0	65.26255534	0	0	1	0	0	327.6715347	0.261849885
f11	f	Adult female	8168	0	-58.85811536	18.38999027	137.9696392	0.164716505	41.06448133	0	0	1	0	0	13.22994004	6.74470504
f11	f	Adult female	8168	0	-155.1318114	2.511795419	19.28105365	1.264001984	1.456913915	0	0	0	1	0	282.3080609	1.800426861
f11	f	Adult female	8168	0	274.7442525	11.47329459	91.16661278	0	36.46293049	1	0	0	0	0	315.0822573	1.089579201
f11	f	Adult female	8168	0	110.7386673	7.012989564	41.95041311	0.363333879	43.86103411	0	1	0	0	0	264.3333524	0.347490823
f11	f	Adult female	8168	0	100.9879563	11.27331836	81.69573485	0.357928299	42.22038484	0	0	1	0	0	269.9271693	0.532205217
f11	f	Adult female	8168	0	223.8600304	2.807355957	48.8896378	1.325165123	29.00287636	1	0	0	0	0	206.8380771	0.129021085
f11	f	Adult female	8168	0	-165.4987762	4.954320586	41.38369233	0	67.42069793	0	0	1	0	0	25.9463116	0.370017931
f11	f	Adult female	8168	0	251.7336227	15.55066445	101.0347185	0	64.61403408	0	0	0	0	1	307.0709249	1.880509875
f11	f	Adult female	8168	0	-183.9309894	2.933649454	19.22152173	0	49.44954451	0	0	0	1	0	27.49606668	1.805732631
f11	f	Adult female	8168	0	164.7496561	3.784297413	50.34470947	0.926248605	39.15188596	0	0	0	1	0	99.35811234	0.096662752
f11	f	Adult female	8168	0	231.0172028	8.355141021	71.18127122	0	28.23562962	0	1	0	0	0	76.48128024	0.144845616
f11	f	Adult female	8168	0	36.47127808	9.472165403	59.17705134	1.484829967	27.88292737	0	0	1	0	0	76.066133	0.000316554
f11	f	Adult female	8168	0	-71.81988601	4.456709963	34.52519167	1.361986957	61.04057786	1	0	0	0	0	311.8041312	0.698729671
f11	f	Adult female	8168	0	73.0776276	19.98701418	149.0552391	0	63.00607296	0	0	1	0	0	32.76610475	8.790923054
f11	f	Adult female	8168	0	-181.5704102	3.302000436	27.68972221	0.128021129	53.53657879	1	0	0	0	0	323.1085928	1.129428451
f11	f	Adult female	8168	0	-168.4550311	1.66767684	47.04167582	0.530926378	41.8596802	0	0	1	0	0	135.8453079	0.1768391
f11	f	Adult female	8168	0	240.1493222	2.920874298	25.39994997	0.704082098	23.07445045	1	0	0	0	0	66.96867153	1.296717863
f11	f	Adult female	8168	0	85.70345658	6.963829378	59.14378183	0.789237486	9.486647323	0	1	0	0	0	81.29889848	0.000357061
f11	f	Adult female	8168	0	5.11071087	5.7967241	38.77204274	0	51.25915733	0	0	1	0	0	311.4017597	0.48297282
f11	f	Adult female	8168	0	184.7407584	10.04929614	68.10471576	1.058210849	41.87624583	0	0	1	0	0	311.8398631	0.077554356
f11	f	Adult female	8168	0	-166.7130856	2.554172656	14.58403568	1.007918292	49.70398012	0	1	0	0	0	75.11074115	2.243037507
f11	f	Adult female	8168	0	-134.9523527	2.483189898	36.30016156	3.79511674	40.66124259	0	0	1	0	0	294.4373359	0.603722015
f11	f	Adult female	8168	0	74.81733867	10.80783227	64.67052398	1.851592373	24.66364746	0	1	0	0	0	68.43408156	0.027065868
f11	f	Adult female	8168	0	123.527077	8.822762188	116.7845981	0	65.12126526	0	0	1	0	0	170.8092295	3.58723588
f11	f	Adult female	8168	0	140.9289998	10.61459554	69.10582746	1.330577883	58.22929067	0	0	1	0	0	300.061705	0.097162628
f11	f	Adult female	8168	0	122.4145869	9.263991244	61.39633154	0.391906479	57.10984756	0	0	1	0	0	281.5037384	0.003120132
f11	f	Adult female	8168	0	51.25300112	4.438866192	85.84595184	0	11.96024645	0	1	0	0	0	40.6334612	0.752131367
f11	f	Adult female	8168	0	20.5418458	14.9567996	86.72235258	0.588004056	54.47453304	0	0	1	0	0	276.4716727	0.803424921
f11	f	Adult female	8168	0	-110.1369268	4.236294367	31.73882729	0.251110326	16.79140756	0	0	1	0	0	35.9450006	0.861871139
f11	f	Adult female	8168	0	123.093293	11.28082982	83.7134606	0	68.85467896	0	0	1	0	0	350.8580583	0.634388657
f11	f	Adult female	8168	0	-71.49485431	6.750688817	51.61972371	0	60.01108433	0	0	1	0	0	331.1873686	0.072142253
f11	f	Adult female	8168	0	7.250215903	5.517843406	89.50457624	0	65.24881869	0	0	1	0	0	322.8763256	0.977472237
f11	f	Adult female	8168	0	-86.47324389	2.403899378	67.11832335	3.514267402	37.3281634	0	0	0	1	0	24.14960559	0.06039352
f11	f	Adult female	8168	0	226.4966036	12.93189948	79.94574686	0	52.45376654	0	0	1	0	0	307.7900445	0.45084244
f11	f	Adult female	8168	0	216.363517	13.61013061	107.1726395	0	68.8655025	0	0	1	0	0	352.8127592	2.480665496
f11	f	Adult female	8168	0	-14.3929903	9.735602185	59.33278476	0	29.54176559	0	0	1	0	0	283.8315438	0.000159358
f11	f	Adult female	8168	0	-10.47666659	8.723562032	74.70489263	0.124432368	64.41269376	0	0	1	0	0	20.30245711	0.24752863
f11	f	Adult female	8168	0	-28.0867253	1.294743809	49.40285699	0	51.52163237	0	0	1	0	0	294.8725525	0.117075595
f11	f	Adult female	8168	0	-97.38035465	5.234425856	48.29002704	2.098321456	46.40950608	1	0	0	0	0	359.7742307	0.14371228
f11	f	Adult female	8168	0	84.6261093	11.56247392	90.16437848	0	51.84787809	0	0	1	0	0	269.957743	1.021248638
f11	f	Adult female	8168	0	198.7623975	7.670304376	46.27069368	2.037012357	80.68092222	0	0	1	0	0	271.2111008	0.199012883
f11	f	Adult female	8168	0	1.498267563	19.93420863	133.4619698	0.622320114	40.89114187	0	0	1	0	0	290.1553886	5.990076596
f11	f	Adult female	8168	0	184.7407584	10.04929614	68.10471576	1.058210849	41.87624583	0	0	1	0	0	311.8398631	0.077554356
f11	f	Adult female	8168	0	-152.5828129	7.068501887	84.42817566	3.086478859	2.155895032	0	1	0	0	0	187.202866	0.672734715
f11	f	Adult female	8168	0	-163.7505425	4.48289078	37.57391176	1.206147799	0	0	0	0	1	0	195.0590062	0.539819671
f11	f	Adult female	8168	0	195.0196077	8.059941214	66.60756827	0	19.41081267	0	1	0	0	0	41.04039641	0.05234979
f11	f	Adult female	8168	0	30.07448938	19.9667397	111.7387011	1.015864928	36.22087282	0	0	1	0	0	279.2473222	2.980955515
f11	f	Adult female	8168	0	-144.8929072	8.188260406	50.94541151	1.285349309	65.24127184	0	0	0	1	0	279.8681716	0.08466421
f11	f	Adult female	8168	0	-151.1873602	3.967674134	29.75901778	0.287705563	56.35763783	1	0	0	0	0	334.5781084	0.988181266
f11	f	Adult female	8168	0	47.93894192	10.44773126	74.53989676	0	60.63405965	0	0	1	0	0	63.4268796	0.242110111
f11	f	Adult female	8168	0	273.6906477	8.922031428	58.11154264	0	46.55665674	0	0	1	0	0	35.7153001	0.002825183
f11	f	Adult female	8168	0	-102.708265	4.766567319	49.10191154	0	25.03491119	1	0	0	0	0	5.390854315	0.124009928
f11	f	Adult female	8168	0	149.4696355	12.94684628	99.12318459	0	68.91405941	0	0	1	0	0	80.84910486	1.710549438
f11	f	Adult female	8168	0	-100.6954453	2.849548773	27.49354729	0	37.22148338	0	1	0	0	0	24.85518605	1.143308541
f11	f	Adult female	8168	0	178.4701721	18.15040852	109.7771027	0	62.71926463	0	0	1	0	0	294.5827981	2.760402256
f11	f	Adult female	8168	0	57.79652547	8.263510723	49.41353892	2.283284652	30.33887468	0	0	1	0	0	298.657182	0.11683313
f11	f	Adult female	8168	0	-97.38035465	5.234425856	48.29002704	2.098321456	46.40950608	1	0	0	0	0	359.7742307	0.14371228
f11	f	Adult female	8168	0	249.57047	5.69239376	40.89046577	1.95424919	53.49509724	0	0	1	0	0	58.8144055	0.390199425
f11	f	Adult female	8168	0	292.0639192	5.707637497	47.27105995	0	74.10819275	0	0	1	0	0	43.21114948	0.170494635
f11	f	Adult female	8168	0	147.5558822	12.41009894	95.3300677	0.827606336	53.31041915	0	1	0	0	0	41.91637284	1.397122902
f11	f	Adult female	8168	0	-124.9689264	5.78522112	106.4612751	0.290697169	57.44081964	0	0	1	0	0	309.0746519	2.406858011
f11	f	Adult female	8168	0	200.7794593	8.462890458	62.86866505	0.951075429	44.19348352	1	0	0	0	0	293.4836205	0.010966218
f11	f	Adult female	8168	0	-119.3859228	7.78663726	64.13580269	0	64.12062861	0	0	0	1	0	333.0746534	0.02154189
f11	f	Adult female	8168	0	-64.92810423	7.540007526	62.5575453	0.629408194	31.67518047	0	0	0	0	1	229.3693007	0.008910367
f11	f	Adult female	8168	0	-159.3536162	3.612872842	19.81259901	2.385348884	4.780007006	0	0	0	0	1	259.4177622	1.753399009
f11	f	Adult female	8168	0	-128.5363412	6.537667549	42.41840111	2.186280256	66.28084748	0	0	1	0	0	308.8861597	0.329421639
f11	f	Adult female	8168	0	194.9794228	11.35038386	68.51314116	0.381490216	51.7953015	0	0	0	0	1	274.369875	0.085287379
f11	f	Adult female	8168	0	-178.1121682	0.81932088	13.80282383	0.034277494	22.46932029	0	0	0	0	1	187.889184	2.32136624
f11	f	Adult female	8168	0	52.92500586	3.518419545	35.98360086	0.664160519	31.0187653	0	0	1	0	0	327.4062524	0.62015789
f11	f	Adult female	8168	0	275.8972191	6.441113411	79.60666128	0.440610601	18.65998318	1	0	0	0	0	21.1624872	0.435857384
f11	f	Adult female	8168	0	13.95184488	7.562503932	53.5025747	0	43.25226066	0	0	1	0	0	41.26799162	0.042480464
f11	f	Adult female	8168	0	-142.6501562	4.248609859	108.8313835	0	56.41940624	0	0	1	0	0	293.5480924	2.657098005
f11	f	Adult female	8168	0	209.4280182	4.523742511	36.18911188	0	18.67839869	0	1	0	0	0	302.9450825	0.609462595
f11	f	Adult female	8168	0	-40.75982636	3.968064664	49.26546868	3.39257796	68.14447527	0	0	1	0	0	77.06203672	0.120216524
f11	f	Adult female	8168	0	171.052645	1.24211162	34.81824501	0.519190378	0	0	1	0	0	0	27.39379029	0.682565304
f11	f	Adult female	8168	0	209.4280182	4.523742511	36.18911188	0	18.67839869	0	1	0	0	0	302.9450825	0.609462595
f11	f	Adult female	8168	0	-42.78756496	3.561506744	35.7500272	0.465733367	37.25607378	0	0	1	0	0	253.0921672	0.632426586
f11	f	Adult female	8168	0	-181.5704102	3.302000436	27.68972221	0.128021129	53.53657879	1	0	0	0	0	323.1085928	1.129428451
f11	f	Adult female	8168	0	113.3490367	5.462453834	42.79377277	0	77.21427175	0	0	1	0	0	136.436696	0.315277062
f11	f	Adult female	8168	0	205.4061465	11.72765616	94.19872179	0	70.07980484	0	0	1	0	0	337.5249482	1.309775285
f11	f	Adult female	8168	0	389.5831224	3.55944822	103.079958	0	76.77950132	0	0	1	0	0	48.51078732	2.071271157
f11	f	Adult female	8168	0	171.8244448	9.400986982	89.0675587	0.027720252	71.90381437	0	0	1	0	0	27.78871409	0.949005008
f11	f	Adult female	8168	0	-94.44369162	2.240800899	51.7537643	1.981261308	45.7303862	0	1	0	0	0	142.5396889	0.069772456
f11	f	Adult female	8168	0	51.25300112	4.438866192	85.84595184	0	11.96024645	0	1	0	0	0	40.6334612	0.752131367
f11	f	Adult female	8168	0	-70.35495148	7.779677419	41.96756099	0	50.83627075	1	0	0	0	0	287.5246752	0.346820222
f11	f	Adult female	8168	0	-20.85202026	8.875840965	62.22405655	1.837438976	40.84731037	0	0	1	0	0	289.0661571	0.006943459
f11	f	Adult female	8168	0	100.3127165	2.528149242	21.42333195	0.012506231	63.45527444	0	0	1	0	0	197.0198763	1.614691639
f11	f	Adult female	8168	0	37.50231481	7.803622682	47.28784037	0	34.58493144	0	0	1	0	0	108.6079305	0.17003506
f11	f	Adult female	8168	0	20.81530356	10.17792408	77.54244096	0	52.31824155	0	0	1	0	0	11.04678521	0.350097937
f11	f	Adult female	8168	0	-86.23312002	1.663720621	71.64479927	2.083782469	0	0	1	0	0	0	217.2703111	0.156791252
f11	f	Adult female	8168	0	-128.5363412	6.537667549	42.41840111	2.186280256	66.28084748	0	0	1	0	0	308.8861597	0.329421639
f11	f	Adult female	8168	0	-110.0965034	5.812551484	47.00109352	0	59.83921482	0	0	1	0	0	327.9895375	0.177973619
f11	f	Adult female	8168	0	384.4499425	4.437378629	78.97173992	0	0	1	0	0	0	0	57.59780882	0.408479681
f11	f	Adult female	8168	0	1.011735333	4.995538607	41.51448029	1.763971211	56.44804247	0	0	1	0	0	11.58258724	0.364756326
f11	f	Adult female	8168	0	123.527077	8.822762188	116.7845981	0	65.12126526	0	0	1	0	0	170.8092295	3.58723588
f11	f	Adult female	8168	0	91.35886361	4.114540015	34.24796788	0.203548341	53.78803583	0	0	1	0	0	220.3368505	0.714195021
f11	f	Adult female	8168	0	-168.4550311	1.66767684	47.04167582	0.530926378	41.8596802	0	0	1	0	0	135.8453079	0.1768391
f11	f	Adult female	8168	0	-83.64149537	3.199408586	26.45053056	0.949730684	58.09361878	0	0	1	0	0	317.595606	1.218529258
f11	f	Adult female	8168	0	-183.5522901	8.314712733	62.76770348	0.213629406	0	0	0	0	1	0	5.557485997	0.010275705
f11	f	Adult female	8168	0	368.6223445	9.014180691	63.14360744	0	67.15323706	0	0	1	0	0	288.7574663	0.012960476
f11	f	Adult female	8168	0	-144.4460809	5.315625262	47.23758868	1.553149305	57.97149666	0	0	1	0	0	350.9297204	0.171413184
f11	f	Adult female	8168	0	-73.90731355	0.771346816	8.229844097	1.077212775	3.283354523	0	0	0	1	0	152.838427	2.919145319
f11	f	Adult female	8168	0	-137.5086079	2.006730404	19.77673637	3.266426621	45.39749553	0	0	1	0	0	258.4591005	1.756552336
f11	f	Adult female	8168	0	-64.07082771	0.570759849	6.376212533	0.079803676	0	0	1	0	0	0	28.50814037	3.133134221
f11	f	Adult female	8168	0	-97.50440446	6.180573823	40.30682191	1.13061601	52.40749395	1	0	0	0	0	295.3221962	0.414772754
f11	f	Adult female	8168	0	160.6458087	0.748371649	9.888842668	2.571456886	64.25382672	0	0	1	0	0	357.9042508	2.734043463
f11	f	Adult female	8168	0	43.50894845	11.07058076	75.73477194	0.754821517	11.26460647	0	0	1	0	0	217.2864868	0.282705491
f11	f	Adult female	8168	0	-144.2986331	2.097880121	20.14527683	0	47.38308312	0	0	1	0	0	12.80777516	1.724282374
f11	f	Adult female	8168	0	170.4059182	13.58574173	106.5291251	0.759212093	51.71207637	0	0	1	0	0	328.993805	2.41384969
f11	f	Adult female	8168	0	322.0965196	8.050727417	84.55239579	0	57.4441153	1	0	0	0	0	116.72275	0.679514176
f11	f	Adult female	8168	0	-89.22454495	5.47360341	52.76419201	1.032819455	25.11862939	0	1	0	0	0	142.9586057	0.053181996
f11	f	Adult female	8168	0	37.50231481	7.803622682	47.28784037	0	34.58493144	0	0	1	0	0	108.6079305	0.17003506
f11	f	Adult female	8168	0	123.3757083	8.558233995	54.33562453	0.138869428	69.05309264	0	0	1	0	0	71.42876948	0.03184865
f11	f	Adult female	8168	0	-132.2424328	13.75171654	90.81830267	0.374815628	56.11741047	0	0	1	0	0	298.2709168	1.065581182
f11	f	Adult female	8168	0	265.4501412	2.319828735	48.7814746	0	37.595314	1	0	0	0	0	325.8939144	0.131612672
f11	f	Adult female	8168	0	58.64725967	7.434533089	68.94666538	1.410374317	58.09398453	0	0	0	1	0	249.0732702	0.093897613
f11	f	Adult female	8168	0	-68.13223098	11.33968305	84.98981262	0.81325569	41.74443641	0	0	1	0	0	302.4426203	0.703657285
f11	f	Adult female	8168	0	288.5205	10.96868383	78.51666937	0	75.71725109	0	0	1	0	0	322.6817078	0.389403406
f11	f	Adult female	8168	0	-186.3050495	1.105944934	7.94490118	0	0	0	1	0	0	0	354.2684195	2.951547716
f11	f	Adult female	8168	0	264.0912304	8.96838872	121.8492064	0	41.3322671	0	0	1	0	0	67.61319739	4.25215953
f11	f	Adult female	8168	0	25.71712997	6.730057663	65.31684903	1.015173964	68.66485917	0	0	0	0	1	214.2415721	0.034583477
f11	f	Adult female	8168	0	352.9356347	5.018986342	35.17456416	0	64.26111168	0	0	1	0	0	61.43850227	0.663166126
f11	f	Adult female	8168	0	181.475548	10.88237677	71.56068039	0.302701329	68.58196911	1	0	0	0	0	66.26010053	0.154588265
f11	f	Adult female	8168	0	65.9231407	11.05294009	69.46688259	1.900522154	65.07017666	0	0	1	0	0	305.2044396	0.104776093
f11	f	Adult female	8168	0	77.00342799	4.242105612	38.79383605	0.789157626	52.12754811	0	0	1	0	0	260.699901	0.481968089
f11	f	Adult female	8168	0	216.363517	13.61013061	107.1726395	0	68.8655025	0	0	1	0	0	352.8127592	2.480665496
f11	f	Adult female	8168	0	242.67076	7.574141038	76.12249138	1.933927663	45.80157022	0	0	1	0	0	19.71795764	0.296553882
f11	f	Adult female	8168	0	-163.7505425	4.48289078	37.57391176	1.206147799	0	0	0	0	1	0	195.0590062	0.539819671
f11	f	Adult female	8168	0	-107.6546655	2.37609096	30.95999238	0.644597196	0	0	1	0	0	0	174.3298508	0.910529977
f11	f	Adult female	8168	0	-41.53145849	10.38298152	67.75776732	0	62.54041436	0	0	1	0	0	312.13094	0.071273957
f11	f	Adult female	8168	0	-173.9039863	3.340342618	89.19017079	0.525311759	35.63248665	0	0	0	1	0	164.4656365	0.956949476
f11	f	Adult female	8168	0	278.9642122	12.49342029	82.18758836	0	58.50206292	1	0	0	0	0	93.02644547	0.55628753
f11	f	Adult female	8168	0	-167.9963498	3.533761486	26.55444357	0.234848976	45.88203246	0	0	1	0	0	313.1555701	1.210927741
f11	f	Adult female	8168	0	-11.71468032	6.681910069	48.19555904	1.931265765	32.27721325	0	0	1	0	0	305.6182839	0.146099074
f11	f	Adult female	8168	0	127.3130592	11.97777465	93.01339805	0	25.2156037	1	0	0	0	0	26.74956134	1.221284502
f11	f	Adult female	8168	0	-154.8305312	5.956945	37.78858761	2.100478579	0	0	0	0	0	1	156.1530181	0.529401582
f11	f	Adult female	8168	0	100.1842082	3.619971101	29.22242209	0.043254033	42.23815508	0	0	1	0	0	253.9257585	1.023902739
f11	f	Adult female	8168	0	-124.8960499	10.05941517	61.49613211	0.155039457	55.6008727	0	0	1	0	0	279.4465872	0.003501109
f11	f	Adult female	8168	0	-139.1940546	1.48462253	13.3543066	0.494646429	0	0	1	0	0	0	127.6719327	2.366944573
f11	f	Adult female	8168	0	-148.2226205	2.826631972	21.91559198	0	0	0	1	0	0	0	188.9048366	1.573441072
f11	f	Adult female	8168	0	312.5993358	16.34436853	98.98034722	0	31.10370733	0	0	1	0	0	101.6343614	1.698172501
f11	f	Adult female	8168	0	-34.7272147	3.941475586	76.02517884	0	55.80202168	0	0	1	0	0	18.88631166	0.293046991
f11	f	Adult female	8168	0	-35.63268376	13.25750786	74.87314482	0.902060493	58.30561697	0	0	1	0	0	278.3060369	0.253115838
f11	f	Adult female	8168	0	-47.5885126	5.010583692	51.90697897	2.038405021	8.626017129	0	1	0	0	0	81.5668362	0.067112139
f11	f	Adult female	8168	0	214.1270885	3.843530242	44.30441143	1.386399259	64.56375451	1	0	0	0	0	217.5370365	0.261491702
f11	f	Adult female	8168	0	164.7496561	3.784297413	50.34470947	0.926248605	39.15188596	0	0	0	1	0	99.35811234	0.096662752
f11	f	Adult female	8168	0	-43.34196886	8.787836876	103.0771622	0.175969026	34.71851942	0	0	1	0	0	107.6605811	2.071004104
f11	f	Adult female	8168	0	144.3716252	3.419429776	27.73433581	0.105052337	6.171450463	0	0	0	1	0	213.5547843	1.126283708
f11	f	Adult female	8168	0	-181.1717871	3.136530571	24.5911443	0.530155807	0	0	1	0	0	0	305.5283841	1.358568857
f11	f	Adult female	8168	0	5.473870924	19.69485838	161.5306534	0.161452684	49.78922623	0	0	1	0	0	11.80390428	11.41739919
f11	f	Adult female	8168	0	103.2894423	13.29336922	106.6295897	0.412004516	41.63248999	0	1	0	0	0	41.40553138	2.424220801
f11	f	Adult female	8168	0	128.2774496	2.702464619	52.92978845	1.364251246	69.13982101	0	0	0	0	1	316.0583456	0.050677509
f11	f	Adult female	8168	0	112.3291625	14.13486883	90.54408215	1.163565658	46.99493799	0	0	1	0	0	282.8658009	1.04687583
f11	f	Adult female	8168	0	37.79890132	7.78007403	48.02870781	0	28.28940016	0	0	1	0	0	111.6386421	0.150362697
f11	f	Adult female	8168	0	-77.7983831	5.698425934	41.3399119	0.033744665	50.58049138	0	0	1	0	0	339.1210197	0.371787636
f11	f	Adult female	8168	0	-154.6842609	3.208653704	22.710935	0.263232679	50.40221521	0	0	1	0	0	296.8812495	1.507920527
f11	f	Adult female	8168	0	-181.9018152	1.257951857	9.895862585	0.18506282	0	0	1	0	0	0	356.764387	2.7332731
f11	f	Adult female	8168	0	132.3673915	9.129418967	73.97318897	0.904745064	63.57220708	0	0	1	0	0	349.9309323	0.223955927
f11	f	Adult female	8168	0	-147.4004669	2.827057994	20.10118237	1.115488091	54.85038596	0	0	1	0	0	298.8975922	1.728127596
f11	f	Adult female	8168	0	-177.5502212	11.29989676	72.72185523	0.090209451	0	0	1	0	0	0	349.2854021	0.186375642
f11	f	Adult female	8168	0	-79.07265606	5.044796721	31.35190856	0	62.1712258	0	0	0	0	1	265.6077018	0.885877439
f11	f	Adult female	8168	0	-53.28177315	8.442906171	70.23444858	1.049468787	67.93803441	0	0	1	0	0	217.6748573	0.121915618
f11	f	Adult female	8168	0	95.7765346	7.996121993	57.69503329	0.308058808	57.81029365	0	0	1	0	0	15.5951154	0.004485642
f11	f	Adult female	8168	0	138.7044694	10.85278652	74.14398979	0.596943365	55.52133328	0	0	1	0	0	341.3662123	0.229352967
f11	f	Adult female	8168	0	187.078019	13.541977	88.14730165	0	51.62767666	0	0	0	0	1	113.730447	0.890435283
f11	f	Adult female	8168	0	190.4987552	14.30816837	103.7958839	0.995362588	43.32269677	0	0	1	0	0	3.763143177	2.140223315
f11	f	Adult female	8168	0	242.67076	7.574141038	76.12249138	1.933927663	45.80157022	0	0	1	0	0	19.71795764	0.296553882
f11	f	Adult female	8168	0	-0.602417994	2.781518023	42.37139283	0	43.15220548	0	0	1	0	0	23.99038278	0.331214851
f11	f	Adult female	8168	0	144.0842924	1.743660748	21.69618397	1.049422129	58.19175358	0	0	1	0	0	301.1029692	1.591761163
f11	f	Adult female	8168	0	182.1185416	13.1318334	93.30768628	1.532157475	12.48867176	0	1	0	0	0	221.646508	1.242965903
f11	f	Adult female	8168	0	55.86782055	4.800034284	34.27961597	0	65.42119263	0	0	1	0	0	128.8526227	0.712420924
f11	f	Adult female	8168	0	-181.9528342	2.885897689	20.48601855	1.219409611	20.91699903	0	0	0	0	1	272.168237	1.694712687
f11	f	Adult female	8168	0	-119.3859228	7.78663726	64.13580269	0	64.12062861	0	0	0	1	0	333.0746534	0.02154189
f11	f	Adult female	8168	0	85.70345658	6.963829378	59.14378183	0.789237486	9.486647323	0	1	0	0	0	81.29889848	0.000357061
f11	f	Adult female	8168	0	-86.86820397	4.321638928	56.89088612	1.801120924	25.8434369	0	0	0	1	0	315.9733141	0.008772524
f11	f	Adult female	8168	0	-38.10140868	7.774089007	49.31084952	2.65337148	38.27622218	0	0	1	0	0	301.7222347	0.119174443
f11	f	Adult female	8168	0	223.8600304	2.807355957	48.8896378	1.325165123	29.00287636	1	0	0	0	0	206.8380771	0.129021085
f11	f	Adult female	8168	0	-1.579181111	12.83713595	82.57173857	0.170377055	58.78337011	0	0	1	0	0	137.6058896	0.575467055
f11	f	Adult female	8168	0	-166.8627732	8.189819746	70.1440266	0	32.4178131	0	0	1	0	0	22.7812078	0.119829088
f11	f	Adult female	8168	0	-97.91282141	8.987066941	54.15054842	0.018457078	47.68052027	0	0	1	0	0	270.224409	0.034078609
f11	f	Adult female	8168	0	-182.8787963	1.217345811	9.404354257	0	0	0	1	0	0	0	23.41825917	2.787473287
f11	f	Adult female	8168	0	76.10622406	3.819191186	45.10488552	0.920115252	49.25099313	0	1	0	0	0	224.6549648	0.235028784
f11	f	Adult female	8168	0	13.89812263	5.679429817	37.97821484	2.374141594	45.47484072	0	1	0	0	0	118.0506042	0.520283523
f11	f	Adult female	8168	0	149.8168093	16.14568963	108.7571643	0	36.58051625	0	0	1	0	0	53.92215575	2.649074152
f11	f	Adult female	8168	0	-83.13266257	1.891658474	27.3785808	0.957152306	15.54468539	0	1	0	0	0	276.8643155	1.151482235
f11	f	Adult female	8168	0	-53.28177315	8.442906171	70.23444858	1.049468787	67.93803441	0	0	1	0	0	217.6748573	0.121915618
f11	f	Adult female	8168	0	-93.41035856	6.81366319	53.11830213	0	38.46261956	0	0	0	0	1	8.366564585	0.047899941
f11	f	Adult female	8168	0	13.78552672	10.93668174	81.74853497	1.457253547	62.15551881	0	0	1	0	0	332.4529085	0.534764904
f11	f	Adult female	8168	0	112.3291625	14.13486883	90.54408215	1.163565658	46.99493799	0	0	1	0	0	282.8658009	1.04687583
f11	f	Adult female	8168	0	164.2042864	1.301953959	26.68973646	2.715057692	64.70273813	0	0	1	0	0	284.4518924	1.201066345
f11	f	Adult female	8168	0	292.0639192	5.707637497	47.27105995	0	74.10819275	0	0	1	0	0	43.21114948	0.170494635
f11	f	Adult female	8168	0	-119.2880912	5.536560316	65.32150158	1.948970271	43.34978592	0	1	0	0	0	309.6114293	0.034640927
f11	f	Adult female	8168	0	149.4696355	12.94684628	99.12318459	0	68.91405941	0	0	1	0	0	80.84910486	1.710549438
f11	f	Adult female	8168	0	-151.1873602	3.967674134	29.75901778	0.287705563	56.35763783	1	0	0	0	0	334.5781084	0.988181266
f11	f	Adult female	8168	0	203.5291383	6.806483226	87.9481642	0.105279994	73.6296734	0	0	1	0	0	355.9422688	0.878006692
f11	f	Adult female	8168	0	-42.78756496	3.561506744	35.7500272	0.465733367	37.25607378	0	0	1	0	0	253.0921672	0.632426586
f11	f	Adult female	8168	0	98.16868706	7.064700685	69.34981055	0.194054185	55.33033291	0	0	1	0	0	35.10066952	0.102275971
f11	f	Adult female	8168	0	-204.5830653	7.417740492	84.0368817	0	64.18086201	0	0	1	0	0	202.8993521	0.651601543
f11	f	Adult female	8168	0	87.33014349	11.59753421	80.22237267	1.41511698	7.984576588	0	0	1	0	0	220.4704363	0.463254821
f11	f	Adult female	8168	0	127.0317678	12.38957632	76.16190855	0.001097178	58.85433988	0	0	1	0	0	305.3695188	0.297980309
f11	f	Adult female	8168	0	106.7887095	13.72585502	90.55591795	0	75.05469495	0	0	1	0	0	298.2954916	1.047679764
f11	f	Adult female	8168	0	-172.4340132	7.723309408	61.5982758	0	33.75356362	0	0	1	0	0	95.20869247	0.003913749
f11	f	Adult female	8168	0	-0.602417994	2.781518023	42.37139283	0	43.15220548	0	0	1	0	0	23.99038278	0.331214851
f11	f	Adult female	8168	0	-94.2747239	11.04968977	86.20531455	0.071466727	50.98674318	0	0	1	0	0	24.12068742	0.772959337
f11	f	Adult female	8168	0	-138.5112547	1.101701814	12.61525378	1.052953849	0	0	1	0	0	0	161.0865758	2.443013764
f11	f	Adult female	8168	0	-44.08461038	10.90156273	92.49502525	2.048089119	40.65062219	0	0	1	0	0	307.408583	1.183557838
f11	f	Adult female	8168	0	139.5084335	16.90055961	104.5280774	0	74.56602079	0	0	1	0	0	289.7372806	2.211910002
f11	f	Adult female	8168	0	223.8600304	2.807355957	48.8896378	1.325165123	29.00287636	1	0	0	0	0	206.8380771	0.129021085
f11	f	Adult female	8168	0	84.87173782	7.642081931	75.67725007	0.730255497	68.46472047	0	0	1	0	0	338.5758303	0.280679157
f11	f	Adult female	8168	0	336.1959369	8.154600927	78.52794938	0	61.62615368	0	0	1	0	0	1.977985645	0.389870744
f11	f	Adult female	8168	0	-169.0014615	2.490474296	16.66518018	1.883007846	0.336510217	0	0	1	0	0	306.3159014	2.040930823
f11	f	Adult female	8168	0	79.57246157	0.979066487	43.2254256	1.397465912	37.91768637	0	0	1	0	0	64.45017704	0.299395381
f11	f	Adult female	8168	0	-94.77079749	3.352922808	25.26829943	0.869223493	0	0	1	0	0	0	182.1715309	1.306687262
f11	f	Adult female	8168	0	-83.13266257	1.891658474	27.3785808	0.957152306	15.54468539	0	1	0	0	0	276.8643155	1.151482235
f11	f	Adult female	8168	0	124.6407349	12.73573044	86.21219506	0.012710341	16.99173843	1	0	0	0	0	55.37129814	0.773360893
f11	f	Adult female	8168	0	98.48480897	9.789497918	69.79196254	0.448774808	65.33374909	0	0	1	0	0	299.2338509	0.111876613
f11	f	Adult female	8168	0	-40.27515143	6.905876011	49.65589391	2.295118437	63.32279812	0	0	1	0	0	314.2353427	0.111399546
f11	f	Adult female	8168	0	101.6081415	12.77504843	91.80427605	0	16.21107907	0	0	1	0	0	332.3400895	1.134205632
f11	f	Adult female	8168	0	283.6466755	1.919930185	90.15153869	0	58.97672425	0	0	1	0	0	265.2407323	1.020387598
f11	f	Adult female	8168	0	-150.2041804	3.429476503	26.65601938	0	46.52836481	0	0	0	1	0	32.05219916	1.203520185
f11	f	Adult female	8168	0	-137.5086079	2.006730404	19.77673637	3.266426621	45.39749553	0	0	1	0	0	258.4591005	1.756552336
f11	f	Adult female	8168	0	201.8357956	11.31197843	74.00323894	0	38.58004044	0	0	1	0	0	140.912528	0.224900801
f11	f	Adult female	8168	0	175.5397837	11.4463804	71.06460144	1.041755707	55.90688065	0	0	1	0	0	285.2493135	0.141913457
f11	f	Adult female	8168	0	-6.5759742	5.620580178	59.35084962	0	55.81620124	0	1	0	0	0	55.38128515	0.000144582
f11	f	Adult female	8168	0	-131.0770799	3.844483312	26.52747459	0.156750759	38.43953007	1	0	0	0	0	320.991467	1.21289831
f11	f	Adult female	8168	0	297.7341975	8.401433453	67.45796057	0	59.57429428	0	0	1	0	0	146.9909796	0.066060461
f11	f	Adult female	8168	0	-109.7491206	0.765579994	48.06569796	0.96585302	7.427873237	0	0	1	0	0	21.28554303	0.149412181
f11	f	Adult female	8168	0	37.79890132	7.78007403	48.02870781	0	28.28940016	0	0	1	0	0	111.6386421	0.150362697
f11	f	Adult female	8168	0	-139.9044445	4.178367862	26.9262952	0.137411858	46.75998271	0	0	1	0	0	288.3831615	1.183920636
f11	f	Adult female	8168	0	88.26180445	18.95152589	171.6441897	0.068018297	49.92756555	0	0	1	0	0	344.3010056	13.79823035
f11	f	Adult female	8168	0	14.09646705	8.114158283	71.68383755	0	60.87550587	0	0	1	0	0	328.8969715	0.15781892
f11	f	Adult female	8168	0	-189.1800988	1.163330423	9.039744161	0	0	0	1	0	0	0	2.300374963	2.828023786
f11	f	Adult female	8168	0	-150.2041804	3.429476503	26.65601938	0	46.52836481	0	0	0	1	0	32.05219916	1.203520185
f11	f	Adult female	8168	0	-120.3745447	5.56940728	53.64191769	0	14.8123511	0	0	1	0	0	17.320648	0.040595637
f11	f	Adult female	8168	0	-58.29354978	7.671263316	59.29068593	0	23.66204221	0	0	1	0	0	302.7694335	0.000196584
f11	f	Adult female	8168	0	-172.4340132	7.723309408	61.5982758	0	33.75356362	0	0	1	0	0	95.20869247	0.003913749
f11	f	Adult female	8168	0	139.5084335	16.90055961	104.5280774	0	74.56602079	0	0	1	0	0	289.7372806	2.211910002
f11	f	Adult female	8168	0	251.7336227	15.55066445	101.0347185	0	64.61403408	0	0	0	0	1	307.0709249	1.880509875
f11	f	Adult female	8168	0	70.37711901	12.19262502	90.03951901	0.116468534	32.24151683	1	0	0	0	0	203.8685608	1.01289093
f11	f	Adult female	8168	0	103.1937948	7.688231813	73.51129382	0.903535954	39.53467408	0	0	1	0	0	256.6759217	0.209682616
f11	f	Adult female	8168	0	-154.9166013	2.622646054	19.40027319	0	0	0	1	0	0	0	190.2478103	1.789824912
f11	f	Adult female	8168	0	-1.078058188	13.87547816	104.2939153	0.31922719	46	0	0	1	0	0	28.96703582	2.188855511
f11	f	Adult female	8168	0	121.5927033	3.962680442	51.70178011	0	74.56011012	0	0	1	0	0	131.735454	0.070686823
f11	f	Adult female	8168	0	-109.8885037	6.657493273	54.57252855	1.093982935	34.25927609	0	1	0	0	0	7.366257828	0.029104322
f11	f	Adult female	8168	0	248.2008967	5.892345629	40.78916069	1.16103759	51.72049842	0	0	1	0	0	53.34386335	0.394410887
f11	f	Adult female	8168	0	123.527077	8.822762188	116.7845981	0	65.12126526	0	0	1	0	0	170.8092295	3.58723588
f11	f	Adult female	8168	0	59.02958694	6.800839612	102.4035417	2.764053401	52.0642841	0	0	1	0	0	306.996016	2.007161492
f11	f	Adult female	8168	0	-194.268293	3.832329921	53.75132347	0.286774769	52.84768564	0	0	1	0	0	50.63641057	0.03914573
f11	f	Adult female	8168	0	290.271768	5.474275604	53.57996075	0.78968235	64.79693946	0	0	1	0	0	317.0876105	0.041428419
f11	f	Adult female	8168	0	134.1363943	9.406686717	68.41835137	0.05741983	38.37004979	1	0	0	0	0	50.03733702	0.083459911
f11	f	Adult female	8168	0	-94.77079749	3.352922808	25.26829943	0.869223493	0	0	1	0	0	0	182.1715309	1.306687262
f11	f	Adult female	8168	0	-86.47324389	2.403899378	67.11832335	3.514267402	37.3281634	0	0	0	1	0	24.14960559	0.06039352
f11	f	Adult female	8168	0	68.57469841	4.176012854	36.32334379	0.884029959	18.38891391	0	1	0	0	0	119.0681053	0.602527064
f11	f	Adult female	8168	0	137.5245178	11.16320963	64.02139183	1.921044399	35.13658197	0	1	0	0	0	98.47647656	0.020441754
f11	f	Adult female	8168	0	-157.547918	5.070399902	36.04349719	0	45.51990025	0	0	1	0	0	49.56888311	0.617031133
f11	f	Adult female	8168	0	132.4557024	8.582946994	71.64324808	0.099793341	46.79516247	0	0	0	1	0	308.6045687	0.156750487
f11	f	Adult female	8168	0	-129.5350012	2.231138647	20.21845892	1.628363103	7.100205192	0	1	0	0	0	325.5464386	1.717910042
f11	f	Adult female	8168	0	-70.22632397	4.957747548	61.8351767	0.947427485	61.90175313	0	0	1	0	0	337.9578131	0.00495924
f11	f	Adult female	8168	0	78.3966868	8.464194999	55.52986796	0	0	0	1	0	0	0	115.3487411	0.019273536
f11	f	Adult female	8168	0	63.86019935	8.227212977	132.7850608	0	65.20518437	0	0	1	0	0	351.4333578	5.880620486
f11	f	Adult female	8168	0	70.55341994	11.74014912	76.09606486	1.371787997	66.90403962	0	0	1	0	0	130.0205827	0.295599476
f11	f	Adult female	8168	0	86.42991062	8.884989033	60.73905364	0.838538636	46.40742327	0	0	1	0	0	271.841032	0.001159089
f11	f	Adult female	8168	0	138.6700866	8.914607293	76.36845213	0.986161155	44.44633191	0	0	1	0	0	303.9017159	0.305510655
f11	f	Adult female	8168	0	-144.2986331	2.097880121	20.14527683	0	47.38308312	0	0	1	0	0	12.80777516	1.724282374
f11	f	Adult female	8168	0	76.50492797	6.685023068	59.26243223	0	55.44314776	0	0	1	0	0	63.49673884	0.000223756
f11	f	Adult female	8168	0	-147.4004669	2.827057994	20.10118237	1.115488091	54.85038596	0	0	1	0	0	298.8975922	1.728127596
f11	f	Adult female	8168	0	76.35878706	10.1590698	72.29873353	0	62.60992803	0	0	1	0	0	148.0872686	0.174448672
f11	f	Adult female	8168	0	-111.8202385	6.191475714	45.94137095	0	65.16440326	0	0	1	0	0	28.80478387	0.208883425
f11	f	Adult female	8168	0	181.475548	10.88237677	71.56068039	0.302701329	68.58196911	1	0	0	0	0	66.26010053	0.154588265
f11	f	Adult female	8168	0	-79.43372614	2.593550198	25.14579792	1.252551672	0	0	1	0	0	0	193.8440974	1.315998128
f11	f	Adult female	8168	0	119.5396785	5.06640361	48.92938591	0.943142994	59.70060337	0	0	0	0	1	326.5496961	0.128075197
f11	f	Adult female	8168	0	-165.9313542	1.864482398	110.0517371	2.561686301	49.62470384	0	0	1	0	0	122.9373404	2.79077066
f11	f	Adult female	8168	0	328.4264996	6.929729809	57.43478274	0	66.63609825	1	0	0	0	0	19.55066656	0.005717135
f11	f	Adult female	8168	0	164.0782183	13.82250526	108.2079451	1.177705916	47.56375698	0	0	1	0	0	43.85981214	2.59007505
f11	f	Adult female	8168	0	56.53717054	4.5508625	59.1210615	0.095867534	30.74274953	0	0	1	0	0	251.5754249	0.000386125
f11	f	Adult female	8168	0	185.0544607	17.4438	136.5827908	0.915358273	52.61994948	0	0	1	0	0	22.68825017	6.507766177
f11	f	Adult female	8168	0	31.16382427	5.108710118	51.68889545	0	71.99466611	0	0	1	0	0	73.9551118	0.070914376
f11	f	Adult female	8168	0	-63.8106468	0.652753343	13.74214582	1.242074797	0	0	1	0	0	0	108.7703812	2.327506423
f11	f	Adult female	8168	0	-26.44150419	10.84420939	78.55012158	1.086633777	52.15972764	0	0	1	0	0	230.0048502	0.390790168
f11	f	Adult female	8168	0	18.52921823	13.10282256	107.0654595	1.761896562	48.54594564	0	0	1	0	0	271.9147222	2.469473742
f11	f	Adult female	8168	0	50.68450618	7.775424717	54.49402388	0	32.61125748	0	0	1	0	0	62.98559542	0.030000035
f11	f	Adult female	8168	0	368.6223445	9.014180691	63.14360744	0	67.15323706	0	0	1	0	0	288.7574663	0.012960476
f11	f	Adult female	8168	0	69.13833234	4.007477733	44.66777481	0.31834643	34.65817421	0	0	1	0	0	1.756022014	0.249304325
f11	f	Adult female	8168	0	-179.8817601	3.316269672	21.25274427	0	28.47027758	0	0	1	0	0	52.53362515	1.629111134
f11	f	Adult female	8168	0	-180.5437916	3.387512063	55.86557061	1.020365791	40.58438784	0	0	0	0	1	12.95243521	0.01630432
f11	f	Adult female	8168	0	1.498267563	19.93420863	133.4619698	0.622320114	40.89114187	0	0	1	0	0	290.1553886	5.990076596
f11	f	Adult female	8168	0	85.3134598	10.46794576	62.69523499	0	43.26020834	0	0	1	0	0	110.083715	0.009793909
f11	f	Adult female	8168	0	-128.551027	3.695737046	28.88495143	0	43.88980438	0	0	1	0	0	20.05833087	1.046693214
f11	f	Adult female	8168	0	-167.8524274	7.202553535	49.06565315	1.288553237	53.52077322	0	0	0	1	0	24.74029651	0.124858853
f11	f	Adult female	8168	0	-79.43372614	2.593550198	25.14579792	1.252551672	0	0	1	0	0	0	193.8440974	1.315998128
f11	f	Adult female	8168	0	-164.6677124	1.4691815	15.02205526	1.793556588	0	0	1	0	0	0	21.94751361	2.199707347
f11	f	Adult female	8168	0	112.4347504	12.36594393	74.74281248	0.234762302	64.75662719	0	0	1	0	0	297.5183346	0.248782404
f11	f	Adult female	8168	0	-183.5522901	8.314712733	62.76770348	0.213629406	0	0	0	0	1	0	5.557485997	0.010275705
f11	f	Adult female	8168	0	71.64579761	7.50258325	62.72642549	1.429025463	37.66704726	0	0	1	0	0	299.0025148	0.009999857
f11	f	Adult female	8168	0	-146.5876248	4.118036393	30.60315338	0.004563126	68.48985291	1	0	0	0	0	2.011100358	0.933270332
f11	f	Adult female	8168	0	178.4701721	18.15040852	109.7771027	0	62.71926463	0	0	1	0	0	294.5827981	2.760402256
f11	f	Adult female	8168	0	251.7336227	15.55066445	101.0347185	0	64.61403408	0	0	0	0	1	307.0709249	1.880509875
f11	f	Adult female	8168	0	141.0331902	8.208620793	64.08901856	0	6.650219838	0	0	1	0	0	106.4536709	0.021088545
f11	f	Adult female	8168	0	-20.60924294	11.29143107	92.95897941	1.782452358	62.08962144	0	0	1	0	0	350.2492572	1.21729616
f11	f	Adult female	8168	0	170.7282055	4.456707021	27.28863461	2.669505377	67.76730468	0	0	0	0	1	83.27562625	1.157897377
f11	f	Adult female	8168	0	230.8090352	6.484396808	36.98800834	1.225990466	71.78259308	0	0	1	0	0	254.5460703	0.568769808
f11	f	Adult female	8168	0	210.6943943	9.753208159	61.02877335	0	62.65761942	0	0	1	0	0	90.91198299	0.001906211
f11	f	Adult female	8168	0	205.4123833	11.09843289	78.48863418	0	30.20381745	1	0	0	0	0	100.7554144	0.388243105
f11	f	Adult female	8168	0	-107.5969387	5.395269604	35.74095399	0.882068006	24.27147616	0	1	0	0	0	27.90610227	0.632905591
f11	f	Adult female	8168	0	85.70345658	6.963829378	59.14378183	0.789237486	9.486647323	0	1	0	0	0	81.29889848	0.000357061
f11	f	Adult female	8168	0	361.6478886	6.968656601	98.33265039	0	22.89728695	0	1	0	0	0	188.0673336	1.642613133
f11	f	Adult female	8168	0	-164.6677124	1.4691815	15.02205526	1.793556588	0	0	1	0	0	0	21.94751361	2.199707347
f11	f	Adult female	8168	0	77.04075154	9.625682931	79.20123681	0.472420657	50.66421363	0	0	1	0	0	324.9099873	0.418273075
f11	f	Adult female	8168	0	146.8240397	12.80192027	105.6588372	0	54.41402619	1	0	0	0	0	337.4066202	2.324939043
f11	f	Adult female	8168	0	30.92136793	8.214749545	59.8057416	0.918408079	61.4187508	0	0	1	0	0	290.3538686	9.44E-06
f11	f	Adult female	8168	0	-159.7219831	5.868016017	66.01727193	1.269008138	8.800033332	0	0	0	0	1	149.1762872	0.043769203
f11	f	Adult female	8168	0	352.9356347	5.018986342	35.17456416	0	64.26111168	0	0	1	0	0	61.43850227	0.663166126
f11	f	Adult female	8168	0	157.987353	9.633275608	86.87157097	0	0	0	0	1	0	0	250.0140528	0.812326852
f11	f	Adult female	8168	0	201.9190972	5.414654355	35.66242061	1.677854038	50.70163202	0	0	1	0	0	53.13372439	0.637059201
f11	f	Adult female	8168	0	-182.777936	11.10631939	80.85089033	0.01089089	0	0	1	0	0	0	11.28555709	0.492083375
f11	f	Adult female	8168	0	43.19549713	13.45012802	83.42327377	1.658125669	47.98915128	1	0	0	0	0	258.7529606	0.619140647
f11	f	Adult female	8168	0	-24.25969286	4.213878661	73.77319055	0.161238763	66.71809292	0	0	1	0	0	311.6170987	0.217717963
f11	f	Adult female	8168	0	245.923196	9.478829295	86.39585606	0	59.7121218	0	0	1	0	0	199.7419285	0.784118154
f11	f	Adult female	8168	0	37.50231481	7.803622682	47.28784037	0	34.58493144	0	0	1	0	0	108.6079305	0.17003506
f11	f	Adult female	8168	0	115.7304873	7.64101208	65.5728068	0.63239632	47.54995287	0	0	1	0	0	18.72805157	0.037814952
f11	f	Adult female	8168	0	223.2921349	11.59410538	68.0730995	0.042214523	69.75376002	0	0	1	0	0	292.4791601	0.076971064
f11	f	Adult female	8168	0	504.347197	6.965084896	135.3345745	0	43.15154238	0	0	1	0	0	293.4760125	6.29813464
f11	f	Adult female	8168	0	-182.0865449	1.92331227	22.45839779	1.070933022	32.175919	0	0	0	1	0	208.1644758	1.528573631
f11	f	Adult female	8168	0	1.498267563	19.93420863	133.4619698	0.622320114	40.89114187	0	0	1	0	0	290.1553886	5.990076596
f11	f	Adult female	8168	0	3.579716548	12.13820176	81.92867419	0	59.3424166	0	0	1	0	0	265.1273459	0.543544055
f11	f	Adult female	8168	0	-172.4041616	10.54491765	99.3296262	0.177758739	0	0	1	0	0	0	24.99112392	1.728517129
f11	f	Adult female	8168	0	4.921770158	12.39250628	92.75638786	0.333212228	11.11912513	0	1	0	0	0	146.7830738	1.202505572
f11	f	Adult female	8168	0	201.0844311	13.26767926	100.4491354	0	63.26044361	0	0	1	0	0	146.7055561	1.827588708
f11	f	Adult female	8168	0	26.05517972	11.44595378	97.80992708	0	61.04235694	1	0	0	0	0	11.84100451	1.598447788
f11	f	Adult female	8168	0	51.15503467	4.718520598	83.23804785	0	72.08230434	0	0	1	0	0	85.51113239	0.609504843
f11	f	Adult female	8168	0	-182.9989974	10.14421344	73.11936242	0.775496937	36.33997921	0	0	0	1	0	286.0818583	0.197939853
f11	f	Adult female	8168	0	216.8090569	10.06950632	124.1014703	0	0	0	1	0	0	0	31.4139232	4.566004975
f11	f	Adult female	8168	0	185.0544607	17.4438	136.5827908	0.915358273	52.61994948	0	0	1	0	0	22.68825017	6.507766177
f11	f	Adult female	8168	0	13.95184488	7.562503932	53.5025747	0	43.25226066	0	0	1	0	0	41.26799162	0.042480464
f11	f	Adult female	8168	0	-181.9132787	3.626727717	33.3571817	1.088737738	25.8755813	0	1	0	0	0	78.24408954	0.765034768
f11	f	Adult female	8168	0	210.6943943	9.753208159	61.02877335	0	62.65761942	0	0	1	0	0	90.91198299	0.001906211
f11	f	Adult female	8168	0	183.5235134	7.01119727	83.34900301	0	16.00133993	0	0	1	0	0	117.4593919	0.615267865
f11	f	Adult female	8168	0	250.4523282	7.201129347	102.0654077	0	56.0041961	0	0	1	0	0	236.4245645	1.975491502
f11	f	Adult female	8168	0	164.1903188	11.84733138	71.62024498	0.424029798	74.64717043	0	0	1	0	0	295.4675215	0.15614659
f11	f	Adult female	8168	0	-44.08461038	10.90156273	92.49502525	2.048089119	40.65062219	0	0	1	0	0	307.408583	1.183557838
f11	f	Adult female	8168	0	84.6261093	11.56247392	90.16437848	0	51.84787809	0	0	1	0	0	269.957743	1.021248638
f11	f	Adult female	8168	0	248.8094878	5.901320344	42.71193577	0.753517159	39.59069301	1	0	0	0	0	15.75092079	0.318334348
f11	f	Adult female	8168	0	201.0844311	13.26767926	100.4491354	0	63.26044361	0	0	1	0	0	146.7055561	1.827588708
f11	f	Adult female	8168	0	-71.06552309	1.944512935	54.84397586	0.565758215	51.29208105	0	0	0	1	0	241.9245811	0.026111815
f11	f	Adult female	8168	0	54.88065725	4.686180304	34.96949716	1.83819779	64.56209631	0	0	0	1	0	225.6191667	0.674296483
f11	f	Adult female	8168	0	-138.0060966	2.329120626	19.08264308	0.140790073	0	0	1	0	0	0	169.6181038	1.818140512
f11	f	Adult female	8168	0	127.0317678	12.38957632	76.16190855	0.001097178	58.85433988	0	0	1	0	0	305.3695188	0.297980309
f11	f	Adult female	8168	0	145.1505871	5.04719246	39.02684915	0.422986512	61.78182301	0	1	0	0	0	146.1133259	0.471290942
f11	f	Adult female	8168	0	-118.7279083	2.245258209	16.94830137	0	63.81460254	0	0	1	0	0	352.8173803	2.014173217
f11	f	Adult female	8168	0	158.4946737	10.09338147	63.18027192	0	15.81006232	0	1	0	0	0	276.3506317	0.013238999
f11	f	Adult female	8168	0	33.66243659	10.6605285	61.8609491	0.851451606	64.0912204	0	0	1	0	0	265.2349534	0.005080434
f11	f	Adult female	8168	0	-109.8885037	6.657493273	54.57252855	1.093982935	34.25927609	0	1	0	0	0	7.366257828	0.029104322
f11	f	Adult female	8168	0	-0.042131859	7.601067095	90.37076092	0.69157645	46.11968132	0	0	0	1	0	7.12502682	1.035138533
f11	f	Adult female	8168	0	38.58345037	11.72863894	121.7102972	0	55.18868116	0	0	1	0	0	6.081304118	4.233168814
f11	f	Adult female	8168	0	329.6052889	7.095251619	61.82679283	0.280145058	67.54144643	0	0	1	0	0	239.2133869	0.00492013
f11	f	Adult female	8168	0	-74.02484022	10.6482621	81.84226283	0.134634433	46.06484747	1	0	0	0	0	64.2312541	0.539323846
f11	f	Adult female	8168	0	-40.34616187	16.73931118	112.7844722	1.497716813	44.40376434	0	0	1	0	0	286.0475243	3.10200104
f11	f	Adult female	8168	0	4.921770158	12.39250628	92.75638786	0.333212228	11.11912513	0	1	0	0	0	146.7830738	1.202505572
f11	f	Adult female	8168	0	132.4557024	8.582946994	71.64324808	0.099793341	46.79516247	0	0	0	1	0	308.6045687	0.156750487
f11	f	Adult female	8168	0	248.6770054	15.81897996	97.48899989	0	65.93707014	0	0	1	0	0	301.5934121	1.571630561
f11	f	Adult female	8168	0	-108.7424508	7.618929711	50.01902525	0.081610856	29.41867555	0	1	0	0	0	27.45472196	0.103500318
f11	f	Adult female	8168	0	253.4956853	14.46221763	107.9013851	0	74.05525678	0	0	1	0	0	322.3618087	2.557432197
f11	f	Adult female	8168	0	201.8357956	11.31197843	74.00323894	0	38.58004044	0	0	1	0	0	140.912528	0.224900801
f11	f	Adult female	8168	0	95.57769616	9.288395293	84.75139691	0.887084474	38.18112839	0	0	1	0	0	8.101243663	0.690445739
f11	f	Adult female	8168	0	205.4061465	11.72765616	94.19872179	0	70.07980484	0	0	1	0	0	337.5249482	1.309775285
f11	f	Adult female	8168	0	182.1185416	13.1318334	93.30768628	1.532157475	12.48867176	0	1	0	0	0	221.646508	1.242965903
f11	f	Adult female	8168	0	16.94610442	14.74965721	111.5862895	0.204868754	55.28397848	0	0	1	0	0	61.46216996	2.963515357
f11	f	Adult female	8168	0	-181.7899722	0.893293173	24.3675874	0.498886564	1.212008002	0	0	0	1	0	114.0983795	1.375918882
f11	f	Adult female	8168	0	-87.95103478	2.326797273	99.33823852	0	65.09009138	0	0	0	1	0	27.48237921	1.729268744
f11	f	Adult female	8168	0	251.7336227	15.55066445	101.0347185	0	64.61403408	0	0	0	0	1	307.0709249	1.880509875
f11	f	Adult female	8168	0	220.9630431	1.199076222	27.04698498	2.511956755	53.10411449	0	0	1	0	0	80.05883294	1.175220562
f11	f	Adult female	8168	0	-181.9528342	2.885897689	20.48601855	1.219409611	20.91699903	0	0	0	0	1	272.168237	1.694712687
f11	f	Adult female	8168	0	-179.6895192	9.904050044	58.03858216	0.740630657	47.77384117	0	0	0	1	0	272.3982655	0.003088442
f11	f	Adult female	8168	0	186.3366678	8.865062889	64.70128065	0.802114008	66.9863112	0	0	1	0	0	304.5917512	0.027402757
f11	f	Adult female	8168	0	-168.4550311	1.66767684	47.04167582	0.530926378	41.8596802	0	0	1	0	0	135.8453079	0.1768391
f11	f	Adult female	8168	0	302.760449	7.457896038	69.06721721	0	71.94039094	0	0	1	0	0	131.7092376	0.09636546
f11	f	Adult female	8168	0	24.83319639	10.75836598	71.60363643	1.483221094	47.06638467	0	0	1	0	0	271.5518453	0.155711292
f11	f	Adult female	8168	0	-21.90206027	11.45762876	96.7005699	0.072072805	22.45622236	0	1	0	0	0	124.1680628	1.506711287
f11	f	Adult female	8168	0	-172.4340132	7.723309408	61.5982758	0	33.75356362	0	0	1	0	0	95.20869247	0.003913749
f11	f	Adult female	8168	0	-9.771444634	8.738230155	65.12484688	1.47722039	29.11376559	0	0	1	0	0	194.4703664	0.032254168
f11	f	Adult female	8168	0	-167.8524274	7.202553535	49.06565315	1.288553237	53.52077322	0	0	0	1	0	24.74029651	0.124858853
f11	f	Adult female	8168	0	-126.8311746	5.124503018	41.33982977	0	38.5566933	0	1	0	0	0	332.9617217	0.37179096
f11	f	Adult female	8168	0	-85.05786938	10.31217258	89.77206447	2.379178036	0	1	0	0	0	0	267.6613662	0.995103907
f11	f	Adult female	8168	0	-15.47242784	6.384701736	47.41558603	0	43.58992527	0	0	1	0	0	67.25633419	0.166556749
f11	f	Adult female	8168	0	-102.9070171	6.355835924	42.22775282	0	41.39038033	0	0	0	1	0	46.69381278	0.336724405
f11	f	Adult female	8168	0	-60.86457271	13.06964434	97.56751917	0.868581367	53.32280281	0	0	1	0	0	17.48036591	1.578170804
f11	f	Adult female	8168	0	-61.84252964	6.597300041	81.00335239	1.241646726	30.34247809	1	0	0	0	0	342.1683097	0.499207569
f11	f	Adult female	8168	0	312.6880709	10.49109923	81.51420806	0	70.98954614	0	0	1	0	0	318.8098161	0.523451859
f11	f	Adult female	8168	0	-118.1863002	9.152240192	58.15448209	0.955550372	58.5305483	0	0	1	0	0	259.0908153	0.002675728
f11	f	Adult female	8168	0	150.5145012	5.942289408	30.99248286	0.088057934	46.85626694	1	0	0	0	0	98.19321702	0.908473381
f11	f	Adult female	8168	0	9.459109406	4.594331458	57.12475243	1.935148258	4.486421436	0	0	0	1	0	138.7778926	0.007378905
f11	f	Adult female	8168	0	165.6726798	2.149471366	15.39618431	1.503149036	69.06276094	0	0	1	0	0	71.46017329	2.163032064
f11	f	Adult female	8168	0	265.4501412	2.319828735	48.7814746	0	37.595314	1	0	0	0	0	325.8939144	0.131612672
f11	f	Adult female	8168	0	72.70163221	8.163217965	72.05161413	8.74E-05	61.85342743	0	0	0	0	1	307.0934099	0.167665277
f11	f	Adult female	8168	0	-41.53145849	10.38298152	67.75776732	0	62.54041436	0	0	1	0	0	312.13094	0.071273957
f11	f	Adult female	8168	0	-166.7130856	2.554172656	14.58403568	1.007918292	49.70398012	0	1	0	0	0	75.11074115	2.243037507
f11	f	Adult female	8168	0	-65.38732781	1.892706288	15.74996304	0.907229933	22.88370812	0	0	0	1	0	138.4030909	2.128635308
f11	f	Adult female	8168	0	205.7010595	5.253448615	39.21735261	0	10.52939933	0	1	0	0	0	305.8996214	0.462650533
f11	f	Adult female	8168	0	88.26180445	18.95152589	171.6441897	0.068018297	49.92756555	0	0	1	0	0	344.3010056	13.79823035
f11	f	Adult female	8168	0	237.1082772	8.386871008	64.86893755	0.5471846	51.72099917	0	0	1	0	0	283.5257186	0.0292758
f11	f	Adult female	8168	0	-148.2226205	2.826631972	21.91559198	0	0	0	1	0	0	0	188.9048366	1.573441072
f11	f	Adult female	8168	0	299.7112177	8.691137701	59.73157767	0	71.00952801	0	0	1	0	0	305.6131413	3.73E-07
f11	f	Adult female	8168	0	-151.1873602	3.967674134	29.75901778	0.287705563	56.35763783	1	0	0	0	0	334.5781084	0.988181266
f11	f	Adult female	8168	0	-13.5145083	1.161316602	33.45193658	0	51.79002526	0	0	1	0	0	288.8867625	0.75954376
f11	f	Adult female	8168	0	292.0639192	5.707637497	47.27105995	0	74.10819275	0	0	1	0	0	43.21114948	0.170494635
f11	f	Adult female	8168	0	74.81733867	10.80783227	64.67052398	1.851592373	24.66364746	0	1	0	0	0	68.43408156	0.027065868
f11	f	Adult female	8168	0	170.4059182	13.58574173	106.5291251	0.759212093	51.71207637	0	0	1	0	0	328.993805	2.41384969
f11	f	Adult female	8168	0	-179.6895192	9.904050044	58.03858216	0.740630657	47.77384117	0	0	0	1	0	272.3982655	0.003088442
f11	f	Adult female	8168	0	57.79652547	8.263510723	49.41353892	2.283284652	30.33887468	0	0	1	0	0	298.657182	0.11683313
f11	f	Adult female	8168	0	-132.6970532	1.439975533	15.57270466	1.811265301	42.22851971	0	1	0	0	0	322.1456238	2.145835103
f11	f	Adult female	8168	0	193.4513528	9.476135067	72.72405096	0	17.60334092	1	0	0	0	0	47.69450186	0.186438563
f11	f	Adult female	8168	0	-100.1628772	4.155613967	35.74387352	0.476771031	37.14579593	0	0	0	1	0	16.87514747	0.632751439
f11	f	Adult female	8168	0	401.6688945	10.24463813	106.1836204	0	27.81040158	0	0	1	0	0	79.25056002	2.378352432
f11	f	Adult female	8168	0	256.4879717	4.121788721	56.39871373	0	66.4201412	0	0	1	0	0	346.1923719	0.012098949
f11	f	Adult female	8168	0	66.05861327	7.227071558	89.72213314	0.475116283	45.30377597	0	0	1	0	0	295.8691623	0.991800686
f11	f	Adult female	8168	0	-10.61469521	2.928253753	44.36358635	0	49.26667851	0	1	0	0	0	6.418086118	0.259487124
f11	f	Adult female	8168	0	83.18504529	12.50250397	110.925846	0	60.40734655	0	0	1	0	0	177.3243568	2.888533368
f11	f	Adult female	8168	0	-125.2459028	8.50002421	62.80843481	0	16.19758254	0	0	0	1	0	38.98572816	0.01055158
f11	f	Adult female	8168	0	11.73374298	6.975080464	57.26086373	2.179743779	39.21488449	0	0	0	0	1	206.2947239	0.006623273
f11	f	Adult female	8168	0	-140.4971212	7.394450873	59.74217341	1.191869617	59.55713582	0	0	1	0	0	312.7842848	9.26E-07
f11	f	Adult female	8168	0	27.38301434	9.659955887	61.40709151	1.965119027	49.65063022	0	0	1	0	0	296.1395826	0.003160152
f11	f	Adult female	8168	0	240.1493222	2.920874298	25.39994997	0.704082098	23.07445045	1	0	0	0	0	66.96867153	1.296717863
f11	f	Adult female	8168	0	205.7010595	5.253448615	39.21735261	0	10.52939933	0	1	0	0	0	305.8996214	0.462650533
f11	f	Adult female	8168	0	312.6880709	10.49109923	81.51420806	0	70.98954614	0	0	1	0	0	318.8098161	0.523451859
f11	f	Adult female	8168	0	171.052645	1.24211162	34.81824501	0.519190378	0	0	1	0	0	0	27.39379029	0.682565304
f11	f	Adult female	8168	0	216.7348652	13.83418741	94.73419193	0	63.50091358	0	0	1	0	0	148.7401376	1.350765821
f11	f	Adult female	8168	0	-181.1763172	0.322577897	14.17932882	0	42.4676959	0	0	0	1	0	186.2463927	2.283447897
f11	f	Adult female	8168	0	113.3490367	5.462453834	42.79377277	0	77.21427175	0	0	1	0	0	136.436696	0.315277062
f11	f	Adult female	8168	0	30.07448938	19.9667397	111.7387011	1.015864928	36.22087282	0	0	1	0	0	279.2473222	2.980955515
f11	f	Adult female	8168	0	-65.38732781	1.892706288	15.74996304	0.907229933	22.88370812	0	0	0	1	0	138.4030909	2.128635308
f11	f	Adult female	8168	0	-97.73590907	4.881458295	33.31443535	0.634227267	44.51716251	0	1	0	0	0	40.44491588	0.767518375
f11	f	Adult female	8168	0	-130.0806105	1.254987074	7.863473158	0.493146335	0	0	0	0	1	0	115.294417	2.960840192
f11	f	Adult female	8168	0	239.2279609	14.91203582	126.8900512	0	22.19807204	1	0	0	0	0	61.53973532	4.970065747
f11	f	Adult female	8168	0	76.50492797	6.685023068	59.26243223	0	55.44314776	0	0	1	0	0	63.49673884	0.000223756
f11	f	Adult female	8168	0	-20.85202026	8.875840965	62.22405655	1.837438976	40.84731037	0	0	1	0	0	289.0661571	0.006943459
f11	f	Adult female	8168	0	123.093293	11.28082982	83.7134606	0	68.85467896	0	0	1	0	0	350.8580583	0.634388657
f11	f	Adult female	8168	0	-79.16171304	7.319885856	61.08965469	0.453459158	0	0	1	0	0	0	174.7139932	0.002086719
f11	f	Adult female	8168	0	-49.47228951	4.554083339	48.51320231	2.526819158	60.2615271	0	0	1	0	0	190.4785613	0.138151689
f11	f	Adult female	8168	0	-153.1558793	4.361206885	32.96744613	0	31.62451129	0	0	1	0	0	344.6634275	0.787827746
f11	f	Adult female	8168	0	153.4350781	2.031723627	26.84742473	0.909909273	1.613581915	1	0	0	0	0	112.9541954	1.189623448
f11	f	Adult female	8168	0	98.48480897	9.789497918	69.79196254	0.448774808	65.33374909	0	0	1	0	0	299.2338509	0.111876613
f11	f	Adult female	8168	0	-20.60924294	11.29143107	92.95897941	1.782452358	62.08962144	0	0	1	0	0	350.2492572	1.21729616
f11	f	Adult female	8168	0	137.5245178	11.16320963	64.02139183	1.921044399	35.13658197	0	1	0	0	0	98.47647656	0.020441754
f11	f	Adult female	8168	0	-92.41502657	7.284061667	55.17578423	1.546532556	56.54819654	0	0	1	0	0	42.93940852	0.022674322
f11	f	Adult female	8168	0	-172.4041616	10.54491765	99.3296262	0.177758739	0	0	1	0	0	0	24.99112392	1.728517129
f11	f	Adult female	8168	0	42.65106511	2.356690505	21.75832487	0.266037007	61.79329177	0	0	1	0	0	150.268131	1.58656177
f11	f	Adult female	8168	0	-151.1873602	3.967674134	29.75901778	0.287705563	56.35763783	1	0	0	0	0	334.5781084	0.988181266
f11	f	Adult female	8168	0	216.8090569	10.06950632	124.1014703	0	0	0	1	0	0	0	31.4139232	4.566004975
f11	f	Adult female	8168	0	12.574014	5.459009417	49.90818047	3.194307085	62.86631702	0	0	1	0	0	343.1973505	0.105880736
f11	f	Adult female	8168	0	-188.7907752	1.87281761	15.83383395	0.043060113	39.19969259	0	0	0	1	0	11.34424634	2.120521237
f11	f	Adult female	8168	0	305.4348786	2.440525861	33.68505693	1.400539153	60.54626746	0	0	1	0	0	327.2494532	0.74611871
f11	f	Adult female	8168	0	257.0763708	17.60021217	115.2010952	0	73.82404439	0	0	1	0	0	300.6249948	3.390934692
f11	f	Adult female	8168	0	-10.47666659	8.723562032	74.70489263	0.124432368	64.41269376	0	0	1	0	0	20.30245711	0.24752863
f11	f	Adult female	8168	0	303.6808608	6.535442827	65.12050085	0	68.72608316	0	0	1	0	0	336.3683593	0.032202384
f11	f	Adult female	8168	0	-21.90206027	11.45762876	96.7005699	0.072072805	22.45622236	0	1	0	0	0	124.1680628	1.506711287
f11	f	Adult female	8168	0	198.7623975	7.670304376	46.27069368	2.037012357	80.68092222	0	0	1	0	0	271.2111008	0.199012883
f11	f	Adult female	8168	0	242.2248924	16.01283705	103.1871157	0	58.08032176	0	0	1	0	0	303.8575209	2.081519874
f11	f	Adult female	8168	0	-16.40512465	5.840495398	63.12586849	0	42.92989959	0	0	1	0	0	308.6799008	0.012826784
f11	f	Adult female	8168	0	201.8357956	11.31197843	74.00323894	0	38.58004044	0	0	1	0	0	140.912528	0.224900801
f11	f	Adult female	8168	0	-32.55841201	10.57188446	85.26705051	1.375431493	7.3374294	1	0	0	0	0	250.3163881	0.719177567
f11	f	Adult female	8168	0	160.5440021	12.27366304	107.1418571	1.995464858	0	0	1	0	0	0	175.4809597	2.477448607
f11	f	Adult female	8168	0	-39.23166001	3.048264855	32.67572592	0	8.259638662	0	1	0	0	0	58.67349181	0.805107416
f11	f	Adult female	8168	0	-3.288001385	9.566681435	74.76334903	0	50.66495957	0	0	1	0	0	354.8662637	0.249462743
f11	f	Adult female	8168	0	-164.9220981	5.22805362	109.9336777	0	57.99338351	0	0	1	0	0	316.8931635	2.777695582
f11	f	Adult female	8168	0	116.514402	6.735319543	47.10455581	1.7735962	56.66942134	0	0	1	0	0	238.5153529	0.175088391
f11	f	Adult female	8168	0	183.1718262	8.779172136	63.56643112	1.192239559	58.32665604	0	0	1	0	0	257.8861934	0.016352301
f11	f	Adult female	8168	0	33.37477649	10.46403913	75.67793341	0	55.41952483	0	0	1	0	0	38.11147508	0.280703186
f11	f	Adult female	8168	0	13.95184488	7.562503932	53.5025747	0	43.25226066	0	0	1	0	0	41.26799162	0.042480464
f11	f	Adult female	8168	0	115.6560927	7.963125948	97.77842044	2.717924936	63.69077226	0	0	1	0	0	290.8357534	1.595804996
f11	f	Adult female	8168	0	-124.9689264	5.78522112	106.4612751	0.290697169	57.44081964	0	0	1	0	0	309.0746519	2.406858011
f11	f	Adult female	8168	0	-3.344621131	5.208126274	76.36239188	2.43744137	54.80571544	0	0	1	0	0	349.3099734	0.305288367
f11	f	Adult female	8168	0	212.3334426	7.110395725	78.64706994	0	71.9703609	0	0	1	0	0	30.39502777	0.394823089
f11	f	Adult female	8168	0	-94.58305879	3.281918379	24.08743838	0.467934045	0	0	1	0	0	0	159.7878626	1.397816379
f11	f	Adult female	8168	0	135.2925295	6.084186773	65.03461079	0.675655392	8.432376641	0	0	0	1	0	265.2854483	0.031187502
f11	f	Adult female	8168	0	-83.13266257	1.891658474	27.3785808	0.957152306	15.54468539	0	1	0	0	0	276.8643155	1.151482235
f11	f	Adult female	8168	0	31.16382427	5.108710118	51.68889545	0	71.99466611	0	0	1	0	0	73.9551118	0.070914376
f11	f	Adult female	8168	0	-21.90206027	11.45762876	96.7005699	0.072072805	22.45622236	0	1	0	0	0	124.1680628	1.506711287
f11	f	Adult female	8168	0	144.3716252	3.419429776	27.73433581	0.105052337	6.171450463	0	0	0	1	0	213.5547843	1.126283708
f11	f	Adult female	8168	0	-194.8153975	4.550380478	31.73889937	0.219758343	52.64310065	0	0	0	1	0	93.45534319	0.861866698
f11	f	Adult female	8168	0	62.35905486	15.78285165	121.4961796	0.162784007	63.45769191	0	0	1	0	0	8.760760871	4.203979375
f11	f	Adult female	8168	0	38.58345037	11.72863894	121.7102972	0	55.18868116	0	0	1	0	0	6.081304118	4.233168814
f11	f	Adult female	8168	0	81.37686615	10.94062632	75.75385943	0.818867844	56.10487786	0	0	1	0	0	305.5119838	0.2833795
f11	f	Adult female	8168	0	401.6688945	10.24463813	106.1836204	0	27.81040158	0	0	1	0	0	79.25056002	2.378352432
f11	f	Adult female	8168	0	5.473870924	19.69485838	161.5306534	0.161452684	49.78922623	0	0	1	0	0	11.80390428	11.41739919
f11	f	Adult female	8168	0	427.8089502	9.177461212	81.47733265	0	67.38707786	0	0	0	0	1	340.8960397	0.521682569
f11	f	Adult female	8168	0	255.6203671	3.231509741	62.92864551	0.686243557	42.34053724	1	0	0	0	0	4.062118107	0.011387078
f11	f	Adult female	8168	0	258.0904715	10.13362148	58.57359235	0	50.18883016	1	0	0	0	0	58.11693301	0.00143025
f11	f	Adult female	8168	0	56.53717054	4.5508625	59.1210615	0.095867534	30.74274953	0	0	1	0	0	251.5754249	0.000386125
f11	f	Adult female	8168	0	-171.9724596	1.72156377	11.66227683	2.269041905	0	0	1	0	0	0	305.2652347	2.542877605
f11	f	Adult female	8168	0	51.25300112	4.438866192	85.84595184	0	11.96024645	0	1	0	0	0	40.6334612	0.752131367
f11	f	Adult female	8168	0	312.6880709	10.49109923	81.51420806	0	70.98954614	0	0	1	0	0	318.8098161	0.523451859
f11	f	Adult female	8168	0	-26.44150419	10.84420939	78.55012158	1.086633777	52.15972764	0	0	1	0	0	230.0048502	0.390790168
f11	f	Adult female	8168	0	83.34273974	7.400755967	60.51236591	2.036249118	23.22782224	0	0	1	0	0	308.0407998	0.000703439
f11	f	Adult female	8168	0	128.2774496	2.702464619	52.92978845	1.364251246	69.13982101	0	0	0	0	1	316.0583456	0.050677509
f11	f	Adult female	8168	0	166.9462897	7.128612295	108.1012288	1.334540397	65.54098678	0	0	1	0	0	272.648266	2.578688289
f11	f	Adult female	8168	0	100.2913943	6.143444944	63.42688894	0	66.74396225	0	0	1	0	0	115.4308238	0.01518938
f11	f	Adult female	8168	0	-94.2747239	11.04968977	86.20531455	0.071466727	50.98674318	0	0	1	0	0	24.12068742	0.772959337
f11	f	Adult female	8168	0	229.8499338	11.23790596	80.39498447	0	46.76634165	1	0	0	0	0	146.1831027	0.471085429
f11	f	Adult female	8168	0	36.47127808	9.472165403	59.17705134	1.484829967	27.88292737	0	0	1	0	0	76.066133	0.000316554
f11	f	Adult female	8168	0	-181.1717871	3.136530571	24.5911443	0.530155807	0	0	1	0	0	0	305.5283841	1.358568857
f11	f	Adult female	8168	0	59.02958694	6.800839612	102.4035417	2.764053401	52.0642841	0	0	1	0	0	306.996016	2.007161492
f11	f	Adult female	8168	0	160.5440021	12.27366304	107.1418571	1.995464858	0	0	1	0	0	0	175.4809597	2.477448607
f11	f	Adult female	8168	0	-192.7685913	2.027885661	16.59333473	2.257067262	27.78930565	0	1	0	0	0	285.524725	2.047748979
f11	f	Adult female	8168	0	104.2356856	14.78710884	108.5274556	0	45.1309175	0	0	1	0	0	73.45539439	2.624317182
f11	f	Adult female	8168	0	141.0331902	8.208620793	64.08901856	0	6.650219838	0	0	1	0	0	106.4536709	0.021088545
f11	f	Adult female	8168	0	-68.34128078	2.647939884	89.76102759	0	59.84537408	0	1	0	0	0	25.39588107	0.994373287
f11	f	Adult female	8168	0	246.8447942	3.089081405	58.77032584	1.08545726	65.61070267	0	0	1	0	0	349.49377	0.000979049
f11	f	Adult female	8168	0	158.4946737	10.09338147	63.18027192	0	15.81006232	0	1	0	0	0	276.3506317	0.013238999
f11	f	Adult female	8168	0	205.4061465	11.72765616	94.19872179	0	70.07980484	0	0	1	0	0	337.5249482	1.309775285
f11	f	Adult female	8168	0	-10.61469521	2.928253753	44.36358635	0	49.26667851	0	1	0	0	0	6.418086118	0.259487124
f11	f	Adult female	8168	0	-79.77550408	6.571362197	48.72251395	0	63.75872576	0	0	1	0	0	19.71075713	0.13303622
f11	f	Adult female	8168	0	-178.7673535	0.39650202	6.781960681	0.507306007	47.84038553	0	0	0	1	0	25.91314396	3.0856464
f11	f	Adult female	8168	0	-40.34616187	16.73931118	112.7844722	1.497716813	44.40376434	0	0	1	0	0	286.0475243	3.10200104
f11	f	Adult female	8168	0	-140.638737	1.555081211	28.27815949	0.008435211	21.06182124	0	0	0	1	0	96.31086716	1.088302854
f11	f	Adult female	8168	0	148.1143182	4.174044507	110.7373139	0	67.34477023	0	0	1	0	0	88.33226008	2.86730508
f11	f	Adult female	8168	0	-136.3471591	4.536217689	33.84816844	0	52.12059481	0	0	1	0	0	349.07104	0.736796543
f11	f	Adult female	8168	0	-105.3052251	10.39773881	77.19394918	0.025878326	26.86368643	0	0	1	0	0	40.43168845	0.336545627
f11	f	Adult female	8168	0	65.9231407	11.05294009	69.46688259	1.900522154	65.07017666	0	0	1	0	0	305.2044396	0.104776093
f11	f	Adult female	8168	0	83.34273974	7.400755967	60.51236591	2.036249118	23.22782224	0	0	1	0	0	308.0407998	0.000703439
f11	f	Adult female	8168	0	273.3183965	4.662327396	63.84620296	1.288175506	11.52163371	1	0	0	0	0	274.2540945	0.018813074
f11	f	Adult female	8168	0	-183.5912005	4.051700687	55.37112859	0.000339225	66.01269332	0	0	1	0	0	305.3158745	0.020763992
f11	f	Adult female	8168	0	25.71712997	6.730057663	65.31684903	1.015173964	68.66485917	0	0	0	0	1	214.2415721	0.034583477
f11	f	Adult female	8168	0	-161.9067356	0.864565341	15.69252847	0	21.98998055	0	1	0	0	0	6.034413435	2.134200738
f11	f	Adult female	8168	0	-173.0185067	2.435125312	25.90022876	0.060841675	62.3853964	0	0	1	0	0	300.1314449	1.259181817
f11	f	Adult female	8168	0	51.15503467	4.718520598	83.23804785	0	72.08230434	0	0	1	0	0	85.51113239	0.609504843
f11	f	Adult female	8168	0	132.4557024	8.582946994	71.64324808	0.099793341	46.79516247	0	0	0	1	0	308.6045687	0.156750487
f11	f	Adult female	8168	0	104.2356856	14.78710884	108.5274556	0	45.1309175	0	0	1	0	0	73.45539439	2.624317182
f11	f	Adult female	8168	0	193.4513528	9.476135067	72.72405096	0	17.60334092	1	0	0	0	0	47.69450186	0.186438563
f11	f	Adult female	8168	0	-173.0212205	0.850328401	7.320833931	0.057327661	0	0	1	0	0	0	244.696721	3.023138545
f11	f	Adult female	8168	0	51.25300112	4.438866192	85.84595184	0	11.96024645	0	1	0	0	0	40.6334612	0.752131367
f11	f	Adult female	8168	0	331.7573225	8.51450068	59.68124923	0	51.73225609	1	0	0	0	0	340.4563967	1.12E-06
f11	f	Adult female	8168	0	-98.75645737	2.752607105	31.71639973	0.530668516	34.3709494	0	1	0	0	0	37.19816475	0.86325365
f11	f	Adult female	8168	0	-12.20284367	10.08900243	79.51685173	0	52.26176724	0	0	1	0	0	311.5938874	0.431930893
f11	f	Adult female	8168	0	-161.9633567	5.647411934	45.28453417	2.270256925	47.67434358	0	0	0	1	0	287.1206723	0.229283691
f11	f	Adult female	8168	0	-10.61469521	2.928253753	44.36358635	0	49.26667851	0	1	0	0	0	6.418086118	0.259487124
f11	f	Adult female	8168	0	24.83319639	10.75836598	71.60363643	1.483221094	47.06638467	0	0	1	0	0	271.5518453	0.155711292
f11	f	Adult female	8168	0	-148.3889854	2.644246184	17.77535599	1.63668676	67.38357813	0	0	1	0	0	316.3350607	1.937020031
f11	f	Adult female	8168	0	117.4310441	6.94003838	46.80492803	0	70.51541801	0	0	1	0	0	132.2552028	0.183508773
f11	f	Adult female	8168	0	-141.1707403	8.212506511	88.77853523	0.559576602	58.13444822	0	0	0	1	0	12.88972687	0.930409189
f11	f	Adult female	8168	0	363.9392718	6.939783214	87.74139414	0	73.88280189	0	0	1	0	0	273.9834972	0.865194168
f11	f	Adult female	8168	0	-119.3859228	7.78663726	64.13580269	0	64.12062861	0	0	0	1	0	333.0746534	0.02154189
f11	f	Adult female	8168	0	39.2738742	10.95944929	69.41059445	0.03719161	60.7700916	0	0	1	0	0	48.11832777	0.103570268
f11	f	Adult female	8168	0	-95.07402949	12.790672	73.04995331	2.286757363	65.79631554	0	0	1	0	0	261.5109552	0.195895534
f11	f	Adult female	8168	0	-137.2795423	7.401876855	42.1100883	1.245186016	25.95099144	0	0	1	0	0	284.6854977	0.341271487
f11	f	Adult female	8168	0	201.2536322	14.27238173	105.7022923	0	77.86512072	0	0	1	0	0	319.0211748	2.329338953
f11	f	Adult female	8168	0	62.35905486	15.78285165	121.4961796	0.162784007	63.45769191	0	0	1	0	0	8.760760871	4.203979375
f11	f	Adult female	8168	0	-189.593866	14.22278141	106.6920833	1.161950286	7.073605831	0	0	1	0	0	287.8783912	2.430683317
f11	f	Adult female	8168	0	240.4454923	12.36903787	77.32862479	0	30.49598396	0	0	1	0	0	70.45213387	0.34175124
f11	f	Adult female	8168	0	-169.0014615	2.490474296	16.66518018	1.883007846	0.336510217	0	0	1	0	0	306.3159014	2.040930823
f11	f	Adult female	8168	0	178.4701721	18.15040852	109.7771027	0	62.71926463	0	0	1	0	0	294.5827981	2.760402256
f11	f	Adult female	8168	0	-74.85174293	8.321697631	70.77411616	0	63.24037045	0	0	1	0	0	26.52594316	0.134743205
f11	f	Adult female	8168	0	-138.0369825	11.24667205	68.8297634	0	36.03894353	0	0	1	0	0	87.24266247	0.091535056
f11	f	Adult female	8168	0	74.55722294	12.79867875	77.22174463	0	63.78597689	0	0	1	0	0	64.82071065	0.337616732
f11	f	Adult female	8168	0	-161.4866475	6.509966234	48.30110278	1.503751013	44.66631478	0	0	0	1	0	260.6647524	0.143433732
f11	f	Adult female	8168	0	99.72301717	1.861838488	70.18926978	0	66.88500067	0	0	1	0	0	353.6458857	0.120870845
f11	f	Adult female	8168	0	10.73758736	2.996855782	23.70950477	1.263252606	62.5500354	0	0	1	0	0	117.9756352	1.427631002
f11	f	Adult female	8168	0	-117.2079193	4.782263208	33.0313299	0.734109713	0	0	1	0	0	0	245.5616171	0.784068694
f11	f	Adult female	8168	0	248.6770054	15.81897996	97.48899989	0	65.93707014	0	0	1	0	0	301.5934121	1.571630561
f11	f	Adult female	8168	0	45.1292571	5.23309615	73.40013958	1.943842405	0	0	1	0	0	0	114.9401151	0.206317921
f11	f	Adult female	8168	0	-144.4460809	5.315625262	47.23758868	1.553149305	57.97149666	0	0	1	0	0	350.9297204	0.171413184
f11	f	Adult female	8168	0	39.2738742	10.95944929	69.41059445	0.03719161	60.7700916	0	0	1	0	0	48.11832777	0.103570268
f11	f	Adult female	8168	0	-154.8305312	5.956945	37.78858761	2.100478579	0	0	0	0	0	1	156.1530181	0.529401582
f11	f	Adult female	8168	0	-134.7023863	1.554303757	28.29891624	0.150000049	55.68523867	0	1	0	0	0	131.3503002	1.086866101
f11	f	Adult female	8168	0	103.2894423	13.29336922	106.6295897	0.412004516	41.63248999	0	1	0	0	0	41.40553138	2.424220801
f11	f	Adult female	8168	0	64.8087907	6.910474175	55.65093925	0.508323776	15.64190628	0	0	1	0	0	307.9146635	0.018174067
f11	f	Adult female	8168	0	42.82293242	7.377642709	65.0625507	0.463029909	69.1778012	0	0	1	0	0	319.055166	0.031515859
f11	f	Adult female	8168	0	-37.9749271	7.840226775	58.53809	0.912737241	45.92342071	0	0	1	0	0	276.5280612	0.001520754
f11	f	Adult female	8168	0	5.11071087	5.7967241	38.77204274	0	51.25915733	0	0	1	0	0	311.4017597	0.48297282
f11	f	Adult female	8168	0	27.38301434	9.659955887	61.40709151	1.965119027	49.65063022	0	0	1	0	0	296.1395826	0.003160152
f11	f	Adult female	8168	0	22.562318	11.13704541	72.92383606	1.233347745	55.21370111	0	0	1	0	0	287.3405875	0.192208138
f11	f	Adult female	8168	0	-112.3745358	8.526644129	54.01029597	0.050070264	61.7920612	0	0	1	0	0	288.8220198	0.035818746
f11	f	Adult female	8168	0	46.89588592	9.820997816	78.05767761	0.030438446	64.72992116	0	0	1	0	0	24.8538145	0.370624822
f11	f	Adult female	8168	0	11.81182833	10.26149294	74.41416813	0	52.13968503	0	0	1	0	0	164.7002024	0.238021399
f11	f	Adult female	8168	0	83.18504529	12.50250397	110.925846	0	60.40734655	0	0	1	0	0	177.3243568	2.888533368
f11	f	Adult female	8168	0	138.1577084	11.00614276	69.0196327	0.43038567	9.131014142	1	0	0	0	0	66.94925143	0.095387521
f11	f	Adult female	8168	0	57.49527694	6.349983674	56.33484698	1.455384981	64.64202821	0	0	1	0	0	55.26364787	0.012569714
f11	f	Adult female	8168	0	91.39602907	5.697991101	81.69816942	0.371824202	21.66403986	0	0	1	0	0	221.9636518	0.532323106
f11	f	Adult female	8168	0	-64.71342554	13.49781144	88.33600866	0.623561324	65.57615979	0	0	1	0	0	252.4664223	0.902293494
f11	f	Adult female	8168	0	209.4280182	4.523742511	36.18911188	0	18.67839869	0	1	0	0	0	302.9450825	0.609462595
f11	f	Adult female	8168	0	57.79652547	8.263510723	49.41353892	2.283284652	30.33887468	0	0	1	0	0	298.657182	0.11683313
f11	f	Adult female	8168	0	305.4583208	13.0928153	85.79232071	0	57.63070265	0	0	1	0	0	283.5286276	0.749047403
f11	f	Adult female	8168	0	22.93570318	3.090906974	40.23920222	0.595603311	65.86488029	0	0	1	0	0	16.35890672	0.417668267
f11	f	Adult female	8168	0	164.1903188	11.84733138	71.62024498	0.424029798	74.64717043	0	0	1	0	0	295.4675215	0.15614659
f11	f	Adult female	8168	0	46.89588592	9.820997816	78.05767761	0.030438446	64.72992116	0	0	1	0	0	24.8538145	0.370624822
f11	f	Adult female	8168	0	292.0639192	5.707637497	47.27105995	0	74.10819275	0	0	1	0	0	43.21114948	0.170494635
f11	f	Adult female	8168	0	-173.0212205	0.850328401	7.320833931	0.057327661	0	0	1	0	0	0	244.696721	3.023138545
f11	f	Adult female	8168	0	54.88065725	4.686180304	34.96949716	1.83819779	64.56209631	0	0	0	1	0	225.6191667	0.674296483
f11	f	Adult female	8168	0	324.1693707	1.514086811	53.37712669	1.216276073	41.66874285	0	0	0	0	1	309.6567343	0.044213924
f11	f	Adult female	8168	0	5.11071087	5.7967241	38.77204274	0	51.25915733	0	0	1	0	0	311.4017597	0.48297282
f11	f	Adult female	8168	0	-102.9070171	6.355835924	42.22775282	0	41.39038033	0	0	0	1	0	46.69381278	0.336724405
f11	f	Adult female	8168	0	43.19549713	13.45012802	83.42327377	1.658125669	47.98915128	1	0	0	0	0	258.7529606	0.619140647
f11	f	Adult female	8168	0	-180.8654067	3.74093363	30.70103542	0.268946594	14.43625119	0	1	0	0	0	340.6749538	0.927004666
f11	f	Adult female	8168	0	188.261513	9.138066596	60.19313472	0.359292972	72.19285698	1	0	0	0	0	267.7425758	0.00025371
f11	f	Adult female	8168	0	312.5993358	16.34436853	98.98034722	0	31.10370733	0	0	1	0	0	101.6343614	1.698172501
f11	f	Adult female	8168	0	-179.8817601	3.316269672	21.25274427	0	28.47027758	0	0	1	0	0	52.53362515	1.629111134
f11	f	Adult female	8168	0	389.5831224	3.55944822	103.079958	0	76.77950132	0	0	1	0	0	48.51078732	2.071271157
f11	f	Adult female	8168	0	-194.3031883	7.436341289	49.47892243	1.460069474	19.39783661	0	0	0	1	0	279.9553318	0.115354492
f11	f	Adult female	8168	0	-41.53145849	10.38298152	67.75776732	0	62.54041436	0	0	1	0	0	312.13094	0.071273957
f11	f	Adult female	8168	0	-134.7023863	1.554303757	28.29891624	0.150000049	55.68523867	0	1	0	0	0	131.3503002	1.086866101
f11	f	Adult female	8168	0	217.5616936	4.152373368	117.3162337	1.333745012	66.19972432	0	0	1	0	0	280.4278897	3.654379284
f11	f	Adult female	8168	0	103.1937948	7.688231813	73.51129382	0.903535954	39.53467408	0	0	1	0	0	256.6759217	0.209682616
f11	f	Adult female	8168	0	124.292517	15.73845656	115.6382194	0	51.8674444	0	0	1	0	0	180.048762	3.444571519
f11	f	Adult female	8168	0	-157.4044683	1.230783703	78.10213605	0	62.40515044	0	0	1	0	0	84.94407988	0.372423439
f11	f	Adult female	8168	0	-73.6233629	8.626598048	58.71197662	0.726553604	43.12644133	0	0	0	1	0	320.9017822	0.001103978
f11	f	Adult female	8168	0	5.11071087	5.7967241	38.77204274	0	51.25915733	0	0	1	0	0	311.4017597	0.48297282
f11	f	Adult female	8168	0	177.3678656	13.21999229	82.33725747	0	59.5959529	1	0	0	0	0	91.03831095	0.563721431
f11	f	Adult female	8168	0	-173.0212205	0.850328401	7.320833931	0.057327661	0	0	1	0	0	0	244.696721	3.023138545
f11	f	Adult female	8168	0	193.4513528	9.476135067	72.72405096	0	17.60334092	1	0	0	0	0	47.69450186	0.186438563
f11	f	Adult female	8168	0	-164.9220981	5.22805362	109.9336777	0	57.99338351	0	0	1	0	0	316.8931635	2.777695582
f11	f	Adult female	8168	0	190.4987552	14.30816837	103.7958839	0.995362588	43.32269677	0	0	1	0	0	3.763143177	2.140223315
f11	f	Adult female	8168	0	182.1185416	13.1318334	93.30768628	1.532157475	12.48867176	0	1	0	0	0	221.646508	1.242965903
f11	f	Adult female	8168	0	-33.8896136	10.69489868	83.72871059	1.135943439	75.17308683	0	0	1	0	0	200.5179117	0.635195104
f11	f	Adult female	8168	0	239.2279609	14.91203582	126.8900512	0	22.19807204	1	0	0	0	0	61.53973532	4.970065747
f11	f	Adult female	8168	0	88.01754991	9.861361768	121.1608737	1.9330143	0	0	1	0	0	0	158.2401237	4.158471918
f11	f	Adult female	8168	0	70.55341994	11.74014912	76.09606486	1.371787997	66.90403962	0	0	1	0	0	130.0205827	0.295599476
f11	f	Adult female	8168	0	-19.00062525	8.335852682	62.84051209	2.109978205	74.18757975	0	0	1	0	0	297.1665069	0.010771412
f11	f	Adult female	8168	0	-172.6784388	2.925514937	23.09980449	0.861386872	8.487677726	0	0	0	1	0	47.90101723	1.47639254
f11	f	Adult female	8168	0	368.6223445	9.014180691	63.14360744	0	67.15323706	0	0	1	0	0	288.7574663	0.012960476
f11	f	Adult female	8168	0	288.5205	10.96868383	78.51666937	0	75.71725109	0	0	1	0	0	322.6817078	0.389403406
f11	f	Adult female	8168	0	19.20959916	13.67864568	87.54758238	0	57.46742327	0	0	1	0	0	282.2912963	0.853270112
f11	f	Adult female	8168	0	274.7442525	11.47329459	91.16661278	0	36.46293049	1	0	0	0	0	315.0822573	1.089579201
f11	f	Adult female	8168	0	352.9356347	5.018986342	35.17456416	0	64.26111168	0	0	1	0	0	61.43850227	0.663166126
f11	f	Adult female	8168	0	215.2520673	10.70903834	63.41259549	0.630496641	42.06452915	0	0	1	0	0	291.5826236	0.015072682
f11	f	Adult female	8168	0	-181.9528342	2.885897689	20.48601855	1.219409611	20.91699903	0	0	0	0	1	272.168237	1.694712687
f11	f	Adult female	8168	0	-52.13953431	1.171326807	24.39718419	1.428950646	0	0	1	0	0	0	230.3420228	1.373615583
f11	f	Adult female	8168	0	139.9657477	12.84633846	70.78324821	1.521380952	44.21065885	0	0	1	0	0	270.146282	0.134965788
f11	f	Adult female	8168	0	-120.3578936	3.337472571	57.95198076	0	63.19032424	0	0	0	1	0	9.741200806	0.00341614
f11	f	Adult female	8168	0	-150.2041804	3.429476503	26.65601938	0	46.52836481	0	0	0	1	0	32.05219916	1.203520185
f11	f	Adult female	8168	0	144.0312672	11.04629299	65.0282089	0.014077385	58.13035098	1	0	0	0	0	65.33703797	0.031112508
f11	f	Adult female	8168	0	-48.51583823	2.063848421	16.28624692	1.125615361	3.9276065	0	1	0	0	0	245.4955508	2.077019867
f11	f	Adult female	8168	0	-120.3578936	3.337472571	57.95198076	0	63.19032424	0	0	0	1	0	9.741200806	0.00341614
f11	f	Adult female	8168	0	-138.0369825	11.24667205	68.8297634	0	36.03894353	0	0	1	0	0	87.24266247	0.091535056
f11	f	Adult female	8168	0	328.4264996	6.929729809	57.43478274	0	66.63609825	1	0	0	0	0	19.55066656	0.005717135
f11	f	Adult female	8168	0	160.5440021	12.27366304	107.1418571	1.995464858	0	0	1	0	0	0	175.4809597	2.477448607
f11	f	Adult female	8168	0	31.16382427	5.108710118	51.68889545	0	71.99466611	0	0	1	0	0	73.9551118	0.070914376
f11	f	Adult female	8168	0	148.1143182	4.174044507	110.7373139	0	67.34477023	0	0	1	0	0	88.33226008	2.86730508
f11	f	Adult female	8168	0	95.57769616	9.288395293	84.75139691	0.887084474	38.18112839	0	0	1	0	0	8.101243663	0.690445739
f11	f	Adult female	8168	0	87.33014349	11.59753421	80.22237267	1.41511698	7.984576588	0	0	1	0	0	220.4704363	0.463254821
f11	f	Adult female	8168	0	322.0965196	8.050727417	84.55239579	0	57.4441153	1	0	0	0	0	116.72275	0.679514176
f11	f	Adult female	8168	0	71.82064455	1.745587665	14.06547167	0.39168782	59.61948733	0	0	1	0	0	162.6108133	2.294881674
f11	f	Adult female	8168	0	76.10622406	3.819191186	45.10488552	0.920115252	49.25099313	0	1	0	0	0	224.6549648	0.235028784
f11	f	Adult female	8168	0	64.8087907	6.910474175	55.65093925	0.508323776	15.64190628	0	0	1	0	0	307.9146635	0.018174067
f11	f	Adult female	8168	0	-141.2996189	3.591258712	29.40589771	0	36.49264385	0	0	0	1	0	356.9093966	1.01161731
f11	f	Adult female	8168	0	245.923196	9.478829295	86.39585606	0	59.7121218	0	0	1	0	0	199.7419285	0.784118154
f11	f	Adult female	8168	0	183.5235134	7.01119727	83.34900301	0	16.00133993	0	0	1	0	0	117.4593919	0.615267865
f11	f	Adult female	8168	0	73.0776276	19.98701418	149.0552391	0	63.00607296	0	0	1	0	0	32.76610475	8.790923054
f11	f	Adult female	8168	0	83.34273974	7.400755967	60.51236591	2.036249118	23.22782224	0	0	1	0	0	308.0407998	0.000703439
f11	f	Adult female	8168	0	-181.5704102	3.302000436	27.68972221	0.128021129	53.53657879	1	0	0	0	0	323.1085928	1.129428451
f11	f	Adult female	8168	0	-11.91656504	8.65625587	64.44558829	0	58.49185909	0	1	0	0	0	25.73618981	0.02466541
f11	f	Adult female	8168	0	25.73493487	6.072399615	47.2271941	0.291833414	45.32408142	0	1	0	0	0	330.6264798	0.171698945
f11	f	Adult female	8168	0	-142.4835711	0.933493162	9.048341452	0	0	0	1	0	0	0	226.9057947	2.827064259
f11	f	Adult female	8168	0	209.8364219	9.773819172	56.6675111	1.72193848	63.11619249	0	0	0	0	1	277.0648917	0.010216112
f11	f	Adult female	8168	0	-94.77079749	3.352922808	25.26829943	0.869223493	0	0	1	0	0	0	182.1715309	1.306687262
f11	f	Adult female	8168	0	-180.5277479	0.799915363	13.58411956	0.007220004	0	0	0	0	0	1	180.9678865	2.343535619
f11	f	Adult female	8168	0	-173.0212205	0.850328401	7.320833931	0.057327661	0	0	1	0	0	0	244.696721	3.023138545
f11	f	Adult female	8168	0	7.250215903	5.517843406	89.50457624	0	65.24881869	0	0	1	0	0	322.8763256	0.977472237
f11	f	Adult female	8168	0	-36.02229069	11.48303092	86.27182283	0	39.0128169	0	0	1	0	0	215.2121348	0.776845223
f11	f	Adult female	8168	0	-13.5145083	1.161316602	33.45193658	0	51.79002526	0	0	1	0	0	288.8867625	0.75954376
f11	f	Adult female	8168	0	304.1584195	6.08254208	95.07313953	0.422914688	68.08154888	0	0	1	0	0	245.7775238	1.377038866
f11	f	Adult female	8168	0	209.8364219	9.773819172	56.6675111	1.72193848	63.11619249	0	0	0	0	1	277.0648917	0.010216112
f11	f	Adult female	8168	0	83.65654907	12.22254547	93.62229283	0	61.9365955	1	0	0	0	0	314.0653007	1.266355212
f11	f	Adult female	8168	0	-180.7341048	0.531402159	6.228367371	0.18053467	1.530527483	0	1	0	0	0	310.1582684	3.150527816
f11	f	Adult female	8168	0	-179.6895192	9.904050044	58.03858216	0.740630657	47.77384117	0	0	0	1	0	272.3982655	0.003088442
f11	f	Adult female	8168	0	-89.25518217	0.849165792	54.32014731	2.885772606	29.39252748	0	1	0	0	0	320.1958326	0.032032242
f11	f	Adult female	8168	0	177.3678656	13.21999229	82.33725747	0	59.5959529	1	0	0	0	0	91.03831095	0.563721431
f11	f	Adult female	8168	0	312.5993358	16.34436853	98.98034722	0	31.10370733	0	0	1	0	0	101.6343614	1.698172501
f11	f	Adult female	8168	0	-110.5273603	4.56280673	34.7066292	0	43.16702493	0	0	0	0	1	38.81794217	0.688699555
f11	f	Adult female	8168	0	64.66173892	5.841092648	43.84673537	1.891734943	67.02787401	0	0	1	0	0	216.4463189	0.277256222
f11	f	Adult female	8168	0	261.1908013	7.200539128	115.7711776	0	25.90956252	1	0	0	0	0	309.6052034	3.460969487
f11	f	Adult female	8168	0	98.16868706	7.064700685	69.34981055	0.194054185	55.33033291	0	0	1	0	0	35.10066952	0.102275971
f11	f	Adult female	8168	0	145.1505871	5.04719246	39.02684915	0.422986512	61.78182301	0	1	0	0	0	146.1133259	0.471290942
f11	f	Adult female	8168	0	64.66173892	5.841092648	43.84673537	1.891734943	67.02787401	0	0	1	0	0	216.4463189	0.277256222
f11	f	Adult female	8168	0	-175.3001413	8.583693707	93.50679885	1.242012399	46.56015382	0	0	0	0	1	306.2995036	1.257743528
f11	f	Adult female	8168	0	-128.5363412	6.537667549	42.41840111	2.186280256	66.28084748	0	0	1	0	0	308.8861597	0.329421639
f11	f	Adult female	8168	0	188.9109782	9.770424633	57.6752176	1.314706548	1.362053593	1	0	0	0	0	69.62248606	0.004574162
f11	f	Adult female	8168	0	-169.2656655	5.154206307	33.77010555	1.067058845	0	0	1	0	0	0	292.012619	0.74125069
f11	f	Adult female	8168	0	135.7040744	1.548860058	76.56617557	0	77.38734988	0	0	0	0	1	129.3490734	0.312807461
f11	f	Adult female	8168	0	12.574014	5.459009417	49.90818047	3.194307085	62.86631702	0	0	1	0	0	343.1973505	0.105880736
f11	f	Adult female	8168	0	-155.2104434	5.040172911	30.08937087	0.004523002	22.48042234	0	0	0	1	0	269.4299141	0.966504901
f11	f	Adult female	8168	0	110.7386673	7.012989564	41.95041311	0.363333879	43.86103411	0	1	0	0	0	264.3333524	0.347490823
f11	f	Adult female	8168	0	258.1286023	8.95014248	51.39133601	0.962528229	65.48931936	0	0	0	0	1	266.4286069	0.076271241
f11	f	Adult female	8168	0	81.38361669	7.791255157	57.68096293	1.410545313	63.73834618	0	0	1	0	0	280.8389107	0.004548407
f11	f	Adult female	8168	0	26.05517972	11.44595378	97.80992708	0	61.04235694	1	0	0	0	0	11.84100451	1.598447788
f11	f	Adult female	8168	0	-182.8787963	1.217345811	9.404354257	0	0	0	1	0	0	0	23.41825917	2.787473287
f11	f	Adult female	8168	0	184.7407584	10.04929614	68.10471576	1.058210849	41.87624583	0	0	1	0	0	311.8398631	0.077554356
f11	f	Adult female	8168	0	283.6466755	1.919930185	90.15153869	0	58.97672425	0	0	1	0	0	265.2407323	1.020387598
f11	f	Adult female	8168	0	-11.91656504	8.65625587	64.44558829	0	58.49185909	0	1	0	0	0	25.73618981	0.02466541
f11	f	Adult female	8168	0	83.65654907	12.22254547	93.62229283	0	61.9365955	1	0	0	0	0	314.0653007	1.266355212
f11	f	Adult female	8168	0	25.83910374	8.452672717	59.95536634	1.746083008	38.56626993	0	0	1	0	0	289.5733705	6.46E-05
f11	f	Adult female	8168	0	23.54001497	14.89849086	89.91382401	0.605411562	59.02558677	0	0	1	0	0	92.63239918	1.00451198
f11	f	Adult female	8168	0	66.05861327	7.227071558	89.72213314	0.475116283	45.30377597	0	0	1	0	0	295.8691623	0.991800686
f11	f	Adult female	8168	0	98.48480897	9.789497918	69.79196254	0.448774808	65.33374909	0	0	1	0	0	299.2338509	0.111876613
f11	f	Adult female	8168	0	-40.34616187	16.73931118	112.7844722	1.497716813	44.40376434	0	0	1	0	0	286.0475243	3.10200104
f11	f	Adult female	8168	0	188.261513	9.138066596	60.19313472	0.359292972	72.19285698	1	0	0	0	0	267.7425758	0.00025371
f11	f	Adult female	8168	0	-160.6837278	8.856607254	64.78156171	2.118821464	29.45805419	0	0	0	1	0	5.00937364	0.028291922
f11	f	Adult female	8168	0	14.20535261	5.241607492	65.16321307	0	25.0298023	1	0	0	0	0	321.1438751	0.032713123
f11	f	Adult female	8168	0	273.5508701	8.129046813	107.1832452	0.387000423	67.28921258	0	0	0	0	1	264.7927844	2.481774327
f11	f	Adult female	8168	0	141.0608262	2.876936302	38.42764743	2.38818396	35.01442438	0	0	1	0	0	297.38167	0.498989275
f11	f	Adult female	8168	0	257.0763708	17.60021217	115.2010952	0	73.82404439	0	0	1	0	0	300.6249948	3.390934692
f11	f	Adult female	8168	0	-43.34196886	8.787836876	103.0771622	0.175969026	34.71851942	0	0	1	0	0	107.6605811	2.071004104
f11	f	Adult female	8168	0	-166.8627732	8.189819746	70.1440266	0	32.4178131	0	0	1	0	0	22.7812078	0.119829088
f11	f	Adult female	8168	0	-137.2795423	7.401876855	42.1100883	1.245186016	25.95099144	0	0	1	0	0	284.6854977	0.341271487
f11	f	Adult female	8168	0	427.8089502	9.177461212	81.47733265	0	67.38707786	0	0	0	0	1	340.8960397	0.521682569
f11	f	Adult female	8168	0	-132.2424328	13.75171654	90.81830267	0.374815628	56.11741047	0	0	1	0	0	298.2709168	1.065581182
f11	f	Adult female	8168	0	303.6808608	6.535442827	65.12050085	0	68.72608316	0	0	1	0	0	336.3683593	0.032202384
f11	f	Adult female	8168	0	-94.69536177	1.658359425	30.63381753	0.307737498	0	0	1	0	0	0	142.4625765	0.931305176
f11	f	Adult female	8168	0	-22.03509486	6.93485412	64.95013038	0.758695964	66.20505964	0	0	0	1	0	290.9652098	0.030205129
f11	f	Adult female	8168	0	76.10622406	3.819191186	45.10488552	0.920115252	49.25099313	0	1	0	0	0	224.6549648	0.235028784
f11	f	Adult female	8168	0	-2.228747402	12.15408785	75.53561393	0.575756759	61.75407127	0	0	1	0	0	305.1442344	0.275720779
f11	f	Adult female	8168	0	279.5164013	13.58095342	93.89603909	0	66.3995368	0	0	1	0	0	141.1324661	1.286884161
f11	f	Adult female	8168	0	184.7407584	10.04929614	68.10471576	1.058210849	41.87624583	0	0	1	0	0	311.8398631	0.077554356
f11	f	Adult female	8168	0	-16.40512465	5.840495398	63.12586849	0	42.92989959	0	0	1	0	0	308.6799008	0.012826784
f11	f	Adult female	8168	0	4.921770158	12.39250628	92.75638786	0.333212228	11.11912513	0	1	0	0	0	146.7830738	1.202505572
f11	f	Adult female	8168	0	-188.7907752	1.87281761	15.83383395	0.043060113	39.19969259	0	0	0	1	0	11.34424634	2.120521237
f11	f	Adult female	8168	0	282.7369594	4.310442935	67.21226945	1.089147178	46.16426231	1	0	0	0	0	333.0324621	0.061935616
f11	f	Adult female	8168	0	146.8240397	12.80192027	105.6588372	0	54.41402619	1	0	0	0	0	337.4066202	2.324939043
f11	f	Adult female	8168	0	-3.288001385	9.566681435	74.76334903	0	50.66495957	0	0	1	0	0	354.8662637	0.249462743
f11	f	Adult female	8168	0	-6.5759742	5.620580178	59.35084962	0	55.81620124	0	1	0	0	0	55.38128515	0.000144582
f11	f	Adult female	8168	0	144.3716252	3.419429776	27.73433581	0.105052337	6.171450463	0	0	0	1	0	213.5547843	1.126283708
f11	f	Adult female	8168	0	45.22970856	16.12977888	106.429482	0	8.688836375	0	0	0	0	1	80.49109943	2.403585346
f11	f	Adult female	8168	0	279.5164013	13.58095342	93.89603909	0	66.3995368	0	0	1	0	0	141.1324661	1.286884161
f11	f	Adult female	8168	0	149.4696355	12.94684628	99.12318459	0	68.91405941	0	0	1	0	0	80.84910486	1.710549438
f11	f	Adult female	8168	0	231.6639478	13.79162567	100.8048341	0	76.14221747	0	0	1	0	0	352.4612796	1.859644371
f11	f	Adult female	8168	0	-81.89327368	4.301831018	37.20402092	1.274329371	0	0	1	0	0	0	227.6909915	0.558008389
f11	f	Adult female	8168	0	51.25300112	4.438866192	85.84595184	0	11.96024645	0	1	0	0	0	40.6334612	0.752131367
f11	f	Adult female	8168	0	-86.86820397	4.321638928	56.89088612	1.801120924	25.8434369	0	0	0	1	0	315.9733141	0.008772524
f11	f	Adult female	8168	0	9.459109406	4.594331458	57.12475243	1.935148258	4.486421436	0	0	0	1	0	138.7778926	0.007378905
f11	f	Adult female	8168	0	-157.547918	5.070399902	36.04349719	0	45.51990025	0	0	1	0	0	49.56888311	0.617031133
f11	f	Adult female	8168	0	21.93654498	4.099073425	34.98777932	0.09024715	29.89049132	0	1	0	0	0	180.4133679	0.673300427
f11	f	Adult female	8168	0	68.08990332	7.461479811	46.97033133	1.640515559	70.68419985	0	0	1	0	0	241.6141907	0.178836025
f11	f	Adult female	8168	0	-1.42223117	10.56089012	80.38925544	0.616446568	64.203636	0	0	1	0	0	352.0641992	0.470824476
f11	f	Adult female	8168	0	-86.23312002	1.663720621	71.64479927	2.083782469	0	0	1	0	0	0	217.2703111	0.156791252
f11	f	Adult female	8168	0	-64.71342554	13.49781144	88.33600866	0.623561324	65.57615979	0	0	1	0	0	252.4664223	0.902293494
f11	f	Adult female	8168	0	131.1364889	12.03768605	91.10375155	0	71.67215224	0	0	1	0	0	151.3472573	1.085228399
f11	f	Adult female	8168	0	3.628561547	8.668963608	60.86527342	0.136123863	43.48929411	0	0	1	0	0	49.18455545	0.001461853
f11	f	Adult female	8168	0	39.2738742	10.95944929	69.41059445	0.03719161	60.7700916	0	0	1	0	0	48.11832777	0.103570268
f11	f	Adult female	8168	0	-6.430108221	11.15609479	83.82684697	0.718124195	39.60537635	0	0	0	1	0	180.8593085	0.640396996
f11	f	Adult female	8168	0	-178.7673535	0.39650202	6.781960681	0.507306007	47.84038553	0	0	0	1	0	25.91314396	3.0856464
f11	f	Adult female	8168	0	362.6512287	14.06068985	111.3768353	0	48.7375637	0	0	1	0	0	8.428294011	2.939631414
f11	f	Adult female	8168	0	-33.8896136	10.69489868	83.72871059	1.135943439	75.17308683	0	0	1	0	0	200.5179117	0.635195104
f11	f	Adult female	8168	0	-111.8202385	6.191475714	45.94137095	0	65.16440326	0	0	1	0	0	28.80478387	0.208883425
f11	f	Adult female	8168	0	329.6052889	7.095251619	61.82679283	0.280145058	67.54144643	0	0	1	0	0	239.2133869	0.00492013
f11	f	Adult female	8168	0	-157.6452136	1.575350543	16.26236432	0.362312585	27.05521691	0	1	0	0	0	155.1062059	2.079305006
f11	f	Adult female	8168	0	-152.8971708	11.27448719	92.99683957	0	63.98899932	0	0	1	0	0	241.8994909	1.22007024
f11	f	Adult female	8168	0	183.559389	12.50376319	73.1573519	1.346707183	17.95517323	0	1	0	0	0	285.7809354	0.199063257
f11	f	Adult female	8168	0	98.68127441	4.071125574	45.21977693	0.424607897	50.67916484	0	0	1	0	0	348.0684041	0.231346408
f11	f	Adult female	8168	0	45.22970856	16.12977888	106.429482	0	8.688836375	0	0	0	0	1	80.49109943	2.403585346
f11	f	Adult female	8168	0	-169.9238897	0.297034373	8.642324407	0.062782754	40.06249683	0	0	0	0	1	232.8528211	2.872556783
f11	f	Adult female	8168	0	-102.0166855	7.598683838	62.48902383	0.206123862	48.01252828	0	0	0	1	0	22.10825579	0.008486234
f11	f	Adult female	8168	0	-45.8805917	9.473635628	60.57280788	0.021138691	46.79387344	0	0	1	0	0	285.2247008	0.000813863
f11	f	Adult female	8168	0	170.4059182	13.58574173	106.5291251	0.759212093	51.71207637	0	0	1	0	0	328.993805	2.41384969
f11	f	Adult female	8168	0	-127.8176973	0.976977878	18.74636209	1.269967154	0	0	1	0	0	0	6.882371284	1.848360953
f11	f	Adult female	8168	0	25.73493487	6.072399615	47.2271941	0.291833414	45.32408142	0	1	0	0	0	330.6264798	0.171698945
f11	f	Adult female	8168	0	-138.0060966	2.329120626	19.08264308	0.140790073	0	0	1	0	0	0	169.6181038	1.818140512
f11	f	Adult female	8168	0	133.7860403	5.960128465	57.86949153	0	39.71471576	0	1	0	0	0	175.8026911	0.003743638
f11	f	Adult female	8168	0	-39.37568238	7.252974912	44.33719117	1.298675056	33.66283457	0	1	0	0	0	77.48668938	0.26038032
f11	f	Adult female	8168	0	-33.8896136	10.69489868	83.72871059	1.135943439	75.17308683	0	0	1	0	0	200.5179117	0.635195104
f11	f	Adult female	8168	0	256.300776	11.23688691	85.37167598	0	50.45250458	0	0	1	0	0	316.2348576	0.725078693
f11	f	Adult female	8168	0	98.48480897	9.789497918	69.79196254	0.448774808	65.33374909	0	0	1	0	0	299.2338509	0.111876613
f11	f	Adult female	8168	0	-87.95103478	2.326797273	99.33823852	0	65.09009138	0	0	0	1	0	27.48237921	1.729268744
f11	f	Adult female	8168	0	-137.2795423	7.401876855	42.1100883	1.245186016	25.95099144	0	0	1	0	0	284.6854977	0.341271487
f11	f	Adult female	8168	0	-125.2459028	8.50002421	62.80843481	0	16.19758254	0	0	0	1	0	38.98572816	0.01055158
f11	f	Adult female	8168	0	-180.7341048	0.531402159	6.228367371	0.18053467	1.530527483	0	1	0	0	0	310.1582684	3.150527816
f11	f	Adult female	8168	0	318.4882663	17.42247619	104.1431204	0	73.00816981	0	0	0	0	1	289.4049486	2.174072899
f11	f	Adult female	8168	0	-143.4119092	2.872543125	32.31188673	1.024532734	0	0	1	0	0	0	202.0739026	0.826921649
f11	f	Adult female	8168	0	42.65106511	2.356690505	21.75832487	0.266037007	61.79329177	0	0	1	0	0	150.268131	1.58656177
f11	f	Adult female	8168	0	273.5508701	8.129046813	107.1832452	0.387000423	67.28921258	0	0	0	0	1	264.7927844	2.481774327
f11	f	Adult female	8168	0	-141.6543838	7.897904563	99.21163558	0	18.43108323	0	1	0	0	0	133.9903115	1.718236296
f11	f	Adult female	8168	0	63.86019935	8.227212977	132.7850608	0	65.20518437	0	0	1	0	0	351.4333578	5.880620486
f11	f	Adult female	8168	0	50.68450618	7.775424717	54.49402388	0	32.61125748	0	0	1	0	0	62.98559542	0.030000035
f11	f	Adult female	8168	0	23.54001497	14.89849086	89.91382401	0.605411562	59.02558677	0	0	1	0	0	92.63239918	1.00451198
f11	f	Adult female	8168	0	201.2536322	14.27238173	105.7022923	0	77.86512072	0	0	1	0	0	319.0211748	2.329338953
f11	f	Adult female	8168	0	17.25427879	8.160579002	70.30390074	0.043636862	31.82327856	0	0	0	0	1	42.57852909	0.123530489
f11	f	Adult female	8168	0	101.6081415	12.77504843	91.80427605	0	16.21107907	0	0	1	0	0	332.3400895	1.134205632
f11	f	Adult female	8168	0	232.2306911	7.068495144	57.55014815	0	70.85942385	0	0	0	0	1	9.659820135	0.005152823
f11	f	Adult female	8168	0	-118.1863002	9.152240192	58.15448209	0.955550372	58.5305483	0	0	1	0	0	259.0908153	0.002675728
f11	f	Adult female	8168	0	-97.50440446	6.180573823	40.30682191	1.13061601	52.40749395	1	0	0	0	0	295.3221962	0.414772754
f11	f	Adult female	8168	0	-177.5502212	11.29989676	72.72185523	0.090209451	0	0	1	0	0	0	349.2854021	0.186375642
f11	f	Adult female	8168	0	17.25427879	8.160579002	70.30390074	0.043636862	31.82327856	0	0	0	0	1	42.57852909	0.123530489
f11	f	Adult female	8168	0	-100.8822554	3.202751762	45.78425571	1.86647012	18.72634212	0	0	0	0	1	231.5515007	0.213676695
f11	f	Adult female	8168	0	-161.9633567	5.647411934	45.28453417	2.270256925	47.67434358	0	0	0	1	0	287.1206723	0.229283691
f11	f	Adult female	8168	0	264.0912304	8.96838872	121.8492064	0	41.3322671	0	0	1	0	0	67.61319739	4.25215953
f11	f	Adult female	8168	0	-161.260793	1.638903884	10.8882443	2.543152476	0	0	1	0	0	0	227.5146937	2.625461831
f11	f	Adult female	8168	0	273.2232123	5.80757111	66.31934987	0.484177332	64.08437545	0	0	1	0	0	174.9682785	0.04806434
f11	f	Adult female	8168	0	-61.64622622	5.862051973	44.89116995	0	61.82612026	0	0	1	0	0	11.71971797	0.241955911
f11	f	Adult female	8168	0	331.7573225	8.51450068	59.68124923	0	51.73225609	1	0	0	0	0	340.4563967	1.12E-06
f11	f	Adult female	8168	0	-110.1369268	4.236294367	31.73882729	0.251110326	16.79140756	0	0	1	0	0	35.9450006	0.861871139
f11	f	Adult female	8168	0	3.628561547	8.668963608	60.86527342	0.136123863	43.48929411	0	0	1	0	0	49.18455545	0.001461853
f11	f	Adult female	8168	0	352.9356347	5.018986342	35.17456416	0	64.26111168	0	0	1	0	0	61.43850227	0.663166126
f11	f	Adult female	8168	0	-160.6837278	8.856607254	64.78156171	2.118821464	29.45805419	0	0	0	1	0	5.00937364	0.028291922
f11	f	Adult female	8168	0	194.9794228	11.35038386	68.51314116	0.381490216	51.7953015	0	0	0	0	1	274.369875	0.085287379
f11	f	Adult female	8168	0	70.55341994	11.74014912	76.09606486	1.371787997	66.90403962	0	0	1	0	0	130.0205827	0.295599476
f11	f	Adult female	8168	0	50.68450618	7.775424717	54.49402388	0	32.61125748	0	0	1	0	0	62.98559542	0.030000035
f11	f	Adult female	8168	0	-180.8654067	3.74093363	30.70103542	0.268946594	14.43625119	0	1	0	0	0	340.6749538	0.927004666
f11	f	Adult female	8168	0	185.0544607	17.4438	136.5827908	0.915358273	52.61994948	0	0	1	0	0	22.68825017	6.507766177
f11	f	Adult female	8168	0	22.93570318	3.090906974	40.23920222	0.595603311	65.86488029	0	0	1	0	0	16.35890672	0.417668267
f11	f	Adult female	8168	0	-28.0867253	1.294743809	49.40285699	0	51.52163237	0	0	1	0	0	294.8725525	0.117075595
f11	f	Adult female	8168	0	4.30434854	9.91110199	98.61555491	2.963393073	0	0	1	0	0	0	144.6580487	1.666766994
f11	f	Adult female	8168	0	-151.7965704	7.950608194	47.31321911	0	18.8607715	0	0	1	0	0	63.176593	0.169341176
f11	f	Adult female	8168	0	14.09646705	8.114158283	71.68383755	0	60.87550587	0	0	1	0	0	328.8969715	0.15781892
f11	f	Adult female	8168	0	-147.2952508	3.634524572	23.70753601	0	58.67727464	0	0	0	1	0	300.4885712	1.427787139
f11	f	Adult female	8168	0	-141.0465107	4.585293356	34.15146176	0.792906325	0	0	1	0	0	0	258.4198776	0.719618483
f11	f	Adult female	8168	0	152.3243934	9.564683131	66.66602228	0	43.26753454	0	1	0	0	0	112.8310613	0.053241247
f11	f	Adult female	8168	0	-45.2831126	14.14922861	79.23768256	1.313432276	23.81020775	0	0	1	0	0	269.1739829	0.419839011
f11	f	Adult female	8168	0	237.4954164	10.30985724	67.70331506	1.328002522	2.297749963	0	0	1	0	0	299.2243799	0.070312344
f11	f	Adult female	8168	0	-0.602417994	2.781518023	42.37139283	0	43.15220548	0	0	1	0	0	23.99038278	0.331214851
f11	f	Adult female	8168	0	300.3173974	4.904399812	84.91687548	2.898341079	61.01592899	0	0	0	0	1	153.2750094	0.69960226
f11	f	Adult female	8168	0	31.15484845	10.62280741	73.65340409	0	21.67768328	0	0	1	0	0	221.6922636	0.214024004
f11	f	Adult female	8168	0	-65.38732781	1.892706288	15.74996304	0.907229933	22.88370812	0	0	0	1	0	138.4030909	2.128635308
f11	f	Adult female	8168	0	-21.53290407	7.925130081	54.36487416	0.409687965	66.04860851	0	0	1	0	0	273.9633189	0.031503129
f11	f	Adult female	8168	0	160.8498892	8.995942831	84.35272741	0.153354227	59.51487127	0	0	1	0	0	356.3758972	0.668633629
f11	f	Adult female	8168	0	-118.7279083	2.245258209	16.94830137	0	63.81460254	0	0	1	0	0	352.8173803	2.014173217
f11	f	Adult female	8168	0	17.28269784	11.09130801	64.8626029	1.370887668	59.88515879	0	0	1	0	0	285.5069735	0.029203905
f11	f	Adult female	8168	0	384.4499425	4.437378629	78.97173992	0	0	1	0	0	0	0	57.59780882	0.408479681
f11	f	Adult female	8168	0	7.250215903	5.517843406	89.50457624	0	65.24881869	0	0	1	0	0	322.8763256	0.977472237
f11	f	Adult female	8168	0	406.4569658	11.34909965	104.8307554	0	8.032349271	0	1	0	0	0	136.0217682	2.241889191
f11	f	Adult female	8168	0	-151.8410122	3.491062074	32.93058104	0.839815997	63.28390111	0	0	1	0	0	65.09293429	0.790001055
f11	f	Adult female	8168	0	141.0331902	8.208620793	64.08901856	0	6.650219838	0	0	1	0	0	106.4536709	0.021088545
f11	f	Adult female	8168	0	144.0312672	11.04629299	65.0282089	0.014077385	58.13035098	1	0	0	0	0	65.33703797	0.031112508
f11	f	Adult female	8168	0	-79.07558716	7.114668939	55.60209825	1.699829792	56.36237045	0	0	1	0	0	252.4952564	0.018613715
f11	f	Adult female	8168	0	92.06870179	13.11021807	79.64825517	0.789506214	49.72226618	1	0	0	0	0	266.0343859	0.437681896
f11	f	Adult female	8168	0	157.5045747	8.407329438	96.59178966	1.055824894	60.94660536	0	0	1	0	0	285.3759883	1.497861819
f11	f	Adult female	8168	0	-38.10140868	7.774089007	49.31084952	2.65337148	38.27622218	0	0	1	0	0	301.7222347	0.119174443
f11	f	Adult female	8168	0	0.343144741	2.0830401	36.3237847	1.25314233	62.03638671	0	0	0	1	0	263.7046674	0.602504349
f11	f	Adult female	8168	0	318.4882663	17.42247619	104.1431204	0	73.00816981	0	0	0	0	1	289.4049486	2.174072899
f11	f	Adult female	8168	0	-64.71342554	13.49781144	88.33600866	0.623561324	65.57615979	0	0	1	0	0	252.4664223	0.902293494
f11	f	Adult female	8168	0	-34.7272147	3.941475586	76.02517884	0	55.80202168	0	0	1	0	0	18.88631166	0.293046991
f11	f	Adult female	8168	0	-35.63268376	13.25750786	74.87314482	0.902060493	58.30561697	0	0	1	0	0	278.3060369	0.253115838
f11	f	Adult female	8168	0	10.73758736	2.996855782	23.70950477	1.263252606	62.5500354	0	0	1	0	0	117.9756352	1.427631002
f11	f	Adult female	8168	0	-28.0867253	1.294743809	49.40285699	0	51.52163237	0	0	1	0	0	294.8725525	0.117075595
f11	f	Adult female	8168	0	-82.51571481	4.073671136	32.1745224	1.439386223	53.12330535	0	0	1	0	0	336.8482742	0.835233249
f11	f	Adult female	8168	0	-182.9989974	10.14421344	73.11936242	0.775496937	36.33997921	0	0	0	1	0	286.0818583	0.197939853
f11	f	Adult female	8168	0	143.8833902	11.01625906	134.1807933	1.002439702	43.44712191	1	0	0	0	0	271.3049793	6.107415234
f11	f	Adult female	8168	0	86.42991062	8.884989033	60.73905364	0.838538636	46.40742327	0	0	1	0	0	271.841032	0.001159089
f11	f	Adult female	8168	0	-149.5724658	0.429916333	15.05055263	0	0	0	1	0	0	0	6.583750375	2.196902947
f11	f	Adult female	8168	0	27.59961481	6.668240954	72.39921707	0	48.49871874	0	0	1	0	0	340.996577	0.1772454
f11	f	Adult female	8168	0	-119.3859228	7.78663726	64.13580269	0	64.12062861	0	0	0	1	0	333.0746534	0.02154189
f11	f	Adult female	8168	0	-179.6895192	9.904050044	58.03858216	0.740630657	47.77384117	0	0	0	1	0	272.3982655	0.003088442
f11	f	Adult female	8168	0	-41.53145849	10.38298152	67.75776732	0	62.54041436	0	0	1	0	0	312.13094	0.071273957
f11	f	Adult female	8168	0	137.5245178	11.16320963	64.02139183	1.921044399	35.13658197	0	1	0	0	0	98.47647656	0.020441754
f11	f	Adult female	8168	0	299.7112177	8.691137701	59.73157767	0	71.00952801	0	0	1	0	0	305.6131413	3.73E-07
f11	f	Adult female	8168	0	273.6906477	8.922031428	58.11154264	0	46.55665674	0	0	1	0	0	35.7153001	0.002825183
f11	f	Adult female	8168	0	216.7526172	13.39615949	89.67179527	0.20481642	59.06592913	0	0	1	0	0	141.4102014	0.988476128
f11	f	Adult female	8168	0	66.35969633	6.7654669	50.33521478	0.018191415	59.50458064	0	0	1	0	0	15.30810202	0.096858781
f11	f	Adult female	8168	0	-137.5086079	2.006730404	19.77673637	3.266426621	45.39749553	0	0	1	0	0	258.4591005	1.756552336
f11	f	Adult female	8168	0	60.75045505	12.43226507	86.83221425	0.484301047	58.85888322	0	1	0	0	0	43.36290321	0.809974184
f11	f	Adult female	8168	0	-120.3745447	5.56940728	53.64191769	0	14.8123511	0	0	1	0	0	17.320648	0.040595637
f11	f	Adult female	8168	0	231.6639478	13.79162567	100.8048341	0	76.14221747	0	0	1	0	0	352.4612796	1.859644371
f11	f	Adult female	8168	0	-22.44062257	6.154375916	83.81612895	0	50.17586283	0	0	1	0	0	18.76922661	0.639827836
f11	f	Adult female	8168	0	-97.71556541	7.067411857	43.60151227	0	37.03697199	0	0	1	0	0	351.9954781	0.285892696
f11	f	Adult female	8168	0	150.4297363	1.340650763	9.925723302	2.011583422	66.58614644	0	0	1	0	0	342.4119259	2.72999741
f11	f	Adult female	8168	0	-103.7548322	6.912898151	54.3763578	1.263464237	52.11875457	0	0	1	0	0	82.37573839	0.03136799
f11	f	Adult female	8168	0	-34.7272147	3.941475586	76.02517884	0	55.80202168	0	0	1	0	0	18.88631166	0.293046991
f11	f	Adult female	8168	0	-23.71445446	12.33178044	86.77759598	0.803057483	53.97628244	0	0	1	0	0	51.08827826	0.806714862
f11	f	Adult female	8168	0	-110.5273603	4.56280673	34.7066292	0	43.16702493	0	0	0	0	1	38.81794217	0.688699555
f11	f	Adult female	8168	0	-180.5437916	3.387512063	55.86557061	1.020365791	40.58438784	0	0	0	0	1	12.95243521	0.01630432
f11	f	Adult female	8168	0	1.498267563	19.93420863	133.4619698	0.622320114	40.89114187	0	0	1	0	0	290.1553886	5.990076596
f11	f	Adult female	8168	0	-2.228747402	12.15408785	75.53561393	0.575756759	61.75407127	0	0	1	0	0	305.1442344	0.275720779
f11	f	Adult female	8168	0	9.459109406	4.594331458	57.12475243	1.935148258	4.486421436	0	0	0	1	0	138.7778926	0.007378905
f11	f	Adult female	8168	0	206.1655611	10.41860896	62.24141172	0.557133736	8.459532237	0	0	1	0	0	290.2017289	0.007039777
f11	f	Adult female	8168	0	-38.10140868	7.774089007	49.31084952	2.65337148	38.27622218	0	0	1	0	0	301.7222347	0.119174443
f11	f	Adult female	8168	0	-178.1121682	0.81932088	13.80282383	0.034277494	22.46932029	0	0	0	0	1	187.889184	2.32136624
f11	f	Adult female	8168	0	237.1082772	8.386871008	64.86893755	0.5471846	51.72099917	0	0	1	0	0	283.5257186	0.0292758
f11	f	Adult female	8168	0	132.4557024	8.582946994	71.64324808	0.099793341	46.79516247	0	0	0	1	0	308.6045687	0.156750487
f11	f	Adult female	8168	0	212.3334426	7.110395725	78.64706994	0	71.9703609	0	0	1	0	0	30.39502777	0.394823089
f11	f	Adult female	8168	0	-97.71556541	7.067411857	43.60151227	0	37.03697199	0	0	1	0	0	351.9954781	0.285892696
f11	f	Adult female	8168	0	-74.02484022	10.6482621	81.84226283	0.134634433	46.06484747	1	0	0	0	0	64.2312541	0.539323846
f11	f	Adult female	8168	0	187.078019	13.541977	88.14730165	0	51.62767666	0	0	0	0	1	113.730447	0.890435283
f11	f	Adult female	8168	0	-192.2422111	2.600227194	18.24079951	0	56.41809545	0	0	1	0	0	45.9572345	1.894262897
f11	f	Adult female	8168	0	77.00342799	4.242105612	38.79383605	0.789157626	52.12754811	0	0	1	0	0	260.699901	0.481968089
f11	f	Adult female	8168	0	93.67014073	4.238028731	39.53109338	0.033821769	49.45606672	0	0	1	0	0	64.02012301	0.44859485
f11	f	Adult female	8168	0	13.78552672	10.93668174	81.74853497	1.457253547	62.15551881	0	0	1	0	0	332.4529085	0.534764904
f11	f	Adult female	8168	0	-178.1121682	0.81932088	13.80282383	0.034277494	22.46932029	0	0	0	0	1	187.889184	2.32136624
f11	f	Adult female	8168	0	160.8498892	8.995942831	84.35272741	0.153354227	59.51487127	0	0	1	0	0	356.3758972	0.668633629
f11	f	Adult female	8168	0	-44.08461038	10.90156273	92.49502525	2.048089119	40.65062219	0	0	1	0	0	307.408583	1.183557838
f11	f	Adult female	8168	0	-43.34196886	8.787836876	103.0771622	0.175969026	34.71851942	0	0	1	0	0	107.6605811	2.071004104
f11	f	Adult female	8168	0	-119.7672986	2.810924287	32.65563797	0	49.56140845	0	1	0	0	0	346.7099004	0.806304198
f11	f	Adult female	8168	0	-28.0867253	1.294743809	49.40285699	0	51.52163237	0	0	1	0	0	294.8725525	0.117075595
f11	f	Adult female	8168	0	121.5927033	3.962680442	51.70178011	0	74.56011012	0	0	1	0	0	131.735454	0.070686823
f11	f	Adult female	8168	0	253.4956853	14.46221763	107.9013851	0	74.05525678	0	0	1	0	0	322.3618087	2.557432197
f11	f	Adult female	8168	0	35.62388387	6.18864625	49.95606186	0.611739724	50.29055585	0	0	1	0	0	63.05195561	0.104849151
f11	f	Adult female	8168	0	100.3127165	2.528149242	21.42333195	0.012506231	63.45527444	0	0	1	0	0	197.0198763	1.614691639
f11	f	Adult female	8168	0	203.5291383	6.806483226	87.9481642	0.105279994	73.6296734	0	0	1	0	0	355.9422688	0.878006692
f11	f	Adult female	8168	0	11.73374298	6.975080464	57.26086373	2.179743779	39.21488449	0	0	0	0	1	206.2947239	0.006623273
f11	f	Adult female	8168	0	231.6639478	13.79162567	100.8048341	0	76.14221747	0	0	1	0	0	352.4612796	1.859644371
f11	f	Adult female	8168	0	305.4583208	13.0928153	85.79232071	0	57.63070265	0	0	1	0	0	283.5286276	0.749047403
f11	f	Adult female	8168	0	247.7890761	5.581488766	38.01698969	0.567899735	59.97824222	1	0	0	0	0	302.2082983	0.518428823
f11	f	Adult female	8168	0	177.4090168	9.199781899	81.82503433	1.022775881	64.8738073	0	0	1	0	0	357.7818454	0.538484397
f11	f	Adult female	8168	0	-45.8805917	9.473635628	60.57280788	0.021138691	46.79387344	0	0	1	0	0	285.2247008	0.000813863
f11	f	Adult female	8168	0	188.261513	9.138066596	60.19313472	0.359292972	72.19285698	1	0	0	0	0	267.7425758	0.00025371
f11	f	Adult female	8168	0	-136.3471591	4.536217689	33.84816844	0	52.12059481	0	0	1	0	0	349.07104	0.736796543
f11	f	Adult female	8168	0	78.3966868	8.464194999	55.52986796	0	0	0	1	0	0	0	115.3487411	0.019273536
f11	f	Adult female	8168	0	384.4499425	4.437378629	78.97173992	0	0	1	0	0	0	0	57.59780882	0.408479681
f11	f	Adult female	8168	0	137.7237938	10.25364976	77.82347725	0	47.14118256	0	0	1	0	0	333.3935807	0.361221855
f11	f	Adult female	8168	0	235.6631865	8.946071207	90.64559026	0	36.24761594	1	0	0	0	0	174.9412996	1.053780675
f11	f	Adult female	8168	0	117.4310441	6.94003838	46.80492803	0	70.51541801	0	0	1	0	0	132.2552028	0.183508773
f11	f	Adult female	8168	0	145.1505871	5.04719246	39.02684915	0.422986512	61.78182301	0	1	0	0	0	146.1133259	0.471290942
f11	f	Adult female	8168	0	-159.7219831	5.868016017	66.01727193	1.269008138	8.800033332	0	0	0	0	1	149.1762872	0.043769203
f11	f	Adult female	8168	0	-97.71556541	7.067411857	43.60151227	0	37.03697199	0	0	1	0	0	351.9954781	0.285892696
f11	f	Adult female	8168	0	17.9035478	17.50928531	100.1592152	0	68.7000821	0	0	1	0	0	276.3290163	1.801667176
f11	f	Adult female	8168	0	-34.68326575	4.550521549	44.29386183	0	65.26255534	0	0	1	0	0	327.6715347	0.261849885
f11	f	Adult female	8168	0	7.492342927	7.355142031	55.63771115	3.191215	64.30034767	0	0	1	0	0	19.42796904	0.018292623
f11	f	Adult female	8168	0	-115.5215625	5.226484246	54.68252577	0	66.44767296	0	0	1	0	0	37.56911285	0.027872125
f11	f	Adult female	8168	0	139.3831076	10.38236953	100.9271605	0	0	0	1	0	0	0	343.1200423	1.870732858
f11	f	Adult female	8168	0	83.18504529	12.50250397	110.925846	0	60.40734655	0	0	1	0	0	177.3243568	2.888533368
f11	f	Adult female	8168	0	-2.228747402	12.15408785	75.53561393	0.575756759	61.75407127	0	0	1	0	0	305.1442344	0.275720779
f11	f	Adult female	8168	0	-129.7949171	1.477972255	8.339884554	1.210687704	0	0	1	0	0	0	256.9707427	2.906679893
f11	f	Adult female	8168	0	232.2306911	7.068495144	57.55014815	0	70.85942385	0	0	0	0	1	9.659820135	0.005152823
f11	f	Adult female	8168	0	-163.0348544	5.804929144	40.37730954	2.857332517	63.24365246	0	0	1	0	0	267.441691	0.411765155
f11	f	Adult female	8168	0	-160.6837278	8.856607254	64.78156171	2.118821464	29.45805419	0	0	0	1	0	5.00937364	0.028291922
f11	f	Adult female	8168	0	-119.3859228	7.78663726	64.13580269	0	64.12062861	0	0	0	1	0	333.0746534	0.02154189
f11	f	Adult female	8168	0	-138.0369825	11.24667205	68.8297634	0	36.03894353	0	0	1	0	0	87.24266247	0.091535056
f11	f	Adult female	8168	0	-181.418336	7.95669478	65.37502579	0	50.40260075	0	0	1	0	0	196.3293458	0.035305288
f11	f	Adult female	8168	0	149.3235676	8.840320648	58.25606831	0	68.76043751	0	0	1	0	0	129.5608642	0.002338318
f11	f	Adult female	8168	0	149.3235676	8.840320648	58.25606831	0	68.76043751	0	0	1	0	0	129.5608642	0.002338318
f11	f	Adult female	8168	0	-15.63553195	7.564714643	85.61547292	0	67.01518667	0	0	1	0	0	289.6065845	0.738922975
f11	f	Adult female	8168	0	39.2738742	10.95944929	69.41059445	0.03719161	60.7700916	0	0	1	0	0	48.11832777	0.103570268
f11	f	Adult female	8168	0	-79.07265606	5.044796721	31.35190856	0	62.1712258	0	0	0	0	1	265.6077018	0.885877439
f11	f	Adult female	8168	0	-148.3889854	2.644246184	17.77535599	1.63668676	67.38357813	0	0	1	0	0	316.3350607	1.937020031
f11	f	Adult female	8168	0	-44.08461038	10.90156273	92.49502525	2.048089119	40.65062219	0	0	1	0	0	307.408583	1.183557838
f11	f	Adult female	8168	0	149.8303192	8.302850763	91.71622125	0	76.69908914	0	0	1	0	0	261.5186916	1.127989877
f11	f	Adult female	8168	0	262.5152151	7.252722342	71.18354954	1.038490324	41.7610153	0	0	1	0	0	270.9738297	0.144903174
f11	f	Adult female	8168	0	350.3219797	12.05504045	95.44466757	0	9.26975267	1	0	0	0	0	322.3293579	1.406128049
f11	f	Adult female	8168	0	-141.1707403	8.212506511	88.77853523	0.559576602	58.13444822	0	0	0	1	0	12.88972687	0.930409189
f11	f	Adult female	8168	0	-141.2996189	3.591258712	29.40589771	0	36.49264385	0	0	0	1	0	356.9093966	1.01161731
f11	f	Adult female	8168	0	-85.05786938	10.31217258	89.77206447	2.379178036	0	1	0	0	0	0	267.6613662	0.995103907
f11	f	Adult female	8168	0	-141.1707403	8.212506511	88.77853523	0.559576602	58.13444822	0	0	0	1	0	12.88972687	0.930409189
f11	f	Adult female	8168	0	209.8364219	9.773819172	56.6675111	1.72193848	63.11619249	0	0	0	0	1	277.0648917	0.010216112
f11	f	Adult female	8168	0	-61.84252964	6.597300041	81.00335239	1.241646726	30.34247809	1	0	0	0	0	342.1683097	0.499207569
f11	f	Adult female	8168	0	280.3500124	17.17908047	109.6318919	0	67.26334111	0	0	1	0	0	109.7360567	2.744412349
f11	f	Adult female	8168	0	-0.042131859	7.601067095	90.37076092	0.69157645	46.11968132	0	0	0	1	0	7.12502682	1.035138533
f11	f	Adult female	8168	0	253.4956853	14.46221763	107.9013851	0	74.05525678	0	0	1	0	0	322.3618087	2.557432197
f11	f	Adult female	8168	0	227.0547748	4.351819224	64.52931631	0.378501015	57.21026412	0	0	1	0	0	347.8396198	0.025545913
f11	f	Adult female	8168	0	-119.2880912	5.536560316	65.32150158	1.948970271	43.34978592	0	1	0	0	0	309.6114293	0.034640927
f11	f	Adult female	8168	0	122.9591568	8.34970117	71.62654895	1.431167261	63.85510667	0	0	1	0	0	100.0467861	0.156311971
f11	f	Adult female	8168	0	36.88797116	6.759470097	45.19496935	1.629090051	38.80169185	0	0	1	0	0	215.3272293	0.232139053
f11	f	Adult female	8168	0	-70.35495148	7.779677419	41.96756099	0	50.83627075	1	0	0	0	0	287.5246752	0.346820222
f11	f	Adult female	8168	0	-159.7219831	5.868016017	66.01727193	1.269008138	8.800033332	0	0	0	0	1	149.1762872	0.043769203
f11	f	Adult female	8168	0	133.1656725	14.84178699	98.19588754	0	70.49280926	0	0	1	0	0	310.1485277	1.630999786
f11	f	Adult female	8168	0	245.923196	9.478829295	86.39585606	0	59.7121218	0	0	1	0	0	199.7419285	0.784118154
f11	f	Adult female	8168	0	30.07448938	19.9667397	111.7387011	1.015864928	36.22087282	0	0	1	0	0	279.2473222	2.980955515
f11	f	Adult female	8168	0	160.6458087	0.748371649	9.888842668	2.571456886	64.25382672	0	0	1	0	0	357.9042508	2.734043463
f11	f	Adult female	8168	0	-180.8654067	3.74093363	30.70103542	0.268946594	14.43625119	0	1	0	0	0	340.6749538	0.927004666
f11	f	Adult female	8168	0	212.500372	10.23789417	67.72599173	0.443506407	53.627602	0	0	1	0	0	56.12569679	0.070712015
f11	f	Adult female	8168	0	1.498267563	19.93420863	133.4619698	0.622320114	40.89114187	0	0	1	0	0	290.1553886	5.990076596
f11	f	Adult female	8168	0	74.49360215	8.305732983	93.43333882	0.169067211	44.26653767	0	0	1	0	0	230.2889378	1.252281347
f11	f	Adult female	8168	0	91.35886361	4.114540015	34.24796788	0.203548341	53.78803583	0	0	1	0	0	220.3368505	0.714195021
f11	f	Adult female	8168	0	197.6074844	1.484103851	23.57715187	3.772255682	66.71054963	0	0	0	0	1	120.7676736	1.438146509
f11	f	Adult female	8168	0	-64.68002333	5.926053449	45.04673405	0.307346293	61.79955276	0	0	0	1	0	346.691124	0.236903675
f11	f	Adult female	8168	0	191.1758314	12.87849098	109.7392859	0.373620018	55.21541421	0	0	1	0	0	190.9536594	2.756233574
f11	f	Adult female	8168	0	58.64725967	7.434533089	68.94666538	1.410374317	58.09398453	0	0	0	1	0	249.0732702	0.093897613
f11	f	Adult female	8168	0	-157.5570626	4.432131823	32.37493372	0.939787384	0	0	1	0	0	0	134.8171021	0.823120737
f11	f	Adult female	8168	0	-58.02799075	4.059624028	31.45304348	0.605987218	25.96762441	0	0	1	0	0	274.201321	0.87957071
f11	f	Adult female	8168	0	-41.53145849	10.38298152	67.75776732	0	62.54041436	0	0	1	0	0	312.13094	0.071273957
f11	f	Adult female	8168	0	152.3904836	3.034788555	36.9796592	1.178230452	52.28143343	0	0	1	0	0	248.8669175	0.569187812
f11	f	Adult female	8168	0	-71.48182411	11.00602395	63.59325043	0.023643095	50.12637373	0	0	0	0	1	275.1162396	0.016580723
f11	f	Adult female	8168	0	-37.9749271	7.840226775	58.53809	0.912737241	45.92342071	0	0	1	0	0	276.5280612	0.001520754
f11	f	Adult female	8168	0	-139.9044445	4.178367862	26.9262952	0.137411858	46.75998271	0	0	1	0	0	288.3831615	1.183920636
f11	f	Adult female	8168	0	377.3658859	7.591830507	60.70312176	0	64.76740582	0	0	1	0	0	111.7438372	0.001079316
f11	f	Adult female	8168	0	197.2225253	4.001008718	40.28124007	1.871199939	38.2822483	0	0	1	0	0	38.62514568	0.415866998
f11	f	Adult female	8168	0	-137.5086079	2.006730404	19.77673637	3.266426621	45.39749553	0	0	1	0	0	258.4591005	1.756552336
f11	f	Adult female	8168	0	-45.2831126	14.14922861	79.23768256	1.313432276	23.81020775	0	0	1	0	0	269.1739829	0.419839011
f11	f	Adult female	8168	0	139.3831076	10.38236953	100.9271605	0	0	0	1	0	0	0	343.1200423	1.870732858
f11	f	Adult female	8168	0	-3.288001385	9.566681435	74.76334903	0	50.66495957	0	0	1	0	0	354.8662637	0.249462743
f11	f	Adult female	8168	0	45.22970856	16.12977888	106.429482	0	8.688836375	0	0	0	0	1	80.49109943	2.403585346
f11	f	Adult female	8168	0	-128.551027	3.695737046	28.88495143	0	43.88980438	0	0	1	0	0	20.05833087	1.046693214
f11	f	Adult female	8168	0	45.22970856	16.12977888	106.429482	0	8.688836375	0	0	0	0	1	80.49109943	2.403585346
f11	f	Adult female	8168	0	84.6261093	11.56247392	90.16437848	0	51.84787809	0	0	1	0	0	269.957743	1.021248638
f11	f	Adult female	8168	0	-98.57789361	3.370863341	29.76425352	1.012329401	57.25593846	0	0	1	0	0	10.81718612	0.987835845
f11	f	Adult female	8168	0	-61.64622622	5.862051973	44.89116995	0	61.82612026	0	0	1	0	0	11.71971797	0.241955911
f11	f	Adult female	8168	0	-51.27425207	14.26471983	86.08942988	1.468998456	51.63663746	0	0	1	0	0	265.485024	0.76621181
f11	f	Adult female	8168	0	177.3678656	13.21999229	82.33725747	0	59.5959529	1	0	0	0	0	91.03831095	0.563721431
f11	f	Adult female	8168	0	-23.82281867	15.49570659	102.3861338	0.148523013	53.06513737	0	0	1	0	0	304.1703504	2.005524894
f11	f	Adult female	8168	0	66.47537204	7.001111721	109.2142825	0	7.41587122	0	0	1	0	0	248.1182058	2.698686071
f11	f	Adult female	8168	0	140.9289998	10.61459554	69.10582746	1.330577883	58.22929067	0	0	1	0	0	300.061705	0.097162628
f11	f	Adult female	8168	0	139.3831076	10.38236953	100.9271605	0	0	0	1	0	0	0	343.1200423	1.870732858
f11	f	Adult female	8168	0	-21.88843559	9.15785991	74.3749843	0.270642051	47.64792047	0	0	1	0	0	33.22731986	0.236754252
f11	f	Adult female	8168	0	198.7623975	7.670304376	46.27069368	2.037012357	80.68092222	0	0	1	0	0	271.2111008	0.199012883
f11	f	Adult female	8168	0	5.473870924	19.69485838	161.5306534	0.161452684	49.78922623	0	0	1	0	0	11.80390428	11.41739919
f11	f	Adult female	8168	0	95.7765346	7.996121993	57.69503329	0.308058808	57.81029365	0	0	1	0	0	15.5951154	0.004485642
f11	f	Adult female	8168	0	-117.2079193	4.782263208	33.0313299	0.734109713	0	0	1	0	0	0	245.5616171	0.784068694
f11	f	Adult female	8168	0	-140.4971212	7.394450873	59.74217341	1.191869617	59.55713582	0	0	1	0	0	312.7842848	9.26E-07
f11	f	Adult female	8168	0	190.4987552	14.30816837	103.7958839	0.995362588	43.32269677	0	0	1	0	0	3.763143177	2.140223315
f11	f	Adult female	8168	0	132.3673915	9.129418967	73.97318897	0.904745064	63.57220708	0	0	1	0	0	349.9309323	0.223955927
f11	f	Adult female	8168	0	113.3286338	10.50899517	68.07189636	0	33.48084466	0	1	0	0	0	55.21424375	0.07694891
f11	f	Adult female	8168	0	214.1270885	3.843530242	44.30441143	1.386399259	64.56375451	1	0	0	0	0	217.5370365	0.261491702
f11	f	Adult female	8168	0	124.1958797	14.23497575	103.0492337	0.502254419	20.41390979	0	1	0	0	0	308.327082	2.068337305
f11	f	Adult female	8168	0	-45.07030043	9.169689207	75.37967426	0.27437424	60.41843201	0	0	1	0	0	30.76486383	0.270312773
f11	f	Adult female	8168	0	138.7044694	10.85278652	74.14398979	0.596943365	55.52133328	0	0	1	0	0	341.3662123	0.229352967
f11	f	Adult female	8168	0	-37.9749271	7.840226775	58.53809	0.912737241	45.92342071	0	0	1	0	0	276.5280612	0.001520754
f11	f	Adult female	8168	0	-140.638737	1.555081211	28.27815949	0.008435211	21.06182124	0	0	0	1	0	96.31086716	1.088302854
f11	f	Adult female	8168	0	351.7768688	8.468489448	71.77292764	0.118506803	63.50250161	0	0	1	0	0	157.6837934	0.160176754
f11	f	Adult female	8168	0	15.22085931	7.93738253	58.23412543	0.319157712	34.08721881	0	0	1	0	0	195.5847195	0.002409275
f11	f	Adult female	8168	0	-166.8627732	8.189819746	70.1440266	0	32.4178131	0	0	1	0	0	22.7812078	0.119829088
f11	f	Adult female	8168	0	-23.82281867	15.49570659	102.3861338	0.148523013	53.06513737	0	0	1	0	0	304.1703504	2.005524894
f11	f	Adult female	8168	0	144.3716252	3.419429776	27.73433581	0.105052337	6.171450463	0	0	0	1	0	213.5547843	1.126283708
f11	f	Adult female	8168	0	-163.8441352	8.911929421	63.71862057	0.167009033	69.29344746	0	0	1	0	0	200.936945	0.01766952
f11	f	Adult female	8168	0	139.3831076	10.38236953	100.9271605	0	0	0	1	0	0	0	343.1200423	1.870732858
f11	f	Adult female	8168	0	-102.0077169	2.51291278	22.16161245	0.759049253	0	0	1	0	0	0	146.2127577	1.553025007
f11	f	Adult female	8168	0	288.5205	10.96868383	78.51666937	0	75.71725109	0	0	1	0	0	322.6817078	0.389403406
f11	f	Adult female	8168	0	46.89588592	9.820997816	78.05767761	0.030438446	64.72992116	0	0	1	0	0	24.8538145	0.370624822
f11	f	Adult female	8168	0	242.2223417	14.58008589	109.1432763	0	69.93222725	0	0	1	0	0	143.2298235	2.690949444
f11	f	Adult female	8168	0	45.22970856	16.12977888	106.429482	0	8.688836375	0	0	0	0	1	80.49109943	2.403585346
f11	f	Adult female	8168	0	-64.92810423	7.540007526	62.5575453	0.629408194	31.67518047	0	0	0	0	1	229.3693007	0.008910367
f11	f	Adult female	8168	0	315.6860216	4.284440146	54.62376411	1.293483493	62.2998974	0	0	1	0	0	322.9343766	0.028527062
f11	f	Adult female	8168	0	76.35878706	10.1590698	72.29873353	0	62.60992803	0	0	1	0	0	148.0872686	0.174448672
f11	f	Adult female	8168	0	-19.0013041	4.176626101	62.54882395	0	44.33247504	0	0	0	1	0	4.406703474	0.00885581
f11	f	Adult female	8168	0	-134.7023863	1.554303757	28.29891624	0.150000049	55.68523867	0	1	0	0	0	131.3503002	1.086866101
f11	f	Adult female	8168	0	58.64725967	7.434533089	68.94666538	1.410374317	58.09398453	0	0	0	1	0	249.0732702	0.093897613
f11	f	Adult female	8168	0	40.15486304	5.186240342	85.20291878	0	51.87522294	0	1	0	0	0	262.8745266	0.715572305
f11	f	Adult female	8168	0	-41.8160722	1.864851116	14.4626715	0.063298663	0	0	1	0	0	0	106.4086411	2.25511797
f11	f	Adult female	8168	0	11.81182833	10.26149294	74.41416813	0	52.13968503	0	0	1	0	0	164.7002024	0.238021399
f11	f	Adult female	8168	0	275.8972191	6.441113411	79.60666128	0.440610601	18.65998318	1	0	0	0	0	21.1624872	0.435857384
f11	f	Adult female	8168	0	127.0317678	12.38957632	76.16190855	0.001097178	58.85433988	0	0	1	0	0	305.3695188	0.297980309
f11	f	Adult female	8168	0	-45.07030043	9.169689207	75.37967426	0.27437424	60.41843201	0	0	1	0	0	30.76486383	0.270312773
f11	f	Adult female	8168	0	-93.41035856	6.81366319	53.11830213	0	38.46261956	0	0	0	0	1	8.366564585	0.047899941
f11	f	Adult female	8168	0	66.35969633	6.7654669	50.33521478	0.018191415	59.50458064	0	0	1	0	0	15.30810202	0.096858781
f11	f	Adult female	8168	0	22.79677705	7.107751624	51.35931805	0.988384997	73.47151494	0	0	1	0	0	136.348327	0.076859272
f11	f	Adult female	8168	0	50.68450618	7.775424717	54.49402388	0	32.61125748	0	0	1	0	0	62.98559542	0.030000035
f11	f	Adult female	8168	0	-147.4004669	2.827057994	20.10118237	1.115488091	54.85038596	0	0	1	0	0	298.8975922	1.728127596
f11	f	Adult female	8168	0	246.8447942	3.089081405	58.77032584	1.08545726	65.61070267	0	0	1	0	0	349.49377	0.000979049
f11	f	Adult female	8168	0	147.5558822	12.41009894	95.3300677	0.827606336	53.31041915	0	1	0	0	0	41.91637284	1.397122902
f11	f	Adult female	8168	0	284.4386463	5.167746334	49.74496702	0	42.44650344	1	0	0	0	0	191.2591998	0.109435046
f11	f	Adult female	8168	0	31.15484845	10.62280741	73.65340409	0	21.67768328	0	0	1	0	0	221.6922636	0.214024004
f11	f	Adult female	8168	0	-125.2459028	8.50002421	62.80843481	0	16.19758254	0	0	0	1	0	38.98572816	0.01055158
f11	f	Adult female	8168	0	43.50894845	11.07058076	75.73477194	0.754821517	11.26460647	0	0	1	0	0	217.2864868	0.282705491
f11	f	Adult female	8168	0	78.3966868	8.464194999	55.52986796	0	0	0	1	0	0	0	115.3487411	0.019273536
f11	f	Adult female	8168	0	-21.53290407	7.925130081	54.36487416	0.409687965	66.04860851	0	0	1	0	0	273.9633189	0.031503129
f11	f	Adult female	8168	0	-19.00062525	8.335852682	62.84051209	2.109978205	74.18757975	0	0	1	0	0	297.1665069	0.010771412
f11	f	Adult female	8168	0	-182.0865449	1.92331227	22.45839779	1.070933022	32.175919	0	0	0	1	0	208.1644758	1.528573631
f11	f	Adult female	8168	0	212.3334426	7.110395725	78.64706994	0	71.9703609	0	0	1	0	0	30.39502777	0.394823089
f11	f	Adult female	8168	0	51.15503467	4.718520598	83.23804785	0	72.08230434	0	0	1	0	0	85.51113239	0.609504843
f11	f	Adult female	8168	0	288.5205	10.96868383	78.51666937	0	75.71725109	0	0	1	0	0	322.6817078	0.389403406
f11	f	Adult female	8168	0	83.34273974	7.400755967	60.51236591	2.036249118	23.22782224	0	0	1	0	0	308.0407998	0.000703439
f11	f	Adult female	8168	0	-3.590442173	7.118876684	91.06158658	0.243448266	35.28019972	0	0	1	0	0	141.7294506	1.082314921
f11	f	Adult female	8168	0	-148.8959427	2.678528947	23.29656676	0.969174174	0	0	1	0	0	0	136.8703266	1.460566749
f11	f	Adult female	8168	0	40.15486304	5.186240342	85.20291878	0	51.87522294	0	1	0	0	0	262.8745266	0.715572305
f11	f	Adult female	8168	0	-97.50440446	6.180573823	40.30682191	1.13061601	52.40749395	1	0	0	0	0	295.3221962	0.414772754
f11	f	Adult female	8168	0	-139.1940546	1.48462253	13.3543066	0.494646429	0	0	1	0	0	0	127.6719327	2.366944573
f11	f	Adult female	8168	0	-165.4987762	4.954320586	41.38369233	0	67.42069793	0	0	1	0	0	25.9463116	0.370017931
f11	f	Adult female	8168	0	95.62059634	11.93732993	73.44423327	0	55.46951062	0	0	1	0	0	73.65936804	0.207649402
f11	f	Adult female	8168	0	-79.77550408	6.571362197	48.72251395	0	63.75872576	0	0	1	0	0	19.71075713	0.13303622
f11	f	Adult female	8168	0	57.49527694	6.349983674	56.33484698	1.455384981	64.64202821	0	0	1	0	0	55.26364787	0.012569714
f11	f	Adult female	8168	0	79.63777835	11.80475412	67.60248159	1.432735966	45.94398944	1	0	0	0	0	275.9158932	0.068548896
f11	f	Adult female	8168	0	329.6052889	7.095251619	61.82679283	0.280145058	67.54144643	0	0	1	0	0	239.2133869	0.00492013
f11	f	Adult female	8168	0	60.7841751	7.002441099	49.10635586	0.504581519	8.925392878	1	0	0	0	0	237.3896725	0.123906071
f11	f	Adult female	8168	0	98.06048115	8.750270579	106.5271666	0.087496883	64.73963999	0	0	0	1	0	24.08284253	2.413647732
f11	f	Adult female	8168	0	-126.8311746	5.124503018	41.33982977	0	38.5566933	0	1	0	0	0	332.9617217	0.37179096
f11	f	Adult female	8168	0	-179.2212626	0.576810693	4.379974425	0	0	0	1	0	0	0	345.1420033	3.372050161
f11	f	Adult female	8168	0	61.5659726	7.057932576	56.75940433	0.625378138	54.70623433	0	0	1	0	0	334.2292282	0.009608934
f11	f	Adult female	8168	0	-120.3085321	4.500918837	35.2098942	0.536024287	52.072011	0	0	1	0	0	28.12642956	0.661257883
f11	f	Adult female	8168	0	-166.8627732	8.189819746	70.1440266	0	32.4178131	0	0	1	0	0	22.7812078	0.119829088
f11	f	Adult female	8168	0	13.78552672	10.93668174	81.74853497	1.457253547	62.15551881	0	0	1	0	0	332.4529085	0.534764904
f11	f	Adult female	8168	0	170.7282055	4.456707021	27.28863461	2.669505377	67.76730468	0	0	0	0	1	83.27562625	1.157897377
f11	f	Adult female	8168	0	-32.94600865	6.074102292	95.74027395	0	48.76596258	0	1	0	0	0	37.87852964	1.42949006
f11	f	Adult female	8168	0	-187.7534285	3.625549786	27.12835934	0.077054939	19.28894982	0	1	0	0	0	10.50634359	1.169372698
f11	f	Adult female	8168	0	66.05861327	7.227071558	89.72213314	0.475116283	45.30377597	0	0	1	0	0	295.8691623	0.991800686
f11	f	Adult female	8168	0	-60.86457271	13.06964434	97.56751917	0.868581367	53.32280281	0	0	1	0	0	17.48036591	1.578170804
f11	f	Adult female	8168	0	406.4569658	11.34909965	104.8307554	0	8.032349271	0	1	0	0	0	136.0217682	2.241889191
f11	f	Adult female	8168	0	-131.0770799	3.844483312	26.52747459	0.156750759	38.43953007	1	0	0	0	0	320.991467	1.21289831
f11	f	Adult female	8168	0	-68.35612843	6.055268838	41.73764343	0	66.69195192	0	0	1	0	0	301.0976137	0.355865459
f11	f	Adult female	8168	0	139.3831076	10.38236953	100.9271605	0	0	0	1	0	0	0	343.1200423	1.870732858
f11	f	Adult female	8168	0	-15.63553195	7.564714643	85.61547292	0	67.01518667	0	0	1	0	0	289.6065845	0.738922975
f11	f	Adult female	8168	0	229.8499338	11.23790596	80.39498447	0	46.76634165	1	0	0	0	0	146.1831027	0.471085429
f11	f	Adult female	8168	0	-118.6419162	6.960901	56.81248092	0	48.40546499	0	0	1	0	0	321.8882314	0.009266709
f11	f	Adult female	8168	0	201.8357956	11.31197843	74.00323894	0	38.58004044	0	0	1	0	0	140.912528	0.224900801
f11	f	Adult female	8168	0	-137.2795423	7.401876855	42.1100883	1.245186016	25.95099144	0	0	1	0	0	284.6854977	0.341271487
f11	f	Adult female	8168	0	165.2167113	11.05051656	66.23160544	0.4256452	68.72719038	0	0	1	0	0	296.19987	0.046796021
f11	f	Adult female	8168	0	110.7386673	7.012989564	41.95041311	0.363333879	43.86103411	0	1	0	0	0	264.3333524	0.347490823
f11	f	Adult female	8168	0	253.4956853	14.46221763	107.9013851	0	74.05525678	0	0	1	0	0	322.3618087	2.557432197
f11	f	Adult female	8168	0	81.79844612	6.135952237	91.02833002	0	77.52495726	0	0	1	0	0	53.08629141	1.08001975
f11	f	Adult female	8168	0	31.16382427	5.108710118	51.68889545	0	71.99466611	0	0	1	0	0	73.9551118	0.070914376
f11	f	Adult female	8168	0	-131.7711993	2.722204747	24.47562331	0	63.02286653	0	0	1	0	0	30.33398571	1.367520579
f11	f	Adult female	8168	0	224.3950139	8.850557377	83.06365209	1.58305772	0	0	1	0	0	0	258.0118421	0.600501517
f11	f	Adult female	8168	0	-98.57789361	3.370863341	29.76425352	1.012329401	57.25593846	0	0	1	0	0	10.81718612	0.987835845
f11	f	Adult female	8168	0	274.7442525	11.47329459	91.16661278	0	36.46293049	1	0	0	0	0	315.0822573	1.089579201
f11	f	Adult female	8168	0	7.005408733	7.876450127	51.40764665	0.720917541	53.74095531	0	0	1	0	0	285.730877	0.075972554
f11	f	Adult female	8168	0	132.4557024	8.582946994	71.64324808	0.099793341	46.79516247	0	0	0	1	0	308.6045687	0.156750487
f11	f	Adult female	8168	0	-157.4044683	1.230783703	78.10213605	0	62.40515044	0	0	1	0	0	84.94407988	0.372423439
f11	f	Adult female	8168	0	5.11071087	5.7967241	38.77204274	0	51.25915733	0	0	1	0	0	311.4017597	0.48297282
f11	f	Adult female	8168	0	162.4443564	15.24286138	108.059937	0	64.51712263	0	0	1	0	0	324.9865947	2.574289135
f11	f	Adult female	8168	0	-136.0562737	9.16599967	59.96489734	1.478139816	49.99815314	0	0	1	0	0	64.43387189	6.98E-05
f11	f	Adult female	8168	0	-179.6895192	9.904050044	58.03858216	0.740630657	47.77384117	0	0	0	1	0	272.3982655	0.003088442
f11	f	Adult female	8168	0	-1.950511442	7.909505314	80.29003464	0	60.73347418	0	0	1	0	0	77.80411398	0.466316515
f11	f	Adult female	8168	0	123.3757083	8.558233995	54.33562453	0.138869428	69.05309264	0	0	1	0	0	71.42876948	0.03184865
f11	f	Adult female	8168	0	311.5261447	13.06939992	103.9124017	0	29.60383859	1	0	0	0	0	51.4233856	2.151552188
f11	f	Adult female	8168	0	149.1398375	4.132896037	37.68093876	1.793556982	48.44890437	0	0	1	0	0	5.034033359	0.534613026
f11	f	Adult female	8168	0	-161.4866475	6.509966234	48.30110278	1.503751013	44.66631478	0	0	0	1	0	260.6647524	0.143433732
f11	f	Adult female	8168	0	322.0965196	8.050727417	84.55239579	0	57.4441153	1	0	0	0	0	116.72275	0.679514176
f11	f	Adult female	8168	0	84.6261093	11.56247392	90.16437848	0	51.84787809	0	0	1	0	0	269.957743	1.021248638
f11	f	Adult female	8168	0	-161.7753486	3.717339736	44.24071504	0.890108902	0.636315945	0	0	0	0	1	164.98246	0.263658068
f11	f	Adult female	8168	0	105.3296385	8.579599797	59.26247378	3.306453387	0.015833952	0	0	1	0	0	278.2659141	0.000223715
f11	f	Adult female	8168	0	326.159897	10.25741609	87.67917545	0	33.67710349	0	0	1	0	0	83.2144912	0.861357214
f11	f	Adult female	8168	0	209.8299487	9.882425156	63.04286243	1.770673123	55.42487057	0	0	1	0	0	134.692763	0.012210407
f11	f	Adult female	8168	0	-94.77079749	3.352922808	25.26829943	0.869223493	0	0	1	0	0	0	182.1715309	1.306687262
f11	f	Adult female	8168	0	9.784385443	13.39181101	107.502232	0	61.86941601	0	0	1	0	0	356.8849011	2.515240165
f11	f	Adult female	8168	0	143.8833902	11.01625906	134.1807933	1.002439702	43.44712191	1	0	0	0	0	271.3049793	6.107415234
f11	f	Adult female	8168	0	-41.53145849	10.38298152	67.75776732	0	62.54041436	0	0	1	0	0	312.13094	0.071273957
f11	f	Adult female	8168	0	10.619536	5.542015292	39.57951519	0.64752027	61.24038589	0	0	1	0	0	137.6722515	0.446444852
f11	f	Adult female	8168	0	39.2738742	10.95944929	69.41059445	0.03719161	60.7700916	0	0	1	0	0	48.11832777	0.103570268
f11	f	Adult female	8168	0	-58.02799075	4.059624028	31.45304348	0.605987218	25.96762441	0	0	1	0	0	274.201321	0.87957071
f11	f	Adult female	8168	0	282.0935433	6.418810484	57.88147221	0	34.41906397	0	0	1	0	0	78.91311356	0.003695142
f11	f	Adult female	8168	0	-124.8960499	10.05941517	61.49613211	0.155039457	55.6008727	0	0	1	0	0	279.4465872	0.003501109
f11	f	Adult female	8168	0	-1.078058188	13.87547816	104.2939153	0.31922719	46	0	0	1	0	0	28.96703582	2.188855511
f11	f	Adult female	8168	0	17.10110653	16.87133001	105.0157379	0	46.6012153	0	0	1	0	0	285.8012486	2.260310409
f11	f	Adult female	8168	0	401.6688945	10.24463813	106.1836204	0	27.81040158	0	0	1	0	0	79.25056002	2.378352432
f11	f	Adult female	8168	0	-142.6501562	4.248609859	108.8313835	0	56.41940624	0	0	1	0	0	293.5480924	2.657098005
f11	f	Adult female	8168	0	183.1718262	8.779172136	63.56643112	1.192239559	58.32665604	0	0	1	0	0	257.8861934	0.016352301
f11	f	Adult female	8168	0	361.6478886	6.968656601	98.33265039	0	22.89728695	0	1	0	0	0	188.0673336	1.642613133
f11	f	Adult female	8168	0	312.5993358	16.34436853	98.98034722	0	31.10370733	0	0	1	0	0	101.6343614	1.698172501
f11	f	Adult female	8168	0	14.09646705	8.114158283	71.68383755	0	60.87550587	0	0	1	0	0	328.8969715	0.15781892
f11	f	Adult female	8168	0	282.7369594	4.310442935	67.21226945	1.089147178	46.16426231	1	0	0	0	0	333.0324621	0.061935616
f11	f	Adult female	8168	0	149.8168093	16.14568963	108.7571643	0	36.58051625	0	0	1	0	0	53.92215575	2.649074152
f11	f	Adult female	8168	0	224.3950139	8.850557377	83.06365209	1.58305772	0	0	1	0	0	0	258.0118421	0.600501517
f11	f	Adult female	8168	0	132.4557024	8.582946994	71.64324808	0.099793341	46.79516247	0	0	0	1	0	308.6045687	0.156750487
f11	f	Adult female	8168	0	46.57087098	17.01109152	135.5057853	0.785035025	62.27517722	0	0	1	0	0	24.61353508	6.32668554
f11	f	Adult female	8168	0	-94.48099592	5.120958246	93.03390571	0.233881411	62.70778559	0	0	1	0	0	230.7127427	1.2227892
f11	f	Adult female	8168	0	21.93654498	4.099073425	34.98777932	0.09024715	29.89049132	0	1	0	0	0	180.4133679	0.673300427
f11	f	Adult female	8168	0	-83.13266257	1.891658474	27.3785808	0.957152306	15.54468539	0	1	0	0	0	276.8643155	1.151482235
f11	f	Adult female	8168	0	-204.5830653	7.417740492	84.0368817	0	64.18086201	0	0	1	0	0	202.8993521	0.651601543
f11	f	Adult female	8168	0	-1.42223117	10.56089012	80.38925544	0.616446568	64.203636	0	0	1	0	0	352.0641992	0.470824476
f11	f	Adult female	8168	0	148.1143182	4.174044507	110.7373139	0	67.34477023	0	0	1	0	0	88.33226008	2.86730508
f11	f	Adult female	8168	0	-159.4729607	5.933769506	46.20965506	0	63.09947768	0	0	0	1	0	303.500747	0.200824312
f11	f	Adult female	8168	0	-136.3471591	4.536217689	33.84816844	0	52.12059481	0	0	1	0	0	349.07104	0.736796543
f11	f	Adult female	8168	0	282.7369594	4.310442935	67.21226945	1.089147178	46.16426231	1	0	0	0	0	333.0324621	0.061935616
f11	f	Adult female	8168	0	5.473870924	19.69485838	161.5306534	0.161452684	49.78922623	0	0	1	0	0	11.80390428	11.41739919
f11	f	Adult female	8168	0	273.6906477	8.922031428	58.11154264	0	46.55665674	0	0	1	0	0	35.7153001	0.002825183
f11	f	Adult female	8168	0	3.579716548	12.13820176	81.92867419	0	59.3424166	0	0	1	0	0	265.1273459	0.543544055
f11	f	Adult female	8168	0	89.07197076	14.05853795	104.9819794	1.264971726	46.01756843	0	1	0	0	0	207.0140161	2.256943001
f11	f	Adult female	8168	0	7.356500514	6.238826151	49.64231251	0.062534981	41.64847207	0	0	1	0	0	215.7040738	0.111700619
f11	f	Adult female	8168	0	-71.48182411	11.00602395	63.59325043	0.023643095	50.12637373	0	0	0	0	1	275.1162396	0.016580723
f11	f	Adult female	8168	0	274.7442525	11.47329459	91.16661278	0	36.46293049	1	0	0	0	0	315.0822573	1.089579201
f11	f	Adult female	8168	0	228.3892735	9.739550545	90.72474354	0.129660378	62.44116205	0	0	1	0	0	357.3807638	1.059180636
f11	f	Adult female	8168	0	-168.4550311	1.66767684	47.04167582	0.530926378	41.8596802	0	0	1	0	0	135.8453079	0.1768391
f11	f	Adult female	8168	0	336.1959369	8.154600927	78.52794938	0	61.62615368	0	0	1	0	0	1.977985645	0.389870744
f11	f	Adult female	8168	0	239.2279609	14.91203582	126.8900512	0	22.19807204	1	0	0	0	0	61.53973532	4.970065747
f11	f	Adult female	8168	0	-71.48182411	11.00602395	63.59325043	0.023643095	50.12637373	0	0	0	0	1	275.1162396	0.016580723
f11	f	Adult female	8168	0	155.1354861	4.524464317	33.96730765	2.811517232	65.52598884	0	0	1	0	0	223.8333247	0.73002452
f11	f	Adult female	8168	0	21.93654498	4.099073425	34.98777932	0.09024715	29.89049132	0	1	0	0	0	180.4133679	0.673300427
f11	f	Adult female	8168	0	-17.69074931	5.535910229	55.4391061	2.461621248	63.75760308	0	0	1	0	0	40.48503301	0.020118934
f11	f	Adult female	8168	0	-21.66841642	5.392255129	41.22007691	0	58.37647118	0	0	1	0	0	324.6478559	0.376653235
f11	f	Adult female	8168	0	-154.8305312	5.956945	37.78858761	2.100478579	0	0	0	0	0	1	156.1530181	0.529401582
f11	f	Adult female	8168	0	73.55026629	4.821260302	29.98065956	0.7205674	34.02174165	0	1	0	0	0	125.4351291	0.973611538
f11	f	Adult female	8168	0	10.73758736	2.996855782	23.70950477	1.263252606	62.5500354	0	0	1	0	0	117.9756352	1.427631002
f11	f	Adult female	8168	0	62.35905486	15.78285165	121.4961796	0.162784007	63.45769191	0	0	1	0	0	8.760760871	4.203979375
f11	f	Adult female	8168	0	126.0107527	12.56609409	100.6962532	1.188407175	69.67961648	0	0	1	0	0	182.5733043	1.849829479
f11	f	Adult female	8168	0	66.35969633	6.7654669	50.33521478	0.018191415	59.50458064	0	0	1	0	0	15.30810202	0.096858781
f11	f	Adult female	8168	0	249.57047	5.69239376	40.89046577	1.95424919	53.49509724	0	0	1	0	0	58.8144055	0.390199425
f11	f	Adult female	8168	0	160.8498892	8.995942831	84.35272741	0.153354227	59.51487127	0	0	1	0	0	356.3758972	0.668633629
f11	f	Adult female	8168	0	-58.29354978	7.671263316	59.29068593	0	23.66204221	0	0	1	0	0	302.7694335	0.000196584
f11	f	Adult female	8168	0	43.19549713	13.45012802	83.42327377	1.658125669	47.98915128	1	0	0	0	0	258.7529606	0.619140647
f11	f	Adult female	8168	0	-94.16504265	7.602755767	64.45898256	2.745154322	26.45044567	0	0	1	0	0	184.7958412	0.024805229
f11	f	Adult female	8168	0	-115.5215625	5.226484246	54.68252577	0	66.44767296	0	0	1	0	0	37.56911285	0.027872125
f11	f	Adult female	8168	0	138.2606795	11.80760698	69.28039672	0	34.582194	0	1	0	0	0	284.2448871	0.100807866
f11	f	Adult female	8168	0	253.00867	1.791620551	52.41415684	0.704991935	61.55074231	0	0	0	0	1	337.6367281	0.058674722
f11	f	Adult female	8168	0	205.7010595	5.253448615	39.21735261	0	10.52939933	0	1	0	0	0	305.8996214	0.462650533
f11	f	Adult female	8168	0	31.15484845	10.62280741	73.65340409	0	21.67768328	0	0	1	0	0	221.6922636	0.214024004
f11	f	Adult female	8168	0	74.49360215	8.305732983	93.43333882	0.169067211	44.26653767	0	0	1	0	0	230.2889378	1.252281347
f11	f	Adult female	8168	0	98.48480897	9.789497918	69.79196254	0.448774808	65.33374909	0	0	1	0	0	299.2338509	0.111876613
f11	f	Adult female	8168	0	124.6407349	12.73573044	86.21219506	0.012710341	16.99173843	1	0	0	0	0	55.37129814	0.773360893
f11	f	Adult female	8168	0	-141.597843	2.225995366	16.35737169	1.073111519	0	0	0	0	0	1	268.5191956	2.070221937
f11	f	Adult female	8168	0	164.0782183	13.82250526	108.2079451	1.177705916	47.56375698	0	0	1	0	0	43.85981214	2.59007505
f11	f	Adult female	8168	0	103.2894423	13.29336922	106.6295897	0.412004516	41.63248999	0	1	0	0	0	41.40553138	2.424220801
f11	f	Adult female	8168	0	362.1493315	3.542070658	40.46436913	0	54.2322578	1	0	0	0	0	335.5975621	0.408065564
f11	f	Adult female	8168	0	304.8824736	6.241233762	128.7982295	2.357525557	0	0	1	0	0	0	118.1760988	5.256428143
f11	f	Adult female	8168	0	-109.8885037	6.657493273	54.57252855	1.093982935	34.25927609	0	1	0	0	0	7.366257828	0.029104322
f11	f	Adult female	8168	0	-93.42890566	2.173091985	18.21706173	0.874698732	0	0	1	0	0	0	128.1386572	1.896431979
f11	f	Adult female	8168	0	-148.3889854	2.644246184	17.77535599	1.63668676	67.38357813	0	0	1	0	0	316.3350607	1.937020031
f11	f	Adult female	8168	0	-46.4116174	3.917115191	59.08202387	0	60.96824702	0	0	1	0	0	17.74768727	0.000438718
f11	f	Adult female	8168	0	-120.719034	5.34276029	38.86253317	2.466099157	59.94755608	1	0	0	0	0	327.0590385	0.478807812
f11	f	Adult female	8168	0	24.83319639	10.75836598	71.60363643	1.483221094	47.06638467	0	0	1	0	0	271.5518453	0.155711292
f11	f	Adult female	8168	0	-16.49970242	8.229293017	95.33769114	0	56.93572702	0	0	0	1	0	47.26933061	1.397721047
f11	f	Adult female	8168	0	61.5659726	7.057932576	56.75940433	0.625378138	54.70623433	0	0	1	0	0	334.2292282	0.009608934
f11	f	Adult female	8168	0	-163.7831328	8.587507177	69.77473646	3.070644537	12.93084928	0	0	0	0	1	120.3994432	0.111494514
f11	f	Adult female	8168	0	-67.98850272	7.38386155	54.16199986	0.38776885	10.58087384	0	1	0	0	0	193.3681502	0.033938443
f11	f	Adult female	8168	0	137.5245178	11.16320963	64.02139183	1.921044399	35.13658197	0	1	0	0	0	98.47647656	0.020441754
f11	f	Adult female	8168	0	28.80893118	10.76197858	66.72384955	0.764175616	21.41784262	0	0	0	0	1	249.2631765	0.054130551
f11	f	Adult female	8168	0	98.68127441	4.071125574	45.21977693	0.424607897	50.67916484	0	0	1	0	0	348.0684041	0.231346408
f11	f	Adult female	8168	0	-0.602417994	2.781518023	42.37139283	0	43.15220548	0	0	1	0	0	23.99038278	0.331214851
f11	f	Adult female	8168	0	270.1480347	9.712703162	96.47998473	0	70.43198996	0	0	1	0	0	51.69815205	1.488793449
f11	f	Adult female	8168	0	-70.97934208	7.228358142	80.92400472	0.505943015	13.29678187	1	0	0	0	0	217.7907499	0.495493449
f11	f	Adult female	8168	0	-168.9975803	2.696622944	18.33301575	2.382530315	7.232278525	0	0	0	1	0	134.6295262	1.885848255
f11	f	Adult female	8168	0	-159.3536162	3.612872842	19.81259901	2.385348884	4.780007006	0	0	0	0	1	259.4177622	1.753399009
f11	f	Adult female	8168	0	-51.50018199	13.8413049	102.2736495	0.061175265	59.05504918	0	0	1	0	0	28.63126054	1.994965861
f11	f	Adult female	8168	0	288.0966768	8.710600637	100.5878192	1.923048598	20.16675364	0	1	0	0	0	218.2468832	1.840053788
f11	f	Adult female	8168	0	-141.1707403	8.212506511	88.77853523	0.559576602	58.13444822	0	0	0	1	0	12.88972687	0.930409189
f11	f	Adult female	8168	0	118.1145012	2.4294336	63.71570287	1.614905049	74.40429336	0	0	1	0	0	301.5288833	0.017643788
f11	f	Adult female	8168	0	160.6458087	0.748371649	9.888842668	2.571456886	64.25382672	0	0	1	0	0	357.9042508	2.734043463
f11	f	Adult female	8168	0	203.5291383	6.806483226	87.9481642	0.105279994	73.6296734	0	0	1	0	0	355.9422688	0.878006692
f11	f	Adult female	8168	0	-159.3536162	3.612872842	19.81259901	2.385348884	4.780007006	0	0	0	0	1	259.4177622	1.753399009
f11	f	Adult female	8168	0	323.5050836	8.058122709	64.95662398	0	65.79075402	0	0	1	0	0	321.4810009	0.030280082
f11	f	Adult female	8168	0	147.5558822	12.41009894	95.3300677	0.827606336	53.31041915	0	1	0	0	0	41.91637284	1.397122902
f11	f	Adult female	8168	0	17.25427879	8.160579002	70.30390074	0.043636862	31.82327856	0	0	0	0	1	42.57852909	0.123530489
f11	f	Adult female	8168	0	17.25427879	8.160579002	70.30390074	0.043636862	31.82327856	0	0	0	0	1	42.57852909	0.123530489
f11	f	Adult female	8168	0	145.7830816	2.925425229	21.1406768	1.554939436	60.97528987	0	0	0	0	1	262.4698685	1.638618899
f11	f	Adult female	8168	0	-157.4044683	1.230783703	78.10213605	0	62.40515044	0	0	1	0	0	84.94407988	0.372423439
f11	f	Adult female	8168	0	-138.0369825	11.24667205	68.8297634	0	36.03894353	0	0	1	0	0	87.24266247	0.091535056
f11	f	Adult female	8168	0	135.2925295	6.084186773	65.03461079	0.675655392	8.432376641	0	0	0	1	0	265.2854483	0.031187502
f11	f	Adult female	8168	0	171.8443472	6.628873553	55.17906768	0.476406397	27.5791397	1	0	0	0	0	202.0442782	0.022641518
f11	f	Adult female	8168	0	-148.2226205	2.826631972	21.91559198	0	0	0	1	0	0	0	188.9048366	1.573441072
f11	f	Adult female	8168	0	-70.22632397	4.957747548	61.8351767	0.947427485	61.90175313	0	0	1	0	0	337.9578131	0.00495924
f11	f	Adult female	8168	0	37.29782127	2.567944315	36.74473786	0.130518643	48.16205184	0	0	1	0	0	327.0458572	0.581012227
f11	f	Adult female	8168	0	-118.5813484	4.346934729	96.40641849	0	61.07829525	0	0	0	1	0	356.8645459	1.482841594
f11	f	Adult female	8168	0	-58.02799075	4.059624028	31.45304348	0.605987218	25.96762441	0	0	1	0	0	274.201321	0.87957071
f11	f	Adult female	8168	0	149.8168093	16.14568963	108.7571643	0	36.58051625	0	0	1	0	0	53.92215575	2.649074152
f11	f	Adult female	8168	0	138.1577084	11.00614276	69.0196327	0.43038567	9.131014142	1	0	0	0	0	66.94925143	0.095387521
f11	f	Adult female	8168	0	209.4280182	4.523742511	36.18911188	0	18.67839869	0	1	0	0	0	302.9450825	0.609462595
f11	f	Adult female	8168	0	-162.7132189	5.083526173	33.35479557	0.634695438	65.48908744	0	0	1	0	0	309.0019458	0.765173298
f11	f	Adult female	8168	0	257.0763708	17.60021217	115.2010952	0	73.82404439	0	0	1	0	0	300.6249948	3.390934692
f11	f	Adult female	8168	0	-194.268293	3.832329921	53.75132347	0.286774769	52.84768564	0	0	1	0	0	50.63641057	0.03914573
f11	f	Adult female	8168	0	178.4701721	18.15040852	109.7771027	0	62.71926463	0	0	1	0	0	294.5827981	2.760402256
f11	f	Adult female	8168	0	-68.62746679	4.44917503	32.46393664	0.630005594	62.89939008	0	0	1	0	0	338.007022	0.817769924
f11	f	Adult female	8168	0	141.4150206	7.161863852	55.25520393	0.609719429	62.93840865	0	0	1	0	0	336.3915246	0.021887514
f11	f	Adult female	8168	0	100.1842082	3.619971101	29.22242209	0.043254033	42.23815508	0	0	1	0	0	253.9257585	1.023902739
f11	f	Adult female	8168	0	-94.60307414	3.28296903	54.4584361	0.079770958	60.73481003	0	0	1	0	0	317.2327627	0.030410552
f11	f	Adult female	8168	0	190.1600283	5.642728648	34.12253908	1.423862844	52.99967833	0	0	1	0	0	81.77590763	0.721247879
f11	f	Adult female	8168	0	-180.5277479	0.799915363	13.58411956	0.007220004	0	0	0	0	0	1	180.9678865	2.343535619
f11	f	Adult female	8168	0	-87.95103478	2.326797273	99.33823852	0	65.09009138	0	0	0	1	0	27.48237921	1.729268744
f11	f	Adult female	8168	0	26.05517972	11.44595378	97.80992708	0	61.04235694	1	0	0	0	0	11.84100451	1.598447788
f11	f	Adult female	8168	0	197.2225253	4.001008718	40.28124007	1.871199939	38.2822483	0	0	1	0	0	38.62514568	0.415866998
f11	f	Adult female	8168	0	-9.991440615	11.36474004	87.27630099	0.458239934	53.7892845	0	0	1	0	0	189.4907585	0.836718779
f11	f	Adult female	8168	0	242.2248924	16.01283705	103.1871157	0	58.08032176	0	0	1	0	0	303.8575209	2.081519874
f11	f	Adult female	8168	0	112.3291625	14.13486883	90.54408215	1.163565658	46.99493799	0	0	1	0	0	282.8658009	1.04687583
f11	f	Adult female	8168	0	314.2086911	5.104603672	82.28481764	1.345203216	47.71058168	0	0	0	0	1	188.0203314	0.561111187
f11	f	Adult female	8168	0	201.0844311	13.26767926	100.4491354	0	63.26044361	0	0	1	0	0	146.7055561	1.827588708
f11	f	Adult female	8168	0	-172.4340132	7.723309408	61.5982758	0	33.75356362	0	0	1	0	0	95.20869247	0.003913749
f11	f	Adult female	8168	0	91.35886361	4.114540015	34.24796788	0.203548341	53.78803583	0	0	1	0	0	220.3368505	0.714195021
f11	f	Adult female	8168	0	6.384730632	6.511331436	50.98717649	0.679158595	62.1173784	0	0	1	0	0	326.5321982	0.08385954
f11	f	Adult female	8168	0	160.8498892	8.995942831	84.35272741	0.153354227	59.51487127	0	0	1	0	0	356.3758972	0.668633629
f11	f	Adult female	8168	0	170.2458595	7.76966274	45.43422743	0.108803137	74.53827406	0	0	1	0	0	84.94130371	0.224550856
f11	f	Adult female	8168	0	283.6466755	1.919930185	90.15153869	0	58.97672425	0	0	1	0	0	265.2407323	1.020387598
f11	f	Adult female	8168	0	-43.34196886	8.787836876	103.0771622	0.175969026	34.71851942	0	0	1	0	0	107.6605811	2.071004104
f11	f	Adult female	8168	0	302.760449	7.457896038	69.06721721	0	71.94039094	0	0	1	0	0	131.7092376	0.09636546
f11	f	Adult female	8168	0	25.83910374	8.452672717	59.95536634	1.746083008	38.56626993	0	0	1	0	0	289.5733705	6.46E-05
f11	f	Adult female	8168	0	-137.2795423	7.401876855	42.1100883	1.245186016	25.95099144	0	0	1	0	0	284.6854977	0.341271487
f11	f	Adult female	8168	0	-61.64622622	5.862051973	44.89116995	0	61.82612026	0	0	1	0	0	11.71971797	0.241955911
f11	f	Adult female	8168	0	-160.7783854	1.79591633	32.0624419	0.450378533	24.47664097	0	1	0	0	0	359.3907156	0.842045773
f11	f	Adult female	8168	0	-159.7219831	5.868016017	66.01727193	1.269008138	8.800033332	0	0	0	0	1	149.1762872	0.043769203
f11	f	Adult female	8168	0	201.2536322	14.27238173	105.7022923	0	77.86512072	0	0	1	0	0	319.0211748	2.329338953
f11	f	Adult female	8168	0	-49.47228951	4.554083339	48.51320231	2.526819158	60.2615271	0	0	1	0	0	190.4785613	0.138151689
f11	f	Adult female	8168	0	169.8692542	1.512449064	17.54442333	3.779923104	60.47161566	0	0	0	0	1	221.6095953	1.958411359
f11	f	Adult female	8168	0	-48.51583823	2.063848421	16.28624692	1.125615361	3.9276065	0	1	0	0	0	245.4955508	2.077019867
f11	f	Adult female	8168	0	70.10643053	11.27907567	66.89874138	2.062759053	20.72598302	0	0	1	0	0	297.2153444	0.056864973
f11	f	Adult female	8168	0	216.7348652	13.83418741	94.73419193	0	63.50091358	0	0	1	0	0	148.7401376	1.350765821
f11	f	Adult female	8168	0	438.3373073	4.686483707	79.32726166	0	49.81664374	0	0	0	0	1	66.35198111	0.42370032
f11	f	Adult female	8168	0	504.347197	6.965084896	135.3345745	0	43.15154238	0	0	1	0	0	293.4760125	6.29813464
f11	f	Adult female	8168	0	95.62059634	11.93732993	73.44423327	0	55.46951062	0	0	1	0	0	73.65936804	0.207649402
f11	f	Adult female	8168	0	131.1364889	12.03768605	91.10375155	0	71.67215224	0	0	1	0	0	151.3472573	1.085228399
f11	f	Adult female	8168	0	-82.51571481	4.073671136	32.1745224	1.439386223	53.12330535	0	0	1	0	0	336.8482742	0.835233249
f11	f	Adult female	8168	0	-138.0060966	2.329120626	19.08264308	0.140790073	0	0	1	0	0	0	169.6181038	1.818140512
f11	f	Adult female	8168	0	242.2223417	14.58008589	109.1432763	0	69.93222725	0	0	1	0	0	143.2298235	2.690949444
f11	f	Adult female	8168	0	-141.3345666	5.827663718	36.39090835	0.769564958	47.01704068	0	0	1	0	0	290.0951619	0.599051136
f11	f	Adult female	8168	0	-164.9220981	5.22805362	109.9336777	0	57.99338351	0	0	1	0	0	316.8931635	2.777695582
f11	f	Adult female	8168	0	282.0935433	6.418810484	57.88147221	0	34.41906397	0	0	1	0	0	78.91311356	0.003695142
f11	f	Adult female	8168	0	-143.4119092	2.872543125	32.31188673	1.024532734	0	0	1	0	0	0	202.0739026	0.826921649
f11	f	Adult female	8168	0	70.55341994	11.74014912	76.09606486	1.371787997	66.90403962	0	0	1	0	0	130.0205827	0.295599476
f11	f	Adult female	8168	0	304.1584195	6.08254208	95.07313953	0.422914688	68.08154888	0	0	1	0	0	245.7775238	1.377038866
f11	f	Adult female	8168	0	-70.22632397	4.957747548	61.8351767	0.947427485	61.90175313	0	0	1	0	0	337.9578131	0.00495924
f11	f	Adult female	8168	0	-94.58305879	3.281918379	24.08743838	0.467934045	0	0	1	0	0	0	159.7878626	1.397816379
f11	f	Adult female	8168	0	-64.71342554	13.49781144	88.33600866	0.623561324	65.57615979	0	0	1	0	0	252.4664223	0.902293494
f11	f	Adult female	8168	0	38.90524233	11.89085995	117.8543935	0.485608524	33.20924212	0	0	1	0	0	345.102985	3.722980728
f11	f	Adult female	8168	0	261.1908013	7.200539128	115.7711776	0	25.90956252	1	0	0	0	0	309.6052034	3.460969487
f11	f	Adult female	8168	0	230.8090352	6.484396808	36.98800834	1.225990466	71.78259308	0	0	1	0	0	254.5460703	0.568769808
f11	f	Adult female	8168	0	-7.259261127	4.350927037	49.2286026	2.317608077	17.15923146	0	0	1	0	0	3.953795594	0.12106642
f11	f	Adult female	8168	0	143.8833902	11.01625906	134.1807933	1.002439702	43.44712191	1	0	0	0	0	271.3049793	6.107415234
f11	f	Adult female	8168	0	-182.777936	11.10631939	80.85089033	0.01089089	0	0	1	0	0	0	11.28555709	0.492083375
f11	f	Adult female	8168	0	-191.7792401	4.980888627	92.08215065	1.254400794	38.03539165	0	0	1	0	0	79.14789785	1.153932685
f11	f	Adult female	8168	0	239.2279609	14.91203582	126.8900512	0	22.19807204	1	0	0	0	0	61.53973532	4.970065747
f11	f	Adult female	8168	0	-86.86820397	4.321638928	56.89088612	1.801120924	25.8434369	0	0	0	1	0	315.9733141	0.008772524
f11	f	Adult female	8168	0	-98.75645737	2.752607105	31.71639973	0.530668516	34.3709494	0	1	0	0	0	37.19816475	0.86325365
f11	f	Adult female	8168	0	73.33780707	2.25928756	18.4044769	1.354690994	17.71753737	0	1	0	0	0	243.5866218	1.879340376
f11	f	Adult female	8168	0	118.1145012	2.4294336	63.71570287	1.614905049	74.40429336	0	0	1	0	0	301.5288833	0.017643788
f11	f	Adult female	8168	0	42.3268112	5.541483753	40.59266365	1.056272723	60.36677416	0	0	1	0	0	335.2526142	0.402644124
f11	f	Adult female	8168	0	85.70345658	6.963829378	59.14378183	0.789237486	9.486647323	0	1	0	0	0	81.29889848	0.000357061
f11	f	Adult female	8168	0	-183.5912005	4.051700687	55.37112859	0.000339225	66.01269332	0	0	1	0	0	305.3158745	0.020763992
f11	f	Adult female	8168	0	37.79890132	7.78007403	48.02870781	0	28.28940016	0	0	1	0	0	111.6386421	0.150362697
f11	f	Adult female	8168	0	4.30434854	9.91110199	98.61555491	2.963393073	0	0	1	0	0	0	144.6580487	1.666766994
f11	f	Adult female	8168	0	-109.8885037	6.657493273	54.57252855	1.093982935	34.25927609	0	1	0	0	0	7.366257828	0.029104322
f11	f	Adult female	8168	0	64.8087907	6.910474175	55.65093925	0.508323776	15.64190628	0	0	1	0	0	307.9146635	0.018174067
f11	f	Adult female	8168	0	-149.5724658	0.429916333	15.05055263	0	0	0	1	0	0	0	6.583750375	2.196902947
f11	f	Adult female	8168	0	69.13833234	4.007477733	44.66777481	0.31834643	34.65817421	0	0	1	0	0	1.756022014	0.249304325
f11	f	Adult female	8168	0	-107.6546655	2.37609096	30.95999238	0.644597196	0	0	1	0	0	0	174.3298508	0.910529977
f11	f	Adult female	8168	0	113.3286338	10.50899517	68.07189636	0	33.48084466	0	1	0	0	0	55.21424375	0.07694891
f11	f	Adult female	8168	0	-42.78756496	3.561506744	35.7500272	0.465733367	37.25607378	0	0	1	0	0	253.0921672	0.632426586
f11	f	Adult female	8168	0	292.0639192	5.707637497	47.27105995	0	74.10819275	0	0	1	0	0	43.21114948	0.170494635
f11	f	Adult female	8168	0	61.5659726	7.057932576	56.75940433	0.625378138	54.70623433	0	0	1	0	0	334.2292282	0.009608934
f11	f	Adult female	8168	0	165.2167113	11.05051656	66.23160544	0.4256452	68.72719038	0	0	1	0	0	296.19987	0.046796021
f11	f	Adult female	8168	0	149.8303192	8.302850763	91.71622125	0	76.69908914	0	0	1	0	0	261.5186916	1.127989877
f11	f	Adult female	8168	0	113.3286338	10.50899517	68.07189636	0	33.48084466	0	1	0	0	0	55.21424375	0.07694891
f11	f	Adult female	8168	0	-32.55841201	10.57188446	85.26705051	1.375431493	7.3374294	1	0	0	0	0	250.3163881	0.719177567
f11	f	Adult female	8168	0	229.8499338	11.23790596	80.39498447	0	46.76634165	1	0	0	0	0	146.1831027	0.471085429
f11	f	Adult female	8168	0	-71.81988601	4.456709963	34.52519167	1.361986957	61.04057786	1	0	0	0	0	311.8041312	0.698729671
f11	f	Adult female	8168	0	171.8244448	9.400986982	89.0675587	0.027720252	71.90381437	0	0	1	0	0	27.78871409	0.949005008
f11	f	Adult female	8168	0	-39.41878011	8.444086787	54.75559674	2.044965434	65.24289502	0	0	1	0	0	51.37825656	0.027068311
f11	f	Adult female	8168	0	59.86374173	6.222483106	78.33207548	0	64.66168832	0	0	1	0	0	183.1139403	0.38179539
f11	f	Adult female	8168	0	-35.63268376	13.25750786	74.87314482	0.902060493	58.30561697	0	0	1	0	0	278.3060369	0.253115838
f11	f	Adult female	8168	0	-156.832483	5.384634636	41.90756755	0.214912466	36.82237593	0	1	0	0	0	11.12035984	0.34916921
f11	f	Adult female	8168	0	40.33388149	7.042795176	76.98080204	0	43.85880693	0	0	1	0	0	60.62965305	0.328388506
f11	f	Adult female	8168	0	-45.2831126	14.14922861	79.23768256	1.313432276	23.81020775	0	0	1	0	0	269.1739829	0.419839011
f11	f	Adult female	8168	0	194.9794228	11.35038386	68.51314116	0.381490216	51.7953015	0	0	0	0	1	274.369875	0.085287379
f11	f	Adult female	8168	0	-5.286698667	4.47427793	82.39194049	0	57.30435195	0	0	1	0	0	358.7705357	0.566449784
f11	f	Adult female	8168	0	-180.7341048	0.531402159	6.228367371	0.18053467	1.530527483	0	1	0	0	0	310.1582684	3.150527816
f11	f	Adult female	8168	0	-65.38732781	1.892706288	15.74996304	0.907229933	22.88370812	0	0	0	1	0	138.4030909	2.128635308
f11	f	Adult female	8168	0	-134.9523527	2.483189898	36.30016156	3.79511674	40.66124259	0	0	1	0	0	294.4373359	0.603722015
f11	f	Adult female	8168	0	336.1959369	8.154600927	78.52794938	0	61.62615368	0	0	1	0	0	1.977985645	0.389870744
f11	f	Adult female	8168	0	-181.5704102	3.302000436	27.68972221	0.128021129	53.53657879	1	0	0	0	0	323.1085928	1.129428451
f11	f	Adult female	8168	0	-47.5885126	5.010583692	51.90697897	2.038405021	8.626017129	0	1	0	0	0	81.5668362	0.067112139
f11	f	Adult female	8168	0	137.5245178	11.16320963	64.02139183	1.921044399	35.13658197	0	1	0	0	0	98.47647656	0.020441754
f11	f	Adult female	8168	0	131.9292629	13.37929489	83.91905565	0	13.9401875	1	0	0	0	0	280.4372153	0.64530401
f11	f	Adult female	8168	0	-180.7341048	0.531402159	6.228367371	0.18053467	1.530527483	0	1	0	0	0	310.1582684	3.150527816
f11	f	Adult female	8168	0	13.78552672	10.93668174	81.74853497	1.457253547	62.15551881	0	0	1	0	0	332.4529085	0.534764904
f11	f	Adult female	8168	0	28.80893118	10.76197858	66.72384955	0.764175616	21.41784262	0	0	0	0	1	249.2631765	0.054130551
f11	f	Adult female	8168	0	141.4150206	7.161863852	55.25520393	0.609719429	62.93840865	0	0	1	0	0	336.3915246	0.021887514
f11	f	Adult female	8168	0	235.0190909	8.216743856	70.16400536	0	58.78960316	0	1	0	0	0	29.76596392	0.120288558
f11	f	Adult female	8168	0	45.22970856	16.12977888	106.429482	0	8.688836375	0	0	0	0	1	80.49109943	2.403585346
f11	f	Adult female	8168	0	56.53717054	4.5508625	59.1210615	0.095867534	30.74274953	0	0	1	0	0	251.5754249	0.000386125
f11	f	Adult female	8168	0	38.90524233	11.89085995	117.8543935	0.485608524	33.20924212	0	0	1	0	0	345.102985	3.722980728
f11	f	Adult female	8168	0	91.35886361	4.114540015	34.24796788	0.203548341	53.78803583	0	0	1	0	0	220.3368505	0.714195021
f11	f	Adult female	8168	0	123.3757083	8.558233995	54.33562453	0.138869428	69.05309264	0	0	1	0	0	71.42876948	0.03184865
f11	f	Adult female	8168	0	-168.9975803	2.696622944	18.33301575	2.382530315	7.232278525	0	0	0	1	0	134.6295262	1.885848255
f11	f	Adult female	8168	0	50.47046269	6.741692038	50.93407342	0.432089849	53.01288171	0	0	1	0	0	318.0927812	0.08488332
f11	f	Adult female	8168	0	-61.84252964	6.597300041	81.00335239	1.241646726	30.34247809	1	0	0	0	0	342.1683097	0.499207569
f11	f	Adult female	8168	0	-180.7341048	0.531402159	6.228367371	0.18053467	1.530527483	0	1	0	0	0	310.1582684	3.150527816
f11	f	Adult female	8168	0	-60.44029727	10.04714373	87.19712856	2.119567552	0	0	1	0	0	0	130.5178079	0.831918895
f11	f	Adult female	8168	0	-172.4340132	7.723309408	61.5982758	0	33.75356362	0	0	1	0	0	95.20869247	0.003913749
f11	f	Adult female	8168	0	-85.05786938	10.31217258	89.77206447	2.379178036	0	1	0	0	0	0	267.6613662	0.995103907
f11	f	Adult female	8168	0	406.4569658	11.34909965	104.8307554	0	8.032349271	0	1	0	0	0	136.0217682	2.241889191
f11	f	Adult female	8168	0	282.0935433	6.418810484	57.88147221	0	34.41906397	0	0	1	0	0	78.91311356	0.003695142
f11	f	Adult female	8168	0	-181.9132787	3.626727717	33.3571817	1.088737738	25.8755813	0	1	0	0	0	78.24408954	0.765034768
f11	f	Adult female	8168	0	84.87173782	7.642081931	75.67725007	0.730255497	68.46472047	0	0	1	0	0	338.5758303	0.280679157
f11	f	Adult female	8168	0	-148.3889854	2.644246184	17.77535599	1.63668676	67.38357813	0	0	1	0	0	316.3350607	1.937020031
f11	f	Adult female	8168	0	13.95184488	7.562503932	53.5025747	0	43.25226066	0	0	1	0	0	41.26799162	0.042480464
f11	f	Adult female	8168	0	26.05517972	11.44595378	97.80992708	0	61.04235694	1	0	0	0	0	11.84100451	1.598447788
f11	f	Adult female	8168	0	-102.708265	4.766567319	49.10191154	0	25.03491119	1	0	0	0	0	5.390854315	0.124009928
f11	f	Adult female	8168	0	-169.2656655	5.154206307	33.77010555	1.067058845	0	0	1	0	0	0	292.012619	0.74125069
f11	f	Adult female	8168	0	-39.41878011	8.444086787	54.75559674	2.044965434	65.24289502	0	0	1	0	0	51.37825656	0.027068311
f11	f	Adult female	8168	0	98.16868706	7.064700685	69.34981055	0.194054185	55.33033291	0	0	1	0	0	35.10066952	0.102275971
f11	f	Adult female	8168	0	284.4386463	5.167746334	49.74496702	0	42.44650344	1	0	0	0	0	191.2591998	0.109435046
f11	f	Adult female	8168	0	-70.35495148	7.779677419	41.96756099	0	50.83627075	1	0	0	0	0	287.5246752	0.346820222
f11	f	Adult female	8168	0	-86.27404731	2.910796301	70.87327981	0	65.33285146	0	0	1	0	0	351.0948031	0.137170036
f11	f	Adult female	8168	0	-89.22454495	5.47360341	52.76419201	1.032819455	25.11862939	0	1	0	0	0	142.9586057	0.053181996
f11	f	Adult female	8168	0	-48.666619	13.40643359	94.83851492	1.419086011	60.27311669	0	0	1	0	0	300.8476806	1.358825313
f11	f	Adult female	8168	0	-79.77550408	6.571362197	48.72251395	0	63.75872576	0	0	1	0	0	19.71075713	0.13303622
f11	f	Adult female	8168	0	-119.1498244	7.811840205	55.21202151	0	55.65451682	0	0	1	0	0	47.44176883	0.022313597
f11	f	Adult female	8168	0	-141.0465107	4.585293356	34.15146176	0.792906325	0	0	1	0	0	0	258.4198776	0.719618483
f11	f	Adult female	8168	0	13.78552672	10.93668174	81.74853497	1.457253547	62.15551881	0	0	1	0	0	332.4529085	0.534764904
f11	f	Adult female	8168	0	-159.4729607	5.933769506	46.20965506	0	63.09947768	0	0	0	1	0	303.500747	0.200824312
f11	f	Adult female	8168	0	-181.9132787	3.626727717	33.3571817	1.088737738	25.8755813	0	1	0	0	0	78.24408954	0.765034768
f11	f	Adult female	8168	0	-97.71556541	7.067411857	43.60151227	0	37.03697199	0	0	1	0	0	351.9954781	0.285892696
f11	f	Adult female	8168	0	112.4347504	12.36594393	74.74281248	0.234762302	64.75662719	0	0	1	0	0	297.5183346	0.248782404
f11	f	Adult female	8168	0	124.1958797	14.23497575	103.0492337	0.502254419	20.41390979	0	1	0	0	0	308.327082	2.068337305
f11	f	Adult female	8168	0	137.3661371	10.04098493	93.70689361	0	47.00103927	0	0	1	0	0	327.9740123	1.272682023
f11	f	Adult female	8168	0	-39.23166001	3.048264855	32.67572592	0	8.259638662	0	1	0	0	0	58.67349181	0.805107416
f11	f	Adult female	8168	0	-39.41878011	8.444086787	54.75559674	2.044965434	65.24289502	0	0	1	0	0	51.37825656	0.027068311
f11	f	Adult female	8168	0	158.0973477	13.41592855	86.377891	0	58.02805603	0	0	0	0	1	304.5194998	0.783062639
f11	f	Adult female	8168	0	171.8244448	9.400986982	89.0675587	0.027720252	71.90381437	0	0	1	0	0	27.78871409	0.949005008
f11	f	Adult female	8168	0	13.89812263	5.679429817	37.97821484	2.374141594	45.47484072	0	1	0	0	0	118.0506042	0.520283523
f11	f	Adult female	8168	0	-48.51583823	2.063848421	16.28624692	1.125615361	3.9276065	0	1	0	0	0	245.4955508	2.077019867
f11	f	Adult female	8168	0	11.73374298	6.975080464	57.26086373	2.179743779	39.21488449	0	0	0	0	1	206.2947239	0.006623273
f11	f	Adult female	8168	0	-49.47228951	4.554083339	48.51320231	2.526819158	60.2615271	0	0	1	0	0	190.4785613	0.138151689
f11	f	Adult female	8168	0	151.4905696	4.891478484	34.94385175	1.759377656	67.29859934	0	0	1	0	0	18.91609929	0.675694947
f11	f	Adult female	8168	0	-161.260793	1.638903884	10.8882443	2.543152476	0	0	1	0	0	0	227.5146937	2.625461831
f11	f	Adult female	8168	0	-141.1707403	8.212506511	88.77853523	0.559576602	58.13444822	0	0	0	1	0	12.88972687	0.930409189
f11	f	Adult female	8168	0	37.50231481	7.803622682	47.28784037	0	34.58493144	0	0	1	0	0	108.6079305	0.17003506
f11	f	Adult female	8168	0	-119.2880912	5.536560316	65.32150158	1.948970271	43.34978592	0	1	0	0	0	309.6114293	0.034640927
f11	f	Adult female	8168	0	19.20959916	13.67864568	87.54758238	0	57.46742327	0	0	1	0	0	282.2912963	0.853270112
f11	f	Adult female	8168	0	43.50894845	11.07058076	75.73477194	0.754821517	11.26460647	0	0	1	0	0	217.2864868	0.282705491
f11	f	Adult female	8168	0	326.159897	10.25741609	87.67917545	0	33.67710349	0	0	1	0	0	83.2144912	0.861357214
f11	f	Adult female	8168	0	64.8087907	6.910474175	55.65093925	0.508323776	15.64190628	0	0	1	0	0	307.9146635	0.018174067
f11	f	Adult female	8168	0	438.3373073	4.686483707	79.32726166	0	49.81664374	0	0	0	0	1	66.35198111	0.42370032
f11	f	Adult female	8168	0	-97.38035465	5.234425856	48.29002704	2.098321456	46.40950608	1	0	0	0	0	359.7742307	0.14371228
f11	f	Adult female	8168	0	-20.85202026	8.875840965	62.22405655	1.837438976	40.84731037	0	0	1	0	0	289.0661571	0.006943459
f11	f	Adult female	8168	0	-11.71468032	6.681910069	48.19555904	1.931265765	32.27721325	0	0	1	0	0	305.6182839	0.146099074
f11	f	Adult female	8168	0	210.3544441	11.59179557	76.34215331	0	7.521984616	0	0	1	0	0	326.0237898	0.304546609
f11	f	Adult female	8168	0	-118.5813484	4.346934729	96.40641849	0	61.07829525	0	0	0	1	0	356.8645459	1.482841594
f11	f	Adult female	8168	0	-141.0465107	4.585293356	34.15146176	0.792906325	0	0	1	0	0	0	258.4198776	0.719618483
f11	f	Adult female	8168	0	-169.2656655	5.154206307	33.77010555	1.067058845	0	0	1	0	0	0	292.012619	0.74125069
f11	f	Adult female	8168	0	-191.7792401	4.980888627	92.08215065	1.254400794	38.03539165	0	0	1	0	0	79.14789785	1.153932685
f11	f	Adult female	8168	0	-149.5724658	0.429916333	15.05055263	0	0	0	1	0	0	0	6.583750375	2.196902947
f11	f	Adult female	8168	0	266.3014056	4.541608492	57.79576351	0.998286917	48.08992163	0	0	1	0	0	331.2176002	0.004049038
f11	f	Adult female	8168	0	77.00342799	4.242105612	38.79383605	0.789157626	52.12754811	0	0	1	0	0	260.699901	0.481968089
f11	f	Adult female	8168	0	81.794059	11.91022965	74.37172411	1.620021071	55.17147599	0	1	0	0	0	289.7255551	0.236648974
f11	f	Adult female	8168	0	-156.8317507	1.14522841	37.04997734	0.867599791	0	0	1	0	0	0	316.0270056	0.565672093
f11	f	Adult female	8168	0	205.4061465	11.72765616	94.19872179	0	70.07980484	0	0	1	0	0	337.5249482	1.309775285
f11	f	Adult female	8168	0	111.2741489	13.85848892	105.7544971	0.040910796	71.4137673	0	0	1	0	0	212.7576984	2.334630275
f11	f	Adult female	8168	0	209.8299487	9.882425156	63.04286243	1.770673123	55.42487057	0	0	1	0	0	134.692763	0.012210407
f11	f	Adult female	8168	0	-67.98850272	7.38386155	54.16199986	0.38776885	10.58087384	0	1	0	0	0	193.3681502	0.033938443
f11	f	Adult female	8168	0	36.88797116	6.759470097	45.19496935	1.629090051	38.80169185	0	0	1	0	0	215.3272293	0.232139053
f11	f	Adult female	8168	0	-42.78756496	3.561506744	35.7500272	0.465733367	37.25607378	0	0	1	0	0	253.0921672	0.632426586
f11	f	Adult female	8168	0	38.90524233	11.89085995	117.8543935	0.485608524	33.20924212	0	0	1	0	0	345.102985	3.722980728
f11	f	Adult female	8168	0	152.3904836	3.034788555	36.9796592	1.178230452	52.28143343	0	0	1	0	0	248.8669175	0.569187812
f11	f	Adult female	8168	0	146.8240397	12.80192027	105.6588372	0	54.41402619	1	0	0	0	0	337.4066202	2.324939043
f11	f	Adult female	8168	0	-59.24474378	17.52721085	98.41881427	0.913057034	38.02293524	0	0	1	0	0	270.4000177	1.649950974
f11	f	Adult female	8168	0	116.2380507	3.720981848	63.83865254	0.367887637	41.86433334	1	0	0	0	0	13.35364603	0.0187444
f11	f	Adult female	8168	0	43.19549713	13.45012802	83.42327377	1.658125669	47.98915128	1	0	0	0	0	258.7529606	0.619140647
f11	f	Adult female	8168	0	223.2921349	11.59410538	68.0730995	0.042214523	69.75376002	0	0	1	0	0	292.4791601	0.076971064
f11	f	Adult female	8168	0	389.5831224	3.55944822	103.079958	0	76.77950132	0	0	1	0	0	48.51078732	2.071271157
f11	f	Adult female	8168	0	-79.42680821	3.794320636	26.34391659	1.677436151	0	0	1	0	0	0	272.3162418	1.226353077
f11	f	Adult female	8168	0	138.1577084	11.00614276	69.0196327	0.43038567	9.131014142	1	0	0	0	0	66.94925143	0.095387521
f11	f	Adult female	8168	0	101.6081415	12.77504843	91.80427605	0	16.21107907	0	0	1	0	0	332.3400895	1.134205632
f11	f	Adult female	8168	0	-149.5724658	0.429916333	15.05055263	0	0	0	1	0	0	0	6.583750375	2.196902947
f11	f	Adult female	8168	0	7.356500514	6.238826151	49.64231251	0.062534981	41.64847207	0	0	1	0	0	215.7040738	0.111700619
f11	f	Adult female	8168	0	-17.69074931	5.535910229	55.4391061	2.461621248	63.75760308	0	0	1	0	0	40.48503301	0.020118934
f11	f	Adult female	8168	0	17.10110653	16.87133001	105.0157379	0	46.6012153	0	0	1	0	0	285.8012486	2.260310409
f11	f	Adult female	8168	0	123.486204	13.56495885	97.2519974	0	54.82134616	0	0	1	0	0	144.6858013	1.551971857
f11	f	Adult female	8168	0	239.2279609	14.91203582	126.8900512	0	22.19807204	1	0	0	0	0	61.53973532	4.970065747
f11	f	Adult female	8168	0	86.89184275	9.50768217	76.80011019	0	63.22709056	0	0	1	0	0	63.65523718	0.321551822
f11	f	Adult female	8168	0	-60.7248362	5.285935291	49.12381377	0	57.78371354	0	0	0	1	0	16.3546875	0.123498529
f11	f	Adult female	8168	0	-92.41502657	7.284061667	55.17578423	1.546532556	56.54819654	0	0	1	0	0	42.93940852	0.022674322
f11	f	Adult female	8168	0	-55.97648222	4.689405391	33.19369559	0.277056161	64.39451746	1	0	0	0	0	296.8783795	0.774555219
f11	f	Adult female	8168	0	313.6717381	6.457501063	43.28438417	0	68.84156822	0	0	1	0	0	70.92200147	0.297257992
f11	f	Adult female	8168	0	-32.94600865	6.074102292	95.74027395	0	48.76596258	0	1	0	0	0	37.87852964	1.42949006
f11	f	Adult female	8168	0	14.09646705	8.114158283	71.68383755	0	60.87550587	0	0	1	0	0	328.8969715	0.15781892
f11	f	Adult female	8168	0	-182.9989974	10.14421344	73.11936242	0.775496937	36.33997921	0	0	0	1	0	286.0818583	0.197939853
f11	f	Adult female	8168	0	150.5145012	5.942289408	30.99248286	0.088057934	46.85626694	1	0	0	0	0	98.19321702	0.908473381
f11	f	Adult female	8168	0	-118.1863002	9.152240192	58.15448209	0.955550372	58.5305483	0	0	1	0	0	259.0908153	0.002675728
f11	f	Adult female	8168	0	-51.27425207	14.26471983	86.08942988	1.468998456	51.63663746	0	0	1	0	0	265.485024	0.76621181
f11	f	Adult female	8168	0	-23.82281867	15.49570659	102.3861338	0.148523013	53.06513737	0	0	1	0	0	304.1703504	2.005524894
f11	f	Adult female	8168	0	368.6223445	9.014180691	63.14360744	0	67.15323706	0	0	1	0	0	288.7574663	0.012960476
f11	f	Adult female	8168	0	-68.35612843	6.055268838	41.73764343	0	66.69195192	0	0	1	0	0	301.0976137	0.355865459
f11	f	Adult female	8168	0	81.79844612	6.135952237	91.02833002	0	77.52495726	0	0	1	0	0	53.08629141	1.08001975
f11	f	Adult female	8168	0	-32.55841201	10.57188446	85.26705051	1.375431493	7.3374294	1	0	0	0	0	250.3163881	0.719177567
f11	f	Adult female	8168	0	74.49360215	8.305732983	93.43333882	0.169067211	44.26653767	0	0	1	0	0	230.2889378	1.252281347
f11	f	Adult female	8168	0	37.29782127	2.567944315	36.74473786	0.130518643	48.16205184	0	0	1	0	0	327.0458572	0.581012227
f11	f	Adult female	8168	0	-172.4340132	7.723309408	61.5982758	0	33.75356362	0	0	1	0	0	95.20869247	0.003913749
f11	f	Adult female	8168	0	255.6203671	3.231509741	62.92864551	0.686243557	42.34053724	1	0	0	0	0	4.062118107	0.011387078
f11	f	Adult female	8168	0	-157.6452136	1.575350543	16.26236432	0.362312585	27.05521691	0	1	0	0	0	155.1062059	2.079305006
f11	f	Adult female	8168	0	-139.1940546	1.48462253	13.3543066	0.494646429	0	0	1	0	0	0	127.6719327	2.366944573
f11	f	Adult female	8168	0	91.39602907	5.697991101	81.69816942	0.371824202	21.66403986	0	0	1	0	0	221.9636518	0.532323106
f11	f	Adult female	8168	0	-107.6743243	2.20517412	30.87587327	0.072776913	25.90583179	0	1	0	0	0	27.84006602	0.915865388
f11	f	Adult female	8168	0	-97.02972057	11.72928425	85.117444	0	66.72656065	0	0	1	0	0	33.78585784	0.710781293
f11	f	Adult female	8168	0	178.4701721	18.15040852	109.7771027	0	62.71926463	0	0	1	0	0	294.5827981	2.760402256
f11	f	Adult female	8168	0	-86.27404731	2.910796301	70.87327981	0	65.33285146	0	0	1	0	0	351.0948031	0.137170036
f11	f	Adult female	8168	0	46.57087098	17.01109152	135.5057853	0.785035025	62.27517722	0	0	1	0	0	24.61353508	6.32668554
f11	f	Adult female	8168	0	-74.02484022	10.6482621	81.84226283	0.134634433	46.06484747	1	0	0	0	0	64.2312541	0.539323846
f11	f	Adult female	8168	0	69.00944438	10.96482868	75.74457179	1.413880521	16.22365954	1	0	0	0	0	219.3425368	0.283051438
f11	f	Adult female	8168	0	153.4350781	2.031723627	26.84742473	0.909909273	1.613581915	1	0	0	0	0	112.9541954	1.189623448
f11	f	Adult female	8168	0	209.4911875	1.779310359	31.86686068	0.336580795	58.71164268	0	0	1	0	0	4.896430427	0.853999944
f11	f	Adult female	8168	0	226.6962897	5.96181251	109.0750395	1.101747617	56.63042184	0	0	0	0	1	268.240034	2.683525016
f11	f	Adult female	8168	0	406.5027544	14.76286463	136.2236529	0	68.9888599	0	0	1	0	0	337.5693291	6.44709914
f11	f	Adult female	8168	0	-141.3345666	5.827663718	36.39090835	0.769564958	47.01704068	0	0	1	0	0	290.0951619	0.599051136
f11	f	Adult female	8168	0	-44.08461038	10.90156273	92.49502525	2.048089119	40.65062219	0	0	1	0	0	307.408583	1.183557838
f11	f	Adult female	8168	0	149.8303192	8.302850763	91.71622125	0	76.69908914	0	0	1	0	0	261.5186916	1.127989877
f11	f	Adult female	8168	0	103.1937948	7.688231813	73.51129382	0.903535954	39.53467408	0	0	1	0	0	256.6759217	0.209682616
f11	f	Adult female	8168	0	144.0842924	1.743660748	21.69618397	1.049422129	58.19175358	0	0	1	0	0	301.1029692	1.591761163
f11	f	Adult female	8168	0	30.14260825	7.253721946	94.17893291	1.184370905	79.98029719	0	0	1	0	0	175.913519	1.308272537
f11	f	Adult female	8168	0	290.271768	5.474275604	53.57996075	0.78968235	64.79693946	0	0	1	0	0	317.0876105	0.041428419
f11	f	Adult female	8168	0	209.4280182	4.523742511	36.18911188	0	18.67839869	0	1	0	0	0	302.9450825	0.609462595
f11	f	Adult female	8168	0	183.5235134	7.01119727	83.34900301	0	16.00133993	0	0	1	0	0	117.4593919	0.615267865
f11	f	Adult female	8168	0	-65.38732781	1.892706288	15.74996304	0.907229933	22.88370812	0	0	0	1	0	138.4030909	2.128635308
f11	f	Adult female	8168	0	86.89184275	9.50768217	76.80011019	0	63.22709056	0	0	1	0	0	63.65523718	0.321551822
f11	f	Adult female	8168	0	402.8486741	8.587242543	91.44083236	0	69.86886611	0	0	1	0	0	333.2040478	1.108660508
f11	f	Adult female	8168	0	132.3673915	9.129418967	73.97318897	0.904745064	63.57220708	0	0	1	0	0	349.9309323	0.223955927
f11	f	Adult female	8168	0	284.4386463	5.167746334	49.74496702	0	42.44650344	1	0	0	0	0	191.2591998	0.109435046
f11	f	Adult female	8168	0	-30.59028597	2.356649557	98.90852465	0	73.8150815	0	0	1	0	0	2.838767015	1.691966016
f11	f	Adult female	8168	0	100.1842082	3.619971101	29.22242209	0.043254033	42.23815508	0	0	1	0	0	253.9257585	1.023902739
f11	f	Adult female	8168	0	-138.5112547	1.101701814	12.61525378	1.052953849	0	0	1	0	0	0	161.0865758	2.443013764
f11	f	Adult female	8168	0	-17.69074931	5.535910229	55.4391061	2.461621248	63.75760308	0	0	1	0	0	40.48503301	0.020118934
f11	f	Adult female	8168	0	-159.3536162	3.612872842	19.81259901	2.385348884	4.780007006	0	0	0	0	1	259.4177622	1.753399009
f11	f	Adult female	8168	0	-125.2459028	8.50002421	62.80843481	0	16.19758254	0	0	0	1	0	38.98572816	0.01055158
f11	f	Adult female	8168	0	149.3235676	8.840320648	58.25606831	0	68.76043751	0	0	1	0	0	129.5608642	0.002338318
f11	f	Adult female	8168	0	384.4499425	4.437378629	78.97173992	0	0	1	0	0	0	0	57.59780882	0.408479681
f11	f	Adult female	8168	0	226.6962897	5.96181251	109.0750395	1.101747617	56.63042184	0	0	0	0	1	268.240034	2.683525016
f11	f	Adult female	8168	0	170.4059182	13.58574173	106.5291251	0.759212093	51.71207637	0	0	1	0	0	328.993805	2.41384969
f11	f	Adult female	8168	0	-181.7899722	0.893293173	24.3675874	0.498886564	1.212008002	0	0	0	1	0	114.0983795	1.375918882
f11	f	Adult female	8168	0	-159.7219831	5.868016017	66.01727193	1.269008138	8.800033332	0	0	0	0	1	149.1762872	0.043769203
f11	f	Adult female	8168	0	-71.49485431	6.750688817	51.61972371	0	60.01108433	0	0	1	0	0	331.1873686	0.072142253
f11	f	Adult female	8168	0	169.7148465	11.03152452	87.40970222	0.142539162	66.00527125	0	0	1	0	0	303.0481807	0.844837554
f11	f	Adult female	8168	0	-138.5112547	1.101701814	12.61525378	1.052953849	0	0	1	0	0	0	161.0865758	2.443013764
f11	f	Adult female	8168	0	-165.079962	1.331407491	10.57095828	1.493869221	0	0	0	0	0	1	61.51494282	2.659695533
f11	f	Adult female	8168	0	-120.3578936	3.337472571	57.95198076	0	63.19032424	0	0	0	1	0	9.741200806	0.00341614
f11	f	Adult female	8168	0	-85.11757411	14.18201776	98.48618753	0	54.95345376	0	0	1	0	0	39.48744166	1.655699972
f11	f	Adult female	8168	0	-99.54469944	3.820393426	65.49562429	1.544876356	59.30759731	0	0	1	0	0	6.670719304	0.036825324
f11	f	Adult female	8168	0	255.6203671	3.231509741	62.92864551	0.686243557	42.34053724	1	0	0	0	0	4.062118107	0.011387078
f11	f	Adult female	8168	0	30.07448938	19.9667397	111.7387011	1.015864928	36.22087282	0	0	1	0	0	279.2473222	2.980955515
f11	f	Adult female	8168	0	-37.9749271	7.840226775	58.53809	0.912737241	45.92342071	0	0	1	0	0	276.5280612	0.001520754
f11	f	Adult female	8168	0	3.628561547	8.668963608	60.86527342	0.136123863	43.48929411	0	0	1	0	0	49.18455545	0.001461853
f11	f	Adult female	8168	0	-165.079962	1.331407491	10.57095828	1.493869221	0	0	0	0	0	1	61.51494282	2.659695533
f11	f	Adult female	8168	0	67.2786153	5.781865737	60.12968535	0	41.92085823	0	0	1	0	0	318.4051979	0.000191064
f11	f	Adult female	8168	0	-64.71342554	13.49781144	88.33600866	0.623561324	65.57615979	0	0	1	0	0	252.4664223	0.902293494
f11	f	Adult female	8168	0	-181.9132787	3.626727717	33.3571817	1.088737738	25.8755813	0	1	0	0	0	78.24408954	0.765034768
f11	f	Adult female	8168	0	28.80893118	10.76197858	66.72384955	0.764175616	21.41784262	0	0	0	0	1	249.2631765	0.054130551
f11	f	Adult female	8168	0	33.37477649	10.46403913	75.67793341	0	55.41952483	0	0	1	0	0	38.11147508	0.280703186
f11	f	Adult female	8168	0	145.7830816	2.925425229	21.1406768	1.554939436	60.97528987	0	0	0	0	1	262.4698685	1.638618899
f11	f	Adult female	8168	0	315.6860216	4.284440146	54.62376411	1.293483493	62.2998974	0	0	1	0	0	322.9343766	0.028527062
f11	f	Adult female	8168	0	143.8833902	11.01625906	134.1807933	1.002439702	43.44712191	1	0	0	0	0	271.3049793	6.107415234
f11	f	Adult female	8168	0	-137.2795423	7.401876855	42.1100883	1.245186016	25.95099144	0	0	1	0	0	284.6854977	0.341271487
f11	f	Adult female	8168	0	-127.8176973	0.976977878	18.74636209	1.269967154	0	0	1	0	0	0	6.882371284	1.848360953
f11	f	Adult female	8168	0	215.3272908	5.213057767	62.82816468	2.194418547	52.30437832	1	0	0	0	0	43.53945333	0.010686525
f11	f	Adult female	8168	0	383.5460378	7.918061152	63.80102889	0	17.41925773	0	1	0	0	0	139.4041847	0.018404067
f11	f	Adult female	8168	0	231.0172028	8.355141021	71.18127122	0	28.23562962	0	1	0	0	0	76.48128024	0.144845616
f11	f	Adult female	8168	0	183.1718262	8.779172136	63.56643112	1.192239559	58.32665604	0	0	1	0	0	257.8861934	0.016352301
f11	f	Adult female	8168	0	249.57047	5.69239376	40.89046577	1.95424919	53.49509724	0	0	1	0	0	58.8144055	0.390199425
f11	f	Adult female	8168	0	-65.38732781	1.892706288	15.74996304	0.907229933	22.88370812	0	0	0	1	0	138.4030909	2.128635308
f11	f	Adult female	8168	0	-148.8959427	2.678528947	23.29656676	0.969174174	0	0	1	0	0	0	136.8703266	1.460566749
f11	f	Adult female	8168	0	42.46857115	7.764586473	59.55294031	1.521424619	66.12452229	0	0	1	0	0	307.1290308	2.83E-05
f11	f	Adult female	8168	0	164.541578	9.740838771	72.15768982	0.737995545	0	0	1	0	0	0	276.1141039	0.170560563
f11	f	Adult female	8168	0	-71.02127536	16.86965505	110.2856055	1.225801584	52.85091048	0	0	1	0	0	277.7800563	2.81676223
f11	f	Adult female	8168	0	-45.2831126	14.14922861	79.23768256	1.313432276	23.81020775	0	0	1	0	0	269.1739829	0.419839011
f11	f	Adult female	8168	0	190.1600283	5.642728648	34.12253908	1.423862844	52.99967833	0	0	1	0	0	81.77590763	0.721247879
f11	f	Adult female	8168	0	50.68450618	7.775424717	54.49402388	0	32.61125748	0	0	1	0	0	62.98559542	0.030000035
f11	f	Adult female	8168	0	-161.7753486	3.717339736	44.24071504	0.890108902	0.636315945	0	0	0	0	1	164.98246	0.263658068
f11	f	Adult female	8168	0	-21.88843559	9.15785991	74.3749843	0.270642051	47.64792047	0	0	1	0	0	33.22731986	0.236754252
f11	f	Adult female	8168	0	-16.40512465	5.840495398	63.12586849	0	42.92989959	0	0	1	0	0	308.6799008	0.012826784
f11	f	Adult female	8168	0	-95.07402949	12.790672	73.04995331	2.286757363	65.79631554	0	0	1	0	0	261.5109552	0.195895534
f11	f	Adult female	8168	0	-167.7005416	1.126030596	15.08871124	2.80635768	0	0	1	0	0	0	236.4828747	2.193150595
f11	f	Adult female	8168	0	38.58345037	11.72863894	121.7102972	0	55.18868116	0	0	1	0	0	6.081304118	4.233168814
f11	f	Adult female	8168	0	258.0904715	10.13362148	58.57359235	0	50.18883016	1	0	0	0	0	58.11693301	0.00143025
f11	f	Adult female	8168	0	110.7386673	7.012989564	41.95041311	0.363333879	43.86103411	0	1	0	0	0	264.3333524	0.347490823
f11	f	Adult female	8168	0	245.923196	9.478829295	86.39585606	0	59.7121218	0	0	1	0	0	199.7419285	0.784118154
f11	f	Adult female	8168	0	71.64579761	7.50258325	62.72642549	1.429025463	37.66704726	0	0	1	0	0	299.0025148	0.009999857
f11	f	Adult female	8168	0	17.25427879	8.160579002	70.30390074	0.043636862	31.82327856	0	0	0	0	1	42.57852909	0.123530489
f11	f	Adult female	8168	0	116.514402	6.735319543	47.10455581	1.7735962	56.66942134	0	0	1	0	0	238.5153529	0.175088391
f11	f	Adult female	8168	0	85.3134598	10.46794576	62.69523499	0	43.26020834	0	0	1	0	0	110.083715	0.009793909
f11	f	Adult female	8168	0	-52.13953431	1.171326807	24.39718419	1.428950646	0	0	1	0	0	0	230.3420228	1.373615583
f11	f	Adult female	8168	0	-42.78756496	3.561506744	35.7500272	0.465733367	37.25607378	0	0	1	0	0	253.0921672	0.632426586
f11	f	Adult female	8168	0	-156.8317507	1.14522841	37.04997734	0.867599791	0	0	1	0	0	0	316.0270056	0.565672093
f11	f	Adult female	8168	0	138.7044694	10.85278652	74.14398979	0.596943365	55.52133328	0	0	1	0	0	341.3662123	0.229352967
f11	f	Adult female	8168	0	-3.590442173	7.118876684	91.06158658	0.243448266	35.28019972	0	0	1	0	0	141.7294506	1.082314921
f11	f	Adult female	8168	0	95.7765346	7.996121993	57.69503329	0.308058808	57.81029365	0	0	1	0	0	15.5951154	0.004485642
f11	f	Adult female	8168	0	-3.288001385	9.566681435	74.76334903	0	50.66495957	0	0	1	0	0	354.8662637	0.249462743
f11	f	Adult female	8168	0	270.4938479	11.01368029	63.30651805	0.21073045	46.44696403	0	0	0	0	1	268.6558137	0.014220685
f11	f	Adult female	8168	0	-138.1962302	8.742837215	54.6688935	0.867814131	0.263312273	0	0	0	1	0	142.8594173	0.028023388
f11	f	Adult female	8168	0	85.3134598	10.46794576	62.69523499	0	43.26020834	0	0	1	0	0	110.083715	0.009793909
f11	f	Adult female	8168	0	-147.4004669	2.827057994	20.10118237	1.115488091	54.85038596	0	0	1	0	0	298.8975922	1.728127596
f11	f	Adult female	8168	0	36.88797116	6.759470097	45.19496935	1.629090051	38.80169185	0	0	1	0	0	215.3272293	0.232139053
f11	f	Adult female	8168	0	-40.8166076	5.98675683	49.10133928	0.765696727	63.63133856	0	0	1	0	0	25.11726699	0.124023303
f11	f	Adult female	8168	0	235.6631865	8.946071207	90.64559026	0	36.24761594	1	0	0	0	0	174.9412996	1.053780675
f11	f	Adult female	8168	0	257.0763708	17.60021217	115.2010952	0	73.82404439	0	0	1	0	0	300.6249948	3.390934692
f11	f	Adult female	8168	0	-142.2125104	1.543806194	13.05517468	0.668411125	0	0	1	0	0	0	158.9413362	2.397588677
f11	f	Adult female	8168	0	105.3296385	8.579599797	59.26247378	3.306453387	0.015833952	0	0	1	0	0	278.2659141	0.000223715
f11	f	Adult female	8168	0	-157.1300556	2.3455149	12.50049809	0.299776375	0	0	1	0	0	0	255.5022106	2.454933242
f11	f	Adult female	8168	0	-51.50018199	13.8413049	102.2736495	0.061175265	59.05504918	0	0	1	0	0	28.63126054	1.994965861
f11	f	Adult female	8168	0	37.29782127	2.567944315	36.74473786	0.130518643	48.16205184	0	0	1	0	0	327.0458572	0.581012227
f11	f	Adult female	8168	0	143.4075813	5.189116155	55.74945224	4.201766495	75.2785304	0	0	1	0	0	206.8608883	0.017303279
f11	f	Adult female	8168	0	226.4966036	12.93189948	79.94574686	0	52.45376654	0	0	1	0	0	307.7900445	0.45084244
f11	f	Adult female	8168	0	-181.9528342	2.885897689	20.48601855	1.219409611	20.91699903	0	0	0	0	1	272.168237	1.694712687
f11	f	Adult female	8168	0	128.2774496	2.702464619	52.92978845	1.364251246	69.13982101	0	0	0	0	1	316.0583456	0.050677509
f11	f	Adult female	8168	0	137.7237938	10.25364976	77.82347725	0	47.14118256	0	0	1	0	0	333.3935807	0.361221855
f11	f	Adult female	8168	0	248.6770054	15.81897996	97.48899989	0	65.93707014	0	0	1	0	0	301.5934121	1.571630561
f11	f	Adult female	8168	0	182.1185416	13.1318334	93.30768628	1.532157475	12.48867176	0	1	0	0	0	221.646508	1.242965903
f11	f	Adult female	8168	0	-112.3745358	8.526644129	54.01029597	0.050070264	61.7920612	0	0	1	0	0	288.8220198	0.035818746
f11	f	Adult female	8168	0	139.9657477	12.84633846	70.78324821	1.521380952	44.21065885	0	0	1	0	0	270.146282	0.134965788
f11	f	Adult female	8168	0	-105.3052251	10.39773881	77.19394918	0.025878326	26.86368643	0	0	1	0	0	40.43168845	0.336545627
f11	f	Adult female	8168	0	310.6931397	8.59446796	69.50518699	0	56.90756631	0	0	0	0	1	332.4168791	0.105600654
f11	f	Adult female	8168	0	-51.27425207	14.26471983	86.08942988	1.468998456	51.63663746	0	0	1	0	0	265.485024	0.76621181
f11	f	Adult female	8168	0	-79.77550408	6.571362197	48.72251395	0	63.75872576	0	0	1	0	0	19.71075713	0.13303622
f11	f	Adult female	8168	0	184.7407584	10.04929614	68.10471576	1.058210849	41.87624583	0	0	1	0	0	311.8398631	0.077554356
f11	f	Adult female	8168	0	-145.3995632	4.274903957	25.66916697	1.330274725	47.75567511	0	0	1	0	0	279.573304	1.276449933
f11	f	Adult female	8168	0	331.7573225	8.51450068	59.68124923	0	51.73225609	1	0	0	0	0	340.4563967	1.12E-06
f11	f	Adult female	8168	0	248.2008967	5.892345629	40.78916069	1.16103759	51.72049842	0	0	1	0	0	53.34386335	0.394410887
f11	f	Adult female	8168	0	-68.35612843	6.055268838	41.73764343	0	66.69195192	0	0	1	0	0	301.0976137	0.355865459
f11	f	Adult female	8168	0	230.8090352	6.484396808	36.98800834	1.225990466	71.78259308	0	0	1	0	0	254.5460703	0.568769808
f11	f	Adult female	8168	0	73.0776276	19.98701418	149.0552391	0	63.00607296	0	0	1	0	0	32.76610475	8.790923054
f11	f	Adult female	8168	0	-102.1776356	0.181361567	26.19551181	0.851863747	48.84152474	0	0	1	0	0	237.3375128	1.237285377
f11	f	Adult female	8168	0	133.1168153	6.140927111	95.77389034	0.963787989	35.40372026	1	0	0	0	0	268.7350334	1.43215898
f11	f	Adult female	8168	0	-0.602417994	2.781518023	42.37139283	0	43.15220548	0	0	1	0	0	23.99038278	0.331214851
f11	f	Adult female	8168	0	-163.7505425	4.48289078	37.57391176	1.206147799	0	0	0	0	1	0	195.0590062	0.539819671
f11	f	Adult female	8168	0	-172.4041616	10.54491765	99.3296262	0.177758739	0	0	1	0	0	0	24.99112392	1.728517129
f11	f	Adult female	8168	0	249.57047	5.69239376	40.89046577	1.95424919	53.49509724	0	0	1	0	0	58.8144055	0.390199425
f11	f	Adult female	8168	0	207.3936332	12.70027763	77.27478353	0.002437062	56.45520496	0	0	0	0	1	287.9609549	0.339665322
f11	f	Adult female	8168	0	-115.5215625	5.226484246	54.68252577	0	66.44767296	0	0	1	0	0	37.56911285	0.027872125
f11	f	Adult female	8168	0	210.3544441	11.59179557	76.34215331	0	7.521984616	0	0	1	0	0	326.0237898	0.304546609
f11	f	Adult female	8168	0	-97.91282141	8.987066941	54.15054842	0.018457078	47.68052027	0	0	1	0	0	270.224409	0.034078609
f11	f	Adult female	8168	0	-142.6501562	4.248609859	108.8313835	0	56.41940624	0	0	1	0	0	293.5480924	2.657098005
f11	f	Adult female	8168	0	53.7293798	7.784936652	52.96517212	0	63.83316881	0	0	1	0	0	146.878553	0.050150197
f11	f	Adult female	8168	0	151.4905696	4.891478484	34.94385175	1.759377656	67.29859934	0	0	1	0	0	18.91609929	0.675694947
f11	f	Adult female	8168	0	-187.7534285	3.625549786	27.12835934	0.077054939	19.28894982	0	1	0	0	0	10.50634359	1.169372698
f11	f	Adult female	8168	0	201.0844311	13.26767926	100.4491354	0	63.26044361	0	0	1	0	0	146.7055561	1.827588708
f11	f	Adult female	8168	0	47.93894192	10.44773126	74.53989676	0	60.63405965	0	0	1	0	0	63.4268796	0.242110111
f11	f	Adult female	8168	0	-94.60307414	3.28296903	54.4584361	0.079770958	60.73481003	0	0	1	0	0	317.2327627	0.030410552
f11	f	Adult female	8168	0	-125.2459028	8.50002421	62.80843481	0	16.19758254	0	0	0	1	0	38.98572816	0.01055158
f11	f	Adult female	8168	0	95.62059634	11.93732993	73.44423327	0	55.46951062	0	0	1	0	0	73.65936804	0.207649402
f11	f	Adult female	8168	0	165.2167113	11.05051656	66.23160544	0.4256452	68.72719038	0	0	1	0	0	296.19987	0.046796021
f11	f	Adult female	8168	0	-59.24474378	17.52721085	98.41881427	0.913057034	38.02293524	0	0	1	0	0	270.4000177	1.649950974
f11	f	Adult female	8168	0	240.986553	13.39609718	120.2969965	0	51.62707647	0	0	1	0	0	14.86500496	4.042368084
f11	f	Adult female	8168	0	268.4991097	6.177314466	36.67293665	1.499788499	69.22255807	0	0	1	0	0	68.78846696	0.584650489
f11	f	Adult female	8168	0	39.69649697	6.851312893	64.62468138	0	49.33601175	0	0	1	0	0	59.8031018	0.026567605
f11	f	Adult female	8168	0	237.2639554	1.676606604	26.03262406	0.448939749	53.50161122	0	0	0	1	0	117.4803693	1.249340416
f11	f	Adult female	8168	0	235.0190909	8.216743856	70.16400536	0	58.78960316	0	1	0	0	0	29.76596392	0.120288558
f11	f	Adult female	8168	0	-134.7023863	1.554303757	28.29891624	0.150000049	55.68523867	0	1	0	0	0	131.3503002	1.086866101
f11	f	Adult female	8168	0	146.8570965	6.2686633	51.67360031	2.217403349	75.30102259	0	0	1	0	0	235.5317835	0.071184974
f11	f	Adult female	8168	0	144.0842924	1.743660748	21.69618397	1.049422129	58.19175358	0	0	1	0	0	301.1029692	1.591761163
f11	f	Adult female	8168	0	-36.02229069	11.48303092	86.27182283	0	39.0128169	0	0	1	0	0	215.2121348	0.776845223
f11	f	Adult female	8168	0	-178.4639087	3.175644244	22.90753832	0.338985279	53.87059205	0	1	0	0	0	342.439792	1.491939083
f11	f	Adult female	8168	0	98.68127441	4.071125574	45.21977693	0.424607897	50.67916484	0	0	1	0	0	348.0684041	0.231346408
f11	f	Adult female	8168	0	187.078019	13.541977	88.14730165	0	51.62767666	0	0	0	0	1	113.730447	0.890435283
f11	f	Adult female	8168	0	255.6203671	3.231509741	62.92864551	0.686243557	42.34053724	1	0	0	0	0	4.062118107	0.011387078
f11	f	Adult female	8168	0	129.9723599	3.208298956	27.18614965	0.80444854	46.24573266	0	0	0	0	1	72.42527197	1.165228529
f11	f	Adult female	8168	0	-2.654208065	7.460098607	72.17320613	0	58.52327984	0	0	1	0	0	139.9937882	0.170986152
f11	f	Adult female	8168	0	7.356500514	6.238826151	49.64231251	0.062534981	41.64847207	0	0	1	0	0	215.7040738	0.111700619
f11	f	Adult female	8168	0	304.1584195	6.08254208	95.07313953	0.422914688	68.08154888	0	0	1	0	0	245.7775238	1.377038866
f11	f	Adult female	8168	0	127.2880622	6.674704547	52.77585756	0.447362928	26.77790905	1	0	0	0	0	237.8230063	0.053003588
f11	f	Adult female	8168	0	-158.3639208	3.307680833	76.87489749	1.247591115	63.95174487	0	0	0	1	0	326.3713698	0.324372763
f11	f	Adult female	8168	0	-104.4790548	1.008979748	29.72277477	0.944990474	0	0	1	0	0	0	263.1894235	0.990574012
f11	f	Adult female	8168	0	111.2741489	13.85848892	105.7544971	0.040910796	71.4137673	0	0	1	0	0	212.7576984	2.334630275
f11	f	Adult female	8168	0	216.7348652	13.83418741	94.73419193	0	63.50091358	0	0	1	0	0	148.7401376	1.350765821
f11	f	Adult female	8168	0	-140.4971212	7.394450873	59.74217341	1.191869617	59.55713582	0	0	1	0	0	312.7842848	9.26E-07
f11	f	Adult female	8168	0	0.343144741	2.0830401	36.3237847	1.25314233	62.03638671	0	0	0	1	0	263.7046674	0.602504349
f11	f	Adult female	8168	0	-61.84252964	6.597300041	81.00335239	1.241646726	30.34247809	1	0	0	0	0	342.1683097	0.499207569
f11	f	Adult female	8168	0	81.79844612	6.135952237	91.02833002	0	77.52495726	0	0	1	0	0	53.08629141	1.08001975
f11	f	Adult female	8168	0	-21.90206027	11.45762876	96.7005699	0.072072805	22.45622236	0	1	0	0	0	124.1680628	1.506711287
f11	f	Adult female	8168	0	-187.7534285	3.625549786	27.12835934	0.077054939	19.28894982	0	1	0	0	0	10.50634359	1.169372698
f11	f	Adult female	8168	0	-74.85174293	8.321697631	70.77411616	0	63.24037045	0	0	1	0	0	26.52594316	0.134743205
f11	f	Adult female	8168	0	-41.8160722	1.864851116	14.4626715	0.063298663	0	0	1	0	0	0	106.4086411	2.25511797
f11	f	Adult female	8168	0	302.760449	7.457896038	69.06721721	0	71.94039094	0	0	1	0	0	131.7092376	0.09636546
f11	f	Adult female	8168	0	131.1364889	12.03768605	91.10375155	0	71.67215224	0	0	1	0	0	151.3472573	1.085228399
f11	f	Adult female	8168	0	258.1286023	8.95014248	51.39133601	0.962528229	65.48931936	0	0	0	0	1	266.4286069	0.076271241
f11	f	Adult female	8168	0	36.72671349	9.569577294	61.98123795	1.595890448	47.48028306	0	0	1	0	0	272.7910971	0.005665442
f11	f	Adult female	8168	0	118.6819197	12.08630478	84.87840903	0	53.54952694	1	0	0	0	0	346.0178581	0.697468393
f11	f	Adult female	8168	0	51.25300112	4.438866192	85.84595184	0	11.96024645	0	1	0	0	0	40.6334612	0.752131367
f11	f	Adult female	8168	0	-179.8817601	3.316269672	21.25274427	0	28.47027758	0	0	1	0	0	52.53362515	1.629111134
f11	f	Adult female	8168	0	103.2894423	13.29336922	106.6295897	0.412004516	41.63248999	0	1	0	0	0	41.40553138	2.424220801
f11	f	Adult female	8168	0	-120.3085321	4.500918837	35.2098942	0.536024287	52.072011	0	0	1	0	0	28.12642956	0.661257883
f11	f	Adult female	8168	0	-172.4041616	10.54491765	99.3296262	0.177758739	0	0	1	0	0	0	24.99112392	1.728517129
f11	f	Adult female	8168	0	65.9231407	11.05294009	69.46688259	1.900522154	65.07017666	0	0	1	0	0	305.2044396	0.104776093
f11	f	Adult female	8168	0	112.3291625	14.13486883	90.54408215	1.163565658	46.99493799	0	0	1	0	0	282.8658009	1.04687583
f11	f	Adult female	8168	0	340.6816069	8.896013742	83.07836552	0	74.7586314	0	0	1	0	0	28.06319244	0.601258522
f11	f	Adult female	8168	0	22.93570318	3.090906974	40.23920222	0.595603311	65.86488029	0	0	1	0	0	16.35890672	0.417668267
f11	f	Adult female	8168	0	-186.3050495	1.105944934	7.94490118	0	0	0	1	0	0	0	354.2684195	2.951547716
f11	f	Adult female	8168	0	-94.69536177	1.658359425	30.63381753	0.307737498	0	0	1	0	0	0	142.4625765	0.931305176
f11	f	Adult female	8168	0	74.55722294	12.79867875	77.22174463	0	63.78597689	0	0	1	0	0	64.82071065	0.337616732
f11	f	Adult female	8168	0	-19.85792152	5.112760794	39.82284583	2.149804213	61.93705391	0	0	1	0	0	352.8636205	0.435718807
f11	f	Adult female	8168	0	-19.0013041	4.176626101	62.54882395	0	44.33247504	0	0	0	1	0	4.406703474	0.00885581
f11	f	Adult female	8168	0	-146.0737715	7.382614226	49.42941233	0.098746337	66.7526674	0	0	1	0	0	281.6961616	0.11647329
f11	f	Adult female	8168	0	169.8692542	1.512449064	17.54442333	3.779923104	60.47161566	0	0	0	0	1	221.6095953	1.958411359
f11	f	Adult female	8168	0	-33.8896136	10.69489868	83.72871059	1.135943439	75.17308683	0	0	1	0	0	200.5179117	0.635195104
f11	f	Adult female	8168	0	-145.3995632	4.274903957	25.66916697	1.330274725	47.75567511	0	0	1	0	0	279.573304	1.276449933
f11	f	Adult female	8168	0	-65.81035154	14.24787434	108.7996071	0.153628854	46.80137861	0	0	1	0	0	13.01728167	2.653661172
f11	f	Adult female	8168	0	-5.52760346	6.741772003	50.80524455	0	15.22041489	0	0	0	0	1	294.032651	0.087392839
f11	f	Adult female	8168	0	121.3801928	9.001733352	109.0288784	0	62.73746127	0	0	1	0	0	2.218649504	2.678508326
f11	f	Adult female	8168	0	-188.7907752	1.87281761	15.83383395	0.043060113	39.19969259	0	0	0	1	0	11.34424634	2.120521237
f11	f	Adult female	8168	0	-40.34616187	16.73931118	112.7844722	1.497716813	44.40376434	0	0	1	0	0	286.0475243	3.10200104
f11	f	Adult female	8168	0	256.4879717	4.121788721	56.39871373	0	66.4201412	0	0	1	0	0	346.1923719	0.012098949
f11	f	Adult female	8168	0	220.6538606	13.09781218	95.63001841	1.932178351	65.03825949	0	0	1	0	0	34.84608386	1.420753969
f11	f	Adult female	8168	0	-156.8317507	1.14522841	37.04997734	0.867599791	0	0	1	0	0	0	316.0270056	0.565672093
f11	f	Adult female	8168	0	112.4347504	12.36594393	74.74281248	0.234762302	64.75662719	0	0	1	0	0	297.5183346	0.248782404
f11	f	Adult female	8168	0	313.6717381	6.457501063	43.28438417	0	68.84156822	0	0	1	0	0	70.92200147	0.297257992
f11	f	Adult female	8168	0	177.3678656	13.21999229	82.33725747	0	59.5959529	1	0	0	0	0	91.03831095	0.563721431
f11	f	Adult female	8168	0	-141.5300732	7.157996207	46.28781281	1.433036751	54.30779009	0	0	1	0	0	271.666307	0.198506315
f11	f	Adult female	8168	0	187.4045525	11.87080117	68.1388354	1.061074949	48.74960199	1	0	0	0	0	278.0213281	0.078186303
f11	f	Adult female	8168	0	66.47537204	7.001111721	109.2142825	0	7.41587122	0	0	1	0	0	248.1182058	2.698686071
f11	f	Adult female	8168	0	121.5927033	3.962680442	51.70178011	0	74.56011012	0	0	1	0	0	131.735454	0.070686823
f11	f	Adult female	8168	0	-94.60307414	3.28296903	54.4584361	0.079770958	60.73481003	0	0	1	0	0	317.2327627	0.030410552
f11	f	Adult female	8168	0	38.90524233	11.89085995	117.8543935	0.485608524	33.20924212	0	0	1	0	0	345.102985	3.722980728
f11	f	Adult female	8168	0	-94.77079749	3.352922808	25.26829943	0.869223493	0	0	1	0	0	0	182.1715309	1.306687262
f11	f	Adult female	8168	0	123.527077	8.822762188	116.7845981	0	65.12126526	0	0	1	0	0	170.8092295	3.58723588
f11	f	Adult female	8168	0	-176.1093936	0.44821301	3.467185839	0	0	0	1	0	0	0	332.5393997	3.484219942
f11	f	Adult female	8168	0	-146.0737715	7.382614226	49.42941233	0.098746337	66.7526674	0	0	1	0	0	281.6961616	0.11647329
f11	f	Adult female	8168	0	-132.6970532	1.439975533	15.57270466	1.811265301	42.22851971	0	1	0	0	0	322.1456238	2.145835103
f11	f	Adult female	8168	0	70.10643053	11.27907567	66.89874138	2.062759053	20.72598302	0	0	1	0	0	297.2153444	0.056864973
f11	f	Adult female	8168	0	-1.42223117	10.56089012	80.38925544	0.616446568	64.203636	0	0	1	0	0	352.0641992	0.470824476
f11	f	Adult female	8168	0	299.7112177	8.691137701	59.73157767	0	71.00952801	0	0	1	0	0	305.6131413	3.73E-07
f11	f	Adult female	8168	0	-192.2422111	2.600227194	18.24079951	0	56.41809545	0	0	1	0	0	45.9572345	1.894262897
f11	f	Adult female	8168	0	351.7768688	8.468489448	71.77292764	0.118506803	63.50250161	0	0	1	0	0	157.6837934	0.160176754
f11	f	Adult female	8168	0	-92.41502657	7.284061667	55.17578423	1.546532556	56.54819654	0	0	1	0	0	42.93940852	0.022674322
f11	f	Adult female	8168	0	-64.07082771	0.570759849	6.376212533	0.079803676	0	0	1	0	0	0	28.50814037	3.133134221
f11	f	Adult female	8168	0	-23.82281867	15.49570659	102.3861338	0.148523013	53.06513737	0	0	1	0	0	304.1703504	2.005524894
f11	f	Adult female	8168	0	-165.7314763	2.523967907	30.48652173	0.018833274	37.98703017	0	1	0	0	0	30.65921917	0.94076376
f11	f	Adult female	8168	0	27.38301434	9.659955887	61.40709151	1.965119027	49.65063022	0	0	1	0	0	296.1395826	0.003160152
f11	f	Adult female	8168	0	27.38301434	9.659955887	61.40709151	1.965119027	49.65063022	0	0	1	0	0	296.1395826	0.003160152
f11	f	Adult female	8168	0	-97.73590907	4.881458295	33.31443535	0.634227267	44.51716251	0	1	0	0	0	40.44491588	0.767518375
f11	f	Adult female	8168	0	157.5045747	8.407329438	96.59178966	1.055824894	60.94660536	0	0	1	0	0	285.3759883	1.497861819
f11	f	Adult female	8168	0	-148.3889854	2.644246184	17.77535599	1.63668676	67.38357813	0	0	1	0	0	316.3350607	1.937020031
f11	f	Adult female	8168	0	-23.82281867	15.49570659	102.3861338	0.148523013	53.06513737	0	0	1	0	0	304.1703504	2.005524894
f11	f	Adult female	8168	0	270.4938479	11.01368029	63.30651805	0.21073045	46.44696403	0	0	0	0	1	268.6558137	0.014220685
f11	f	Adult female	8168	0	-64.07082771	0.570759849	6.376212533	0.079803676	0	0	1	0	0	0	28.50814037	3.133134221
f11	f	Adult female	8168	0	201.8357956	11.31197843	74.00323894	0	38.58004044	0	0	1	0	0	140.912528	0.224900801
f11	f	Adult female	8168	0	-10.47666659	8.723562032	74.70489263	0.124432368	64.41269376	0	0	1	0	0	20.30245711	0.24752863
f11	f	Adult female	8168	0	31.15484845	10.62280741	73.65340409	0	21.67768328	0	0	1	0	0	221.6922636	0.214024004
f11	f	Adult female	8168	0	1.498267563	19.93420863	133.4619698	0.622320114	40.89114187	0	0	1	0	0	290.1553886	5.990076596
f11	f	Adult female	8168	0	-26.09677069	8.044942924	71.40850773	0	66.58375162	0	1	0	0	0	57.86666993	0.15064262
f11	f	Adult female	8168	0	-176.1093936	0.44821301	3.467185839	0	0	0	1	0	0	0	332.5393997	3.484219942
f11	f	Adult female	8168	0	-163.7505425	4.48289078	37.57391176	1.206147799	0	0	0	0	1	0	195.0590062	0.539819671
f11	f	Adult female	8168	0	110.7386673	7.012989564	41.95041311	0.363333879	43.86103411	0	1	0	0	0	264.3333524	0.347490823
f11	f	Adult female	8168	0	-72.85372225	12.57704091	84.81207715	0.327929077	43.73160398	0	0	1	0	0	289.1025937	0.69379639
f11	f	Adult female	8168	0	-22.44062257	6.154375916	83.81612895	0	50.17586283	0	0	1	0	0	18.76922661	0.639827836
f11	f	Adult female	8168	0	3.579716548	12.13820176	81.92867419	0	59.3424166	0	0	1	0	0	265.1273459	0.543544055
f11	f	Adult female	8168	0	169.3543549	10.12350487	81.43164562	1.046819509	12.1238342	0	0	1	0	0	313.8315476	0.51949465
f11	f	Adult female	8168	0	-169.0014615	2.490474296	16.66518018	1.883007846	0.336510217	0	0	1	0	0	306.3159014	2.040930823
f11	f	Adult female	8168	0	16.94610442	14.74965721	111.5862895	0.204868754	55.28397848	0	0	1	0	0	61.46216996	2.963515357
f11	f	Adult female	8168	0	167.3144311	9.567047828	59.91153605	0.530701498	68.64976454	0	0	1	0	0	323.7864048	4.33E-05
f11	f	Adult female	8168	0	-141.3345666	5.827663718	36.39090835	0.769564958	47.01704068	0	0	1	0	0	290.0951619	0.599051136
f11	f	Adult female	8168	0	-118.6419162	6.960901	56.81248092	0	48.40546499	0	0	1	0	0	321.8882314	0.009266709
f11	f	Adult female	8168	0	270.1480347	9.712703162	96.47998473	0	70.43198996	0	0	1	0	0	51.69815205	1.488793449
f11	f	Adult female	8168	0	64.66173892	5.841092648	43.84673537	1.891734943	67.02787401	0	0	1	0	0	216.4463189	0.277256222
f11	f	Adult female	8168	0	231.6639478	13.79162567	100.8048341	0	76.14221747	0	0	1	0	0	352.4612796	1.859644371
f11	f	Adult female	8168	0	-11.91656504	8.65625587	64.44558829	0	58.49185909	0	1	0	0	0	25.73618981	0.02466541
f11	f	Adult female	8168	0	162.4443564	15.24286138	108.059937	0	64.51712263	0	0	1	0	0	324.9865947	2.574289135
f11	f	Adult female	8168	0	131.1364889	12.03768605	91.10375155	0	71.67215224	0	0	1	0	0	151.3472573	1.085228399
f11	f	Adult female	8168	0	-86.86820397	4.321638928	56.89088612	1.801120924	25.8434369	0	0	0	1	0	315.9733141	0.008772524
f11	f	Adult female	8168	0	129.7448672	13.03736152	75.65027105	0	56.47564516	0	0	1	0	0	107.531461	0.279731272
f11	f	Adult female	8168	0	14.20535261	5.241607492	65.16321307	0	25.0298023	1	0	0	0	0	321.1438751	0.032713123
f11	f	Adult female	8168	0	20.81530356	10.17792408	77.54244096	0	52.31824155	0	0	1	0	0	11.04678521	0.350097937
f11	f	Adult female	8168	0	-5.286698667	4.47427793	82.39194049	0	57.30435195	0	0	1	0	0	358.7705357	0.566449784
f11	f	Adult female	8168	0	-40.75982636	3.968064664	49.26546868	3.39257796	68.14447527	0	0	1	0	0	77.06203672	0.120216524
f11	f	Adult female	8168	0	191.4790486	7.335398083	110.3926077	0	56.18233431	0	0	1	0	0	85.2425101	2.828694369
f11	f	Adult female	8168	0	138.7044694	10.85278652	74.14398979	0.596943365	55.52133328	0	0	1	0	0	341.3662123	0.229352967
f11	f	Adult female	8168	0	231.0172028	8.355141021	71.18127122	0	28.23562962	0	1	0	0	0	76.48128024	0.144845616
f11	f	Adult female	8168	0	-110.1369268	4.236294367	31.73882729	0.251110326	16.79140756	0	0	1	0	0	35.9450006	0.861871139
f11	f	Adult female	8168	0	-32.94600865	6.074102292	95.74027395	0	48.76596258	0	1	0	0	0	37.87852964	1.42949006
f11	f	Adult female	8168	0	88.26180445	18.95152589	171.6441897	0.068018297	49.92756555	0	0	1	0	0	344.3010056	13.79823035
f11	f	Adult female	8168	0	233.8945339	8.057491607	98.76966256	0	61.4394569	0	0	1	0	0	111.3852195	1.67999859
f11	f	Adult female	8168	0	-138.0369825	11.24667205	68.8297634	0	36.03894353	0	0	1	0	0	87.24266247	0.091535056
f11	f	Adult female	8168	0	419.9451004	3.774768931	58.29076161	0	51.19834664	0	0	0	0	1	349.5772328	0.002228294
f11	f	Adult female	8168	0	-45.8805917	9.473635628	60.57280788	0.021138691	46.79387344	0	0	1	0	0	285.2247008	0.000813863
f11	f	Adult female	8168	0	-194.268293	3.832329921	53.75132347	0.286774769	52.84768564	0	0	1	0	0	50.63641057	0.03914573
f11	f	Adult female	8168	0	66.05861327	7.227071558	89.72213314	0.475116283	45.30377597	0	0	1	0	0	295.8691623	0.991800686
f11	f	Adult female	8168	0	212.3334426	7.110395725	78.64706994	0	71.9703609	0	0	1	0	0	30.39502777	0.394823089
f11	f	Adult female	8168	0	245.4597475	5.45914785	90.75035317	1.784194468	43.00682807	0	0	1	0	0	305.5518403	1.06093072
f11	f	Adult female	8168	0	34.59191203	14.82277414	98.91791845	0.838631133	65.22850171	0	0	1	0	0	283.5104975	1.692777127
f11	f	Adult female	8168	0	51.25300112	4.438866192	85.84595184	0	11.96024645	0	1	0	0	0	40.6334612	0.752131367
f11	f	Adult female	8168	0	170.4059182	13.58574173	106.5291251	0.759212093	51.71207637	0	0	1	0	0	328.993805	2.41384969
f11	f	Adult female	8168	0	7.356500514	6.238826151	49.64231251	0.062534981	41.64847207	0	0	1	0	0	215.7040738	0.111700619
f11	f	Adult female	8168	0	-120.719034	5.34276029	38.86253317	2.466099157	59.94755608	1	0	0	0	0	327.0590385	0.478807812
f11	f	Adult female	8168	0	213.1936906	11.95297743	74.48079546	0.5628603	62.58764822	0	1	0	0	0	288.5446425	0.240183792
f11	f	Adult female	8168	0	-104.4790548	1.008979748	29.72277477	0.944990474	0	0	1	0	0	0	263.1894235	0.990574012
f11	f	Adult female	8168	0	256.300776	11.23688691	85.37167598	0	50.45250458	0	0	1	0	0	316.2348576	0.725078693
f11	f	Adult female	8168	0	98.06048115	8.750270579	106.5271666	0.087496883	64.73963999	0	0	0	1	0	24.08284253	2.413647732
f11	f	Adult female	8168	0	402.8486741	8.587242543	91.44083236	0	69.86886611	0	0	1	0	0	333.2040478	1.108660508
f11	f	Adult female	8168	0	150.4297363	1.340650763	9.925723302	2.011583422	66.58614644	0	0	1	0	0	342.4119259	2.72999741
f11	f	Adult female	8168	0	-141.2996189	3.591258712	29.40589771	0	36.49264385	0	0	0	1	0	356.9093966	1.01161731
f11	f	Adult female	8168	0	42.3268112	5.541483753	40.59266365	1.056272723	60.36677416	0	0	1	0	0	335.2526142	0.402644124
f11	f	Adult female	8168	0	-71.49485431	6.750688817	51.61972371	0	60.01108433	0	0	1	0	0	331.1873686	0.072142253
f11	f	Adult female	8168	0	17.9035478	17.50928531	100.1592152	0	68.7000821	0	0	1	0	0	276.3290163	1.801667176
f11	f	Adult female	8168	0	-3.288001385	9.566681435	74.76334903	0	50.66495957	0	0	1	0	0	354.8662637	0.249462743
f11	f	Adult female	8168	0	112.4347504	12.36594393	74.74281248	0.234762302	64.75662719	0	0	1	0	0	297.5183346	0.248782404
f11	f	Adult female	8168	0	-7.259261127	4.350927037	49.2286026	2.317608077	17.15923146	0	0	1	0	0	3.953795594	0.12106642
f11	f	Adult female	8168	0	113.3490367	5.462453834	42.79377277	0	77.21427175	0	0	1	0	0	136.436696	0.315277062
f11	f	Adult female	8168	0	-16.49970242	8.229293017	95.33769114	0	56.93572702	0	0	0	1	0	47.26933061	1.397721047
f11	f	Adult female	8168	0	-176.1093936	0.44821301	3.467185839	0	0	0	1	0	0	0	332.5393997	3.484219942
f11	f	Adult female	8168	0	427.8089502	9.177461212	81.47733265	0	67.38707786	0	0	0	0	1	340.8960397	0.521682569
f11	f	Adult female	8168	0	170.2458595	7.76966274	45.43422743	0.108803137	74.53827406	0	0	1	0	0	84.94130371	0.224550856
f11	f	Adult female	8168	0	323.5050836	8.058122709	64.95662398	0	65.79075402	0	0	1	0	0	321.4810009	0.030280082
f11	f	Adult female	8168	0	-42.78756496	3.561506744	35.7500272	0.465733367	37.25607378	0	0	1	0	0	253.0921672	0.632426586
f11	f	Adult female	8168	0	181.475548	10.88237677	71.56068039	0.302701329	68.58196911	1	0	0	0	0	66.26010053	0.154588265
f11	f	Adult female	8168	0	95.57769616	9.288395293	84.75139691	0.887084474	38.18112839	0	0	1	0	0	8.101243663	0.690445739
f11	f	Adult female	8168	0	73.33780707	2.25928756	18.4044769	1.354690994	17.71753737	0	1	0	0	0	243.5866218	1.879340376
f11	f	Adult female	8168	0	38.58345037	11.72863894	121.7102972	0	55.18868116	0	0	1	0	0	6.081304118	4.233168814
f11	f	Adult female	8168	0	253.00867	1.791620551	52.41415684	0.704991935	61.55074231	0	0	0	0	1	337.6367281	0.058674722
f11	f	Adult female	8168	0	-24.25969286	4.213878661	73.77319055	0.161238763	66.71809292	0	0	1	0	0	311.6170987	0.217717963
f11	f	Adult female	8168	0	-0.042131859	7.601067095	90.37076092	0.69157645	46.11968132	0	0	0	1	0	7.12502682	1.035138533
f11	f	Adult female	8168	0	42.46857115	7.764586473	59.55294031	1.521424619	66.12452229	0	0	1	0	0	307.1290308	2.83E-05
f11	f	Adult female	8168	0	-119.2880912	5.536560316	65.32150158	1.948970271	43.34978592	0	1	0	0	0	309.6114293	0.034640927
f11	f	Adult female	8168	0	135.7040744	1.548860058	76.56617557	0	77.38734988	0	0	0	0	1	129.3490734	0.312807461
f11	f	Adult female	8168	0	278.9642122	12.49342029	82.18758836	0	58.50206292	1	0	0	0	0	93.02644547	0.55628753
f11	f	Adult female	8168	0	-162.7132189	5.083526173	33.35479557	0.634695438	65.48908744	0	0	1	0	0	309.0019458	0.765173298
f11	f	Adult female	8168	0	17.9035478	17.50928531	100.1592152	0	68.7000821	0	0	1	0	0	276.3290163	1.801667176
f11	f	Adult female	8168	0	297.405691	14.54393947	109.7450734	0	58.51185734	0	0	0	0	1	147.0471727	2.756871356
f11	f	Adult female	8168	0	331.7573225	8.51450068	59.68124923	0	51.73225609	1	0	0	0	0	340.4563967	1.12E-06
f11	f	Adult female	8168	0	288.5323723	6.550093332	60.55811542	0	50.9707754	0	0	1	0	0	314.980154	0.000786281
f11	f	Adult female	8168	0	88.26180445	18.95152589	171.6441897	0.068018297	49.92756555	0	0	1	0	0	344.3010056	13.79823035
f11	f	Adult female	8168	0	-161.1318733	4.618038362	99.53397259	2.876690346	33.26386951	0	0	1	0	0	213.1675345	1.746394914
f11	f	Adult female	8168	0	-182.8787963	1.217345811	9.404354257	0	0	0	1	0	0	0	23.41825917	2.787473287
f11	f	Adult female	8168	0	100.9879563	11.27331836	81.69573485	0.357928299	42.22038484	0	0	1	0	0	269.9271693	0.532205217
f11	f	Adult female	8168	0	210.6943943	9.753208159	61.02877335	0	62.65761942	0	0	1	0	0	90.91198299	0.001906211
f11	f	Adult female	8168	0	63.17881723	10.96304187	69.51217685	1.308264597	39.78483864	1	0	0	0	0	65.97903213	0.105751471
f11	f	Adult female	8168	0	141.0331902	8.208620793	64.08901856	0	6.650219838	0	0	1	0	0	106.4536709	0.021088545
f11	f	Adult female	8168	0	-151.7965704	7.950608194	47.31321911	0	18.8607715	0	0	1	0	0	63.176593	0.169341176
f11	f	Adult female	8168	0	-125.2459028	8.50002421	62.80843481	0	16.19758254	0	0	0	1	0	38.98572816	0.01055158
f11	f	Adult female	8168	0	-61.64622622	5.862051973	44.89116995	0	61.82612026	0	0	1	0	0	11.71971797	0.241955911
f11	f	Adult female	8168	0	143.8833902	11.01625906	134.1807933	1.002439702	43.44712191	1	0	0	0	0	271.3049793	6.107415234
f11	f	Adult female	8168	0	46.89588592	9.820997816	78.05767761	0.030438446	64.72992116	0	0	1	0	0	24.8538145	0.370624822
f11	f	Adult female	8168	0	231.0172028	8.355141021	71.18127122	0	28.23562962	0	1	0	0	0	76.48128024	0.144845616
f11	f	Adult female	8168	0	273.6906477	8.922031428	58.11154264	0	46.55665674	0	0	1	0	0	35.7153001	0.002825183
f11	f	Adult female	8168	0	-48.666619	13.40643359	94.83851492	1.419086011	60.27311669	0	0	1	0	0	300.8476806	1.358825313
f11	f	Adult female	8168	0	129.9723599	3.208298956	27.18614965	0.80444854	46.24573266	0	0	0	0	1	72.42527197	1.165228529
f11	f	Adult female	8168	0	-161.1318733	4.618038362	99.53397259	2.876690346	33.26386951	0	0	1	0	0	213.1675345	1.746394914
f11	f	Adult female	8168	0	119.4309131	6.404988401	82.59342028	1.042767295	66.08454968	0	0	0	1	0	224.9257493	0.576559252
f11	f	Adult female	8168	0	110.0038183	13.89927585	98.88483086	1.027375554	37.15829384	0	1	0	0	0	132.8821829	1.68992103
f11	f	Adult female	8168	0	-58.85811536	18.38999027	137.9696392	0.164716505	41.06448133	0	0	1	0	0	13.22994004	6.74470504
f11	f	Adult female	8168	0	275.8972191	6.441113411	79.60666128	0.440610601	18.65998318	1	0	0	0	0	21.1624872	0.435857384
f11	f	Adult female	8168	0	-58.85811536	18.38999027	137.9696392	0.164716505	41.06448133	0	0	1	0	0	13.22994004	6.74470504
f11	f	Adult female	8168	0	350.3219797	12.05504045	95.44466757	0	9.26975267	1	0	0	0	0	322.3293579	1.406128049
f11	f	Adult female	8168	0	-147.4004669	2.827057994	20.10118237	1.115488091	54.85038596	0	0	1	0	0	298.8975922	1.728127596
f11	f	Adult female	8168	0	19.20959916	13.67864568	87.54758238	0	57.46742327	0	0	1	0	0	282.2912963	0.853270112
f11	f	Adult female	8168	0	305.4348786	2.440525861	33.68505693	1.400539153	60.54626746	0	0	1	0	0	327.2494532	0.74611871
f11	f	Adult female	8168	0	-79.43372614	2.593550198	25.14579792	1.252551672	0	0	1	0	0	0	193.8440974	1.315998128
f11	f	Adult female	8168	0	-43.52493303	5.089373977	45.64486091	1.666344417	57.04756739	0	0	1	0	0	334.2683056	0.217974869
f11	f	Adult female	8168	0	-102.9070171	6.355835924	42.22775282	0	41.39038033	0	0	0	1	0	46.69381278	0.336724405
f11	f	Adult female	8168	0	195.8391007	4.860999223	34.6347181	2.065836566	71.70292317	0	0	0	0	1	347.4931997	0.692666225
f11	f	Adult female	8168	0	-127.8176973	0.976977878	18.74636209	1.269967154	0	0	1	0	0	0	6.882371284	1.848360953
f11	f	Adult female	8168	0	-165.4987762	4.954320586	41.38369233	0	67.42069793	0	0	1	0	0	25.9463116	0.370017931
f11	f	Adult female	8168	0	-51.50018199	13.8413049	102.2736495	0.061175265	59.05504918	0	0	1	0	0	28.63126054	1.994965861
f11	f	Adult female	8168	0	-140.638737	1.555081211	28.27815949	0.008435211	21.06182124	0	0	0	1	0	96.31086716	1.088302854
f11	f	Adult female	8168	0	-155.2104434	5.040172911	30.08937087	0.004523002	22.48042234	0	0	0	1	0	269.4299141	0.966504901
f11	f	Adult female	8168	0	126.0107527	12.56609409	100.6962532	1.188407175	69.67961648	0	0	1	0	0	182.5733043	1.849829479
f11	f	Adult female	8168	0	-181.9018152	1.257951857	9.895862585	0.18506282	0	0	1	0	0	0	356.764387	2.7332731
[truncated: 242,987 more rows]
