# Supplementary material for: Habitat selection by wolves and mountain lions during summer in western Montana
Source: PLoS One. 2021 Jul 22;16(7):e0254827. doi: 10.1371/journal.pone.0254827 (PMC8297843; doi:10.1371/journal.pone.0254827)
Supplement: S2 File — (CSV) [file pone.0254827.s002.csv]

StudyArea	PackName	used	cancov	dem	slope	aspect	TPI	road_length.km2	trails.Length	Wildfire	Harvest	Grass_shrub	Forest	Other	Alpine
RMF	Arrastra	0	24.24367673	1344.339587	26.38228886	269.3034892	-25.62177767	2.959607955	0	0	0	0	1	0	0
RMF	Arrastra	0	16.93388386	1441.255006	10.92355852	274.9670089	47.24596996	3.479867336	0	0	0	1	0	0	0
RMF	Arrastra	0	13.08015065	1459.851127	29.64044952	152.5384586	53.23091605	3.33753661	0	0	0	1	0	0	0
RMF	Arrastra	0	17.87133952	1352.964404	29.15490285	154.7306744	-38.93034801	3.179829703	0	0	0	1	0	0	0
RMF	Arrastra	0	22.83724422	1324.694551	2	-1	-41.93584091	3.035422151	0	0	0	0	0	1	0
RMF	Arrastra	0	24.39181012	1323	0.162463841	-1	-25.42873538	2.791833478	0	0	0	0	0	1	0
RMF	Arrastra	0	22.99930388	1328.527688	1.51496722	-1	-34.77252832	2.446396648	0	0	0	1	0	0	0
RMF	Arrastra	0	24.24561656	1377.367313	19.33195811	305.8327098	-36.06869938	2.056478245	0	0	0	0	1	0	0
RMF	Arrastra	0	27.96757462	1468.732405	21.97322438	317.8715968	-12.97278418	1.656164777	0	0	1	0	0	0	0
RMF	Arrastra	0	32.42419874	1536.219244	12.33949845	302.5076517	-7.560434015	1.808692453	0	0	0	0	1	0	0
RMF	Arrastra	0	35.26877287	1585.118442	8.971415834	310.191325	5.365688504	2.376334095	0	0	1	0	0	0	0
RMF	Arrastra	0	35.03856935	1594.462232	8.826353115	27.398756	23.31261604	2.913531444	0	0	1	0	0	0	0
RMF	Arrastra	0	29.11736367	1562.672608	11.85433842	69.51277097	38.46589019	3.527687989	0	0	1	0	0	0	0
RMF	Arrastra	0	24.18948437	1463.911475	28.84863097	122.2335912	-12.19446573	3.481558411	0	0	0	1	0	0	0
RMF	Arrastra	0	19.47742833	1403.822084	26.96490822	242.4041686	-25.25215682	3.201991944	0	0	0	0	1	0	0
RMF	Arrastra	0	19.07025627	1381.00837	31.81553412	160.157491	-20.16243358	2.901346207	0	0	0	1	0	0	0
RMF	Arrastra	0	19.9408082	1340.05855	2.793903846	81.60986855	-47.32845908	2.609768391	0	0	0	0	1	0	0
RMF	Arrastra	0	21.43590331	1339	0	-1	-28.93110956	2.189133257	0	0	0	0	0	1	0
RMF	Arrastra	0	26.39678783	1335.889085	1.283450842	-1	-21.4507153	1.81022187	0	0	0	0	0	1	0
RMF	Arrastra	0	31.33087681	1336.217247	0	-1	-11.20394681	1.402621314	0	0	0	0	0	1	0
RMF	Arrastra	0	33.52945316	1337.679272	0	-1	-5.793268641	1.066593734	0	0	0	1	0	0	0
RMF	Arrastra	0	33.14112107	1334.16429	0.938630526	-1	-8.641361144	0.934920428	0	0	0	0	0	1	0
RMF	Arrastra	0	37.56592014	1342.415187	1.646369711	16.54371767	-3.779339643	0.806273658	0	0	0	0	0	1	0
RMF	Arrastra	0	36.68996886	1344.941361	1.791641324	-1	-5.786477311	0.691944291	0	0	0	0	0	1	0
RMF	Arrastra	0	34.02906188	1352.535672	1.572883284	-1	-10.25118286	0.728704196	0	0	0	0	0	1	0
RMF	Arrastra	0	37.89655839	1375.338549	5.428634535	276.8484086	6.128505197	1.033646168	0	0	1	0	0	0	0
RMF	Arrastra	0	40.54635654	1402.575971	8.414402252	52.76893086	33.59998875	1.36144328	0	0	0	0	1	0	0
RMF	Arrastra	0	34.24843111	1334	0.510444769	-1	-35.16762418	1.652506644	0	0	0	0	0	1	0
RMF	Arrastra	0	37.03411183	1320	0	-1	-14.30995843	2.953693748	0.010964456	0	0	0	0	1	0
RMF	Arrastra	0	33.54461788	1322.349981	0.412483642	-1	-26.67635199	3.199860534	0.016811119	0	0	0	0	1	0
RMF	Arrastra	0	26.50933786	1386.190377	23.51040291	261.449679	-0.171475562	3.494325604	0.023242449	0	0	0	1	0	0
RMF	Arrastra	0	17.68905312	1455.066715	11.91302517	267.3066726	14.1402462	3.673607658	0.020440431	0	0	1	0	0	0
RMF	Arrastra	0	14.26414276	1531.359186	16.87949869	255.1725278	56.32289928	3.549715106	0.01583888	0	0	1	0	0	0
RMF	Arrastra	0	19.89924695	1529.579145	23.49768448	141.4970704	59.38222305	3.41229042	0.010777171	0	0	0	1	0	0
RMF	Arrastra	0	22.50501733	1441.843245	25.698156	146.9491757	3.149478484	3.28632146	0.006175618	0	0	0	1	0	0
RMF	Arrastra	0	23.83452895	1357.115373	20.68592801	149.8399417	-46.29906638	3.120827917	0.004108239	0	1	0	0	0	0
RMF	Arrastra	0	24.91246735	1378.065971	17.96499276	307.7755549	-23.6024071	2.935628608	0.002863128	0	0	0	1	0	0
RMF	Arrastra	0	25.40830555	1417.463197	22.24494139	277.1704829	-18.05159307	2.721973471	0.001493506	0	0	0	1	0	0
RMF	Arrastra	0	26.47893833	1506.418253	17.83131765	330.4877221	14.81963341	2.497925354	0.000123884	0	1	0	0	0	0
RMF	Arrastra	0	28.60159353	1549.797447	11.08783684	310.4704685	8.06782565	2.510674074	0	0	1	0	0	0	0
RMF	Arrastra	0	27.59146353	1587.593671	4.722369777	313.4127995	14.17766399	2.664591454	0	0	1	0	0	0	0
RMF	Arrastra	0	23.4495351	1580.155354	10.73932207	130.1693942	1.623120453	2.8256716	0	0	1	0	0	0	0
RMF	Arrastra	0	17.24252736	1579.698805	10.43878876	184.8541399	21.11006664	3.026094568	0	0	1	0	0	0	0
RMF	Arrastra	0	16.55368637	1553.143955	7.563167516	150.7420795	23.84499476	3.215708841	0	0	0	1	0	0	0
RMF	Arrastra	0	20.55894387	1542.086959	7.171816409	133.4671337	53.22699453	3.399454083	0	0	1	0	0	0	0
RMF	Arrastra	0	23.77372084	1515.557187	7.481346721	101.4863717	62.45591116	3.556327392	0	0	1	0	0	0	0
RMF	Arrastra	0	24.14304149	1484.041181	17.30027212	38.92996096	61.84310879	3.670789532	0	0	1	0	0	0	0
RMF	Arrastra	0	24.01951842	1431.936388	19.27866395	62.52569586	46.26312107	3.205268201	0	0	1	0	0	0	0
RMF	Arrastra	0	22.33260111	1348.553319	7.328989602	92.56381609	-14.28814963	2.783255483	0	0	1	0	0	0	0
RMF	Arrastra	0	22.02846895	1341.663362	4.840392359	142.2007634	-4.903220892	2.320346847	0	0	0	1	0	0	0
RMF	Arrastra	0	21.18004048	1340.32743	0.900482563	10.24368181	-1.812908435	1.946146158	0	0	0	1	0	0	0
RMF	Arrastra	0	21.51734397	1344	0.211608746	-1	0.551272708	1.766086647	0.013127009	0	0	1	0	0	0
RMF	Arrastra	0	24.15641497	1341.341657	1	-1	-10.08128597	1.587647109	0.027205314	0	0	1	0	0	0
RMF	Arrastra	0	29.23803462	1336.593367	10.63988093	247.234194	-20.33032802	1.426832952	0.040003773	0	0	0	0	1	0
RMF	Arrastra	0	33.37583081	1341.36299	5.972982122	307.0905402	-18.81482267	1.457540253	0.053375397	0	0	1	0	0	0
RMF	Arrastra	0	34.44602787	1347.416206	1.068214121	-1	-10.43375142	1.760482729	0.045425899	0	0	0	0	1	0
RMF	Arrastra	0	34.45212983	1346.637257	13.06414011	50.20717032	-4.689741827	2.096509877	0.036681451	0	0	1	0	0	0
RMF	Arrastra	0	35.62823988	1341.40109	0.774699867	-1	-13.51768235	2.404522025	0.028731951	0	0	0	0	1	0
RMF	Arrastra	0	24.68920362	1394.771802	20.14708405	160.7144898	14.67485835	4.246926283	0.040407866	0	1	0	0	0	0
RMF	Arrastra	0	25.97874512	1365.348378	27.22989655	175.8898244	-8.413703064	4.11587358	0.097736143	0	0	0	1	0	0
RMF	Arrastra	0	29.92076698	1325.671005	2.133839116	44.96348774	-45.649987	4.018292452	0.149852768	0	0	0	0	1	0
RMF	Arrastra	0	32.91991301	1350.29789	20.20360384	315.4919075	-37.87453549	3.934630507	0.207181036	0	0	0	0	1	0
RMF	Arrastra	0	31.28909508	1441.679314	28.87924819	339.2273352	5.477291669	3.851965159	0.182204112	0	0	0	1	0	0
RMF	Arrastra	0	30.66361551	1532.515499	19.97501122	284.0641494	49.27850519	3.744832456	0.141186297	0	0	0	1	0	0
RMF	Arrastra	0	34.43871665	1590.638575	1.483982203	40.91443468	80.74597576	3.625843814	0.096066706	0	0	0	1	0	0
RMF	Arrastra	0	33.46978559	1538.164577	21.31359892	94.13582381	40.52352443	3.516635083	0.05504889	0	0	0	1	0	0
RMF	Arrastra	0	29.24865169	1428.20409	21.73565218	130.1455664	-35.97112338	3.439221083	0.036620464	0	1	0	0	0	0
RMF	Arrastra	0	27.08733667	1397.235596	11.77795703	252.3656631	-55.21624779	3.39967376	0.02552166	0	0	0	1	0	0
RMF	Arrastra	0	30.41357344	1453.485461	22.10536822	317.7298322	-15.01582952	3.346237619	0.013312978	0	0	0	1	0	0
RMF	Arrastra	0	29.39746352	1521.111054	16.0270733	338.9357499	12.18743028	3.282410393	0.001104294	0	0	0	1	0	0
RMF	Arrastra	0	28.94375695	1540.980874	17.12650266	352.3696955	-7.897609278	3.103703391	0	0	0	0	1	0	0
RMF	Arrastra	0	28.43020753	1586.456618	9.515194879	301.6297169	8.2878608	2.881555543	0	0	1	0	0	0	0
RMF	Arrastra	0	28.62247657	1632.008303	7.72259258	284.6370863	49.25243253	2.700754358	0	0	1	0	0	0	0
RMF	Arrastra	0	29.34719697	1614.741024	10.97262446	111.6863034	48.20491256	2.52510363	0	0	0	0	1	0	0
RMF	Arrastra	0	29.99935727	1559.366038	15.01034477	163.5679141	22.59005146	3.023190132	0	0	0	0	1	0	0
RMF	Arrastra	0	30.98680689	1496.590576	17.01403813	129.515074	-0.95439421	3.623405381	0	0	1	0	0	0	0
RMF	Arrastra	0	31.38583606	1472.999527	15.38886383	166.7778836	11.39468131	4.196753591	0	0	1	0	0	0	0
RMF	Arrastra	0	31.6951753	1436.86584	23.39969536	162.4666633	9.77689335	4.628222796	0	0	1	0	0	0	0
RMF	Arrastra	0	31.19987145	1377.171407	17.69529947	147.154017	-15.30704671	4.141944724	0	0	1	0	0	0	0
RMF	Arrastra	0	29.28720942	1350.81537	4.506380426	96.45434009	-16.9971384	3.701062027	0	0	0	0	0	1	0
RMF	Arrastra	0	23.57923614	1345.276144	0.38655347	-1	-4.843472901	3.21739618	0	0	0	0	0	1	0
RMF	Arrastra	0	15.38540123	1345	0.133940981	-1	-2.101560637	2.83924078	0	0	0	0	0	1	0
RMF	Arrastra	0	14.5344388	1347.940675	1	-1	-3.166175769	2.634375751	0.117012948	0	0	1	0	0	0
RMF	Arrastra	0	20.40652056	1350.990866	1	-1	-16.35372779	2.431130405	0.242505655	0	0	1	0	0	0
RMF	Arrastra	0	28.53340869	1389.407048	22.5245374	283.5649262	7.881340987	2.24776526	0.356589943	0	0	0	1	0	0
RMF	Arrastra	0	33.17226174	1387.680707	22.74641747	153.3680178	0.919376724	2.27254518	0.475783318	0	0	0	1	0	0
RMF	Arrastra	0	30.34044002	1347.360995	12.59079974	126.2493377	-35.22978749	2.534197864	0.404922247	0	0	0	0	1	0
RMF	Arrastra	0	30.18215794	1339.864964	1	-1	-26.09288888	2.824805736	0.326975048	0	0	0	0	1	0
RMF	Arrastra	0	32.16862292	1339	0	-1	-20.17195981	3.091527174	0.256113946	0	0	0	0	1	0
RMF	Arrastra	0	35.85575324	1350.955103	13.46928169	204.1042528	-17.10325015	3.454452308	0.17933996	0	0	0	1	0	0
RMF	Arrastra	0	24.31387146	1526.182804	28.4132979	103.8275287	30.54734412	2.924471051	0	0	1	0	0	0	0
RMF	Arrastra	0	24.82491597	1448.349593	32.4626331	229.4083821	-37.11868691	3.427589496	0	0	1	0	0	0	0
RMF	Arrastra	0	21.36312144	1487.782134	24.06261829	135.5934237	14.63212655	3.777537945	0.079870075	0	0	0	1	0	0
RMF	Arrastra	0	16.82521804	1492.687476	24.43644396	157.7856244	34.423849	3.634957693	0.193185002	0	0	1	0	0	0
RMF	Arrastra	0	21.14772917	1445.013102	15.97644822	164.227068	18.63656993	3.506067755	0.296198577	0	0	1	0	0	0
RMF	Arrastra	0	29.2096334	1337.702622	11.82650179	139.7553472	-64.53682299	3.365088878	0.409513503	0	0	1	0	0	0
RMF	Arrastra	0	36.16649036	1336.570369	7.944152887	252.6094289	-71.33666528	3.302355452	0.360144168	0	0	0	0	1	0
RMF	Arrastra	0	40.42356053	1428.404187	31.05178444	330	-12.43225439	3.335590943	0.27906847	0	0	0	1	0	0
RMF	Arrastra	0	44.80432319	1520.695954	16.47341373	352.8721505	36.19917499	3.362678573	0.189885184	0	0	0	1	0	0
RMF	Arrastra	0	36.63509821	1530.664671	8.819455302	350.0565641	24.98436742	3.378706085	0.108809486	0	0	0	1	0	0
RMF	Arrastra	0	27.40939711	1521.467039	11.75572337	169.3177651	15.6600961	3.42197895	0.07238391	0	0	0	1	0	0
RMF	Arrastra	0	27.06023085	1492.333199	18.49597507	172.7243355	-11.67155205	3.481564213	0.050446045	0	1	0	0	0	0
RMF	Arrastra	0	28.81491202	1532.794391	10.67535837	194.8612528	15.18078168	3.545255301	0.026314396	0	0	0	1	0	0
RMF	Arrastra	0	25.89273759	1542.002773	18.4254357	206.2954951	-6.532560049	3.607008442	0.002182745	0	1	0	0	0	0
RMF	Arrastra	0	25.99127823	1559.609711	22.85622139	257.9928221	-20.23847632	3.318255716	0	0	1	0	0	0	0
RMF	Arrastra	0	26.00727623	1611.154768	11.52077222	210.8043812	12.94817513	2.907186311	0	0	1	0	0	0	0
RMF	Arrastra	0	31.80396648	1611.73347	8.034292155	124.8131205	17.65839805	2.533136274	0	0	1	0	0	0	0
RMF	Arrastra	0	39.94899561	1527.239519	19.49300083	93.8723662	-41.02182032	2.121296186	0	0	0	0	1	0	0
RMF	Arrastra	0	40.5141182	1470.21227	18.38753138	31.01998583	-60.20107993	2.812568538	0	0	0	0	1	0	0
RMF	Arrastra	0	36.59494018	1457.814584	17.2962735	42.71018442	-31.08710183	3.620469764	0	0	1	0	0	0	0
RMF	Arrastra	0	34.71160364	1416.68614	16.06044822	98.08509179	-31.76875097	4.441914527	0	0	1	0	0	0	0
RMF	Arrastra	0	35.90866354	1379.164772	11.20147741	41.27913376	-35.69196966	5.051155551	0	0	0	0	1	0	0
RMF	Arrastra	0	35.23300734	1352.835792	5.813427395	39.94942784	-30.45154889	4.706433342	0	0	0	0	0	1	0
RMF	Arrastra	0	28.56099131	1352.171699	2	-1	-10.52056929	4.375284445	0	0	0	0	0	1	0
RMF	Arrastra	0	19.86919899	1348.619782	0.635771265	-1	-5.052139409	3.991509489	0	0	0	1	0	0	0
RMF	Arrastra	0	14.96988486	1352	1	-1	-3.888001728	3.677514253	0	0	1	0	0	0	0
RMF	Arrastra	0	19.93434497	1354.413183	2.943720127	154.9605842	-13.02469174	3.45794423	0.231287479	0	0	0	0	1	0
RMF	Arrastra	0	28.59725608	1370.490651	6.172141087	258.026587	-24.26293246	3.242602662	0.479336023	0	0	0	0	1	0
RMF	Arrastra	0	35.0567212	1415.234312	21.36411015	268.4619237	-11.32275201	3.050501189	0.7048347	0	0	0	1	0	0
RMF	Arrastra	0	36.4190166	1492.922528	3.609474596	180.4506541	47.14693384	3.072973241	0.940432072	0	0	0	0	1	0
RMF	Arrastra	0	35.8581329	1448.498494	28.5276316	198.2700413	2.206351781	3.297701681	0.80036819	0	0	0	1	0	0
RMF	Arrastra	0	34.55801818	1420.615265	26.12557679	187.0944465	-5.467512805	3.566089952	0.646297991	0	0	0	1	0	0
RMF	Arrastra	0	35.83152022	1382.57192	15.18061404	139.8638342	-26.58556192	3.829310857	0.506234169	0	0	0	1	0	0
RMF	Arrastra	0	38.56870789	1381.106561	8.482236455	201.3507826	-24.30532409	4.477917263	0.354482889	0	0	0	0	1	0
RMF	Arrastra	0	26.17011579	1612.832325	5.058445865	125.7984426	19.40642497	2.225168439	0	0	1	0	0	0	0
RMF	Arrastra	0	28.63544041	1569.423797	14.08956683	185.0001446	-16.50566657	2.479300706	0	0	1	0	0	0	0
RMF	Arrastra	0	27.24008374	1577.992742	5.024792573	255.5168238	6.177305137	2.770905236	0	0	0	0	0	1	0
RMF	Arrastra	0	24.66889974	1598.172699	7.756581075	203.6742992	40.88104681	2.934237018	0.078768186	0	0	1	0	0	0
RMF	Arrastra	0	21.05090579	1593.031531	12.02833386	110.0158059	57.49237954	2.777139673	0.19051981	0	0	1	0	0	0
RMF	Arrastra	0	24.14205961	1529.560705	13.03018051	107.8975364	33.28088102	2.635052228	0.292112201	0	0	1	0	0	0
RMF	Arrastra	0	31.42088747	1405.12453	23.17512812	118.3576265	-35.29379316	2.47955593	0.403863817	0	0	1	0	0	0
RMF	Arrastra	0	38.74753952	1358.004797	23.98020505	115.2551724	-43.40762764	2.502165526	0.357223004	0	0	0	1	0	0
RMF	Arrastra	0	44.13896472	1342.989981	0.015343354	-1	-61.15230099	2.686968887	0.279582649	0	0	0	0	1	0
RMF	Arrastra	0	44.37010427	1434.382943	24.09142082	305.4082297	-0.422077791	2.880783067	0.194178224	0	0	0	1	0	0
RMF	Arrastra	0	38.20475008	1496.875036	12.09497675	315.2383171	25.711745	3.048381892	0.116537847	0	0	0	1	0	0
RMF	Arrastra	0	32.99234009	1532.730972	11.63413976	347.4765259	31.82257536	3.176385759	0.079029575	0	1	0	0	0	0
RMF	Arrastra	0	33.70663405	1540.506631	12.20492945	19.30683858	18.94623148	3.265693589	0.055077568	0	1	0	0	0	0
RMF	Arrastra	0	38.22795569	1562.155402	14.33422267	281.6352933	12.65824203	3.36207987	0.028730355	0	1	0	0	0	0
RMF	Arrastra	0	35.32507059	1634.924016	11.77107264	249.7830973	52.94856367	3.456528592	0.002383146	0	1	0	0	0	0
RMF	Arrastra	0	32.14617981	1655.332967	5.382883103	162.6797748	50.57453571	3.147391397	0	0	1	0	0	0	0
RMF	Arrastra	0	31.31708257	1653.771831	11.06432593	15.4907262	48.73991627	2.743120227	0	0	1	0	0	0	0
RMF	Arrastra	0	38.5149961	1634.174786	9.119965489	72.35101969	49.88075215	2.375250472	0	0	1	0	0	0	0
RMF	Arrastra	0	44.92203407	1575.432611	18.39512831	50.08033355	27.55804499	2.00525766	0	0	0	0	1	0	0
RMF	Arrastra	0	43.29680957	1530.226457	18.03206928	46.06051216	20.21615807	2.517767853	0	0	1	0	0	0	0
RMF	Arrastra	0	38.0175671	1511.678537	15.4689353	154.2457706	38.20563162	3.094474493	0	0	1	0	0	0	0
RMF	Arrastra	0	37.35776843	1504.976136	3.88349854	43.5335174	69.17192402	3.684721956	0	0	1	0	0	0	0
RMF	Arrastra	0	38.54747404	1424.310154	24.30293905	74.54008208	13.74947208	4.121034152	0	0	1	0	0	0	0
RMF	Arrastra	0	33.50010425	1379.45006	15.41462443	239.6661988	-4.184482408	4.12606534	0	0	1	0	0	0	0
RMF	Arrastra	0	24.27455109	1353	1.375091297	15.14260442	-14.99174619	4.112877632	0	0	0	1	0	0	0
RMF	Arrastra	0	22.46825848	1355.995671	2	-1	-9.021429619	4.078863892	0	0	0	0	0	1	0
RMF	Arrastra	0	23.717314	1366.626492	2.449719084	112.3292092	-1.083464588	3.94946311	0	0	0	0	0	1	0
RMF	Arrastra	0	24.70972711	1382.358938	5.755434146	266.3985194	-1.030877933	3.657412558	0.204468384	0	0	0	0	1	0
RMF	Arrastra	0	31.98980677	1428.991824	3.499410606	142.6076372	13.1851258	3.369589613	0.423754305	0	1	0	0	0	0
RMF	Arrastra	0	36.34005979	1450.545297	14.06298187	253.2719448	-10.6787517	3.111595248	0.623105109	0	1	0	0	0	0
RMF	Arrastra	0	38.67090753	1559.599875	20.63462979	257.4783108	58.76586104	2.90606086	0.831383646	0	1	0	0	0	0
RMF	Arrastra	0	40.4783396	1555.734614	26.66294126	108.6162966	28.34887108	2.78260858	0.707561016	0	0	0	1	0	0
RMF	Arrastra	0	43.12298628	1514.358901	25.78224244	200.0313872	-13.65148955	2.667993813	0.571356058	0	0	0	1	0	0
RMF	Arrastra	0	44.09003895	1483.083976	22.39877305	153.3423012	-31.99708382	2.583026283	0.447533429	0	0	0	1	0	0
RMF	Arrastra	0	30.63174032	1652.248649	8.131242956	68.61486195	15.15403485	1.943434946	0	0	0	0	1	0	0
RMF	Arrastra	0	31.54250363	1633.968892	6.361973987	20.66968484	14.00138693	2.109667736	0	0	0	1	0	0	0
RMF	Arrastra	0	30.44016772	1618.906808	6.072351385	58.85163903	20.34458539	2.287400656	0	0	0	1	0	0	0
RMF	Arrastra	0	31.02976635	1613.059139	6.786842987	15.55120077	36.55642752	2.350849413	0.054908972	0	1	0	0	0	0
RMF	Arrastra	0	32.14751029	1578.647082	13.70633385	84.11403838	30.57924869	2.20299324	0.132810563	0	0	0	1	0	0
RMF	Arrastra	0	33.97448754	1539.15264	9.176325198	18.80318183	26.01237937	2.05901263	0.203630179	0	0	0	1	0	0
RMF	Arrastra	0	37.08014949	1518.062931	12.35614003	66.84990736	56.0178877	1.890127537	0.281531781	0	0	0	1	0	0
RMF	Arrastra	0	41.39949172	1425.380953	30.31492669	122.3326507	9.705154684	1.961824612	0.252653807	0	0	0	1	0	0
RMF	Arrastra	0	44.51523778	1349.838512	2.604054568	127.0946721	-47.11465401	2.221707857	0.202644482	0	0	0	0	1	0
RMF	Arrastra	0	42.44686717	1383.431729	32.8661623	293.6192681	-16.62289632	2.514838205	0.147634208	0	0	0	1	0	0
RMF	Arrastra	0	40.06646848	1444.938772	15.72457265	15.66391826	23.5486141	2.787909438	0.097624883	0	0	0	1	0	0
RMF	Arrastra	0	39.90274624	1453.968227	16.30656835	332.5998507	0.243694425	2.964133611	0.068663493	0	0	0	1	0	0
RMF	Arrastra	0	41.41450308	1474.083252	15.27125294	305.5935873	-11.5174067	3.07302701	0.047853198	0	0	0	1	0	0
RMF	Arrastra	0	43.64178333	1519.704641	19.07364473	328.2155172	-8.687884608	3.199132421	0.024961876	0	0	0	1	0	0
RMF	Arrastra	0	45.79505346	1590.395768	16.6844962	342.9423114	20.85789588	3.323300624	0.002070555	0	1	0	0	0	0
RMF	Arrastra	0	47.43675041	1608.978793	7.175139137	326.8841151	17.45903024	2.992798999	0	0	1	0	0	0	0
RMF	Arrastra	0	44.2566318	1596.284638	13.23150927	135.0112146	11.82012184	2.594707261	0	0	1	0	0	0	0
RMF	Arrastra	0	44.4902819	1541.387351	15.36154326	67.40764131	-17.0808731	2.232455236	0	0	0	0	0	1	0
RMF	Arrastra	0	44.89061436	1514.934204	13.09792174	27.46567289	-8.231538085	1.903179411	0	0	1	0	0	0	0
RMF	Arrastra	0	41.80641664	1498.373522	11.45975085	19.35443792	2.808768229	2.224646094	0	0	1	0	0	0	0
RMF	Arrastra	0	40.55148147	1440.770975	16.66387185	114.8412922	-25.52656771	2.591202514	0	0	1	0	0	0	0
RMF	Arrastra	0	41.50149015	1435.488191	26.55984894	163.3930985	-3.934058489	2.971297288	0	0	1	0	0	0	0
RMF	Arrastra	0	39.78559491	1370.515724	5.251149051	150.5554205	-46.96061791	3.313359654	0	0	1	0	0	0	0
RMF	Arrastra	0	31.85346543	1439.760931	8.891911137	133.6575723	50.61925758	3.636308114	0	0	1	0	0	0	0
RMF	Arrastra	0	25.08483853	1375.550852	12.52783984	105.5358586	-1.207902573	3.91213934	0	0	1	0	0	0	0
RMF	Arrastra	0	23.11808806	1362.254488	2	-1	-11.35018909	4.19604998	0	0	0	0	0	1	0
RMF	Arrastra	0	28.17887113	1377.605732	6.97600423	192.1847078	-1.196237975	4.188867439	0	0	1	0	0	0	0
RMF	Arrastra	0	31.08008634	1386.520148	4	259.3202298	-10.38997526	3.830933863	0.100582451	0	0	0	0	1	0
RMF	Arrastra	0	32.89817346	1405.805917	5.708817462	288.7934177	-23.28087865	3.477227126	0.208453968	0	1	0	0	0	0
RMF	Arrastra	0	36.52621605	1452.913672	22.03914494	276.1429996	-15.70948129	3.159337736	0.306518972	0	1	0	0	0	0
RMF	Arrastra	0	40.7685855	1560.127542	25.82569781	306.5061496	47.15866169	2.713174232	0.40897572	0	0	0	1	0	0
RMF	Arrastra	0	40.28102935	1611.637099	19.27140979	342.5627853	50.35078552	2.273234207	0.348064661	0	0	0	1	0	0
RMF	Arrastra	0	45.01932777	1663.811074	18.50939628	248.4404222	65.80385334	1.810479059	0.281062484	0	0	0	1	0	0
RMF	Arrastra	0	40.57488681	1663.973023	12.73049152	348.0076061	15.71188266	1.302471063	0	0	0	0	1	0	0
RMF	Arrastra	0	38.88952925	1667.441811	3.283900252	77.35864812	34.12348322	1.580036178	0	0	0	0	1	0	0
RMF	Arrastra	0	36.62785051	1646.147281	8.729683284	116.7635454	34.79806016	1.827704545	0	0	0	1	0	0	0
RMF	Arrastra	0	37.65901713	1589.796801	15.28357645	144.5813624	8.231526469	2.095017626	0	0	0	0	1	0	0
RMF	Arrastra	0	38.66705733	1579.955581	10.49117101	137.1015734	30.68854386	2.254813047	0.030224822	0	0	0	1	0	0
RMF	Arrastra	0	40.35674285	1484.689659	23.70285903	131.5609617	-31.21474472	2.291879052	0.073106006	0	0	0	1	0	0
RMF	Arrastra	0	42.2873179	1485.790333	11.81951	70.1374905	0.570519978	2.316011429	0.112088896	0	0	0	1	0	0
RMF	Arrastra	0	41.80018419	1433.049831	12.52227004	50.68873785	-14.80645931	2.332052728	0.15497008	0	0	0	1	0	0
RMF	Arrastra	0	43	1426.134116	16.45634292	129.2210166	14.07267373	2.427739318	0.143871635	0	0	0	1	0	0
RMF	Arrastra	0	41.07191794	1387.222721	20.56424162	97.19243164	0.645885428	2.571358033	0.121772595	0	0	0	1	0	0
RMF	Arrastra	0	39.60488235	1355.801756	0	-1	-18.90872367	2.736595946	0.097463638	0	0	0	0	1	0
RMF	Arrastra	0	39.01868635	1360.628134	8.891585561	301.3364836	-18.86606347	2.893400008	0.07536459	0	0	0	1	0	0
RMF	Arrastra	0	38.03494512	1374.524345	8.119358675	33.31545629	-25.25243359	3.060247372	0.055708196	0	0	0	0	1	0
RMF	Arrastra	0	38.64207227	1397.157232	15.69045204	256.3876084	-30.14996669	3.207101978	0.03882435	0	1	0	0	0	0
RMF	Arrastra	0	41.02679423	1489.025627	20.68518479	263.6585925	19.87383924	3.36619215	0.020252118	0	1	0	0	0	0
RMF	Arrastra	0	44.00540655	1562.27592	15.8601938	339.4268219	49.40006802	3.521198377	0.001679887	0	1	0	0	0	0
RMF	Arrastra	0	45.19981581	1575.753894	13.1709462	14.29245105	40.98087969	3.227299981	0	0	1	0	0	0	0
RMF	Arrastra	0	43.33731278	1526.339482	18.06725771	83.61253589	-3.635438431	2.898800164	0	0	1	0	0	0	0
RMF	Arrastra	0	41.60420717	1476.861833	20.65182108	29.72027821	-31.27245429	2.595433268	0	0	0	0	0	1	0
RMF	Arrastra	0	41.79972371	1451.592637	20.78562731	22.78498982	-28.14943617	2.360562421	0	0	1	0	0	0	0
RMF	Arrastra	0	41.27645704	1434.127702	16.81615748	13.90987104	-24.91727804	2.655708942	0.013796207	0	1	0	0	0	0
RMF	Arrastra	0	39.61898662	1444.972099	14.9391142	167.6346768	6.906835267	2.977671441	0.030493261	0	1	0	0	0	0
RMF	Arrastra	0	39.49521243	1418.89535	23.11549733	58.89604095	-5.317130118	3.296811174	0.047190316	0	1	0	0	0	0
RMF	Arrastra	0	40.51193323	1404.694781	8.536651962	271.9576664	-4.281224626	3.546082069	0.062369455	0	1	0	0	0	0
RMF	Arrastra	0	39.45538146	1382.912181	8.116956439	36.10032094	-10.3291976	3.747706912	0.058155883	0	0	0	0	1	0
RMF	Arrastra	0	34.10254707	1370.234504	2.160054078	20.76735463	-16.59757834	3.944900297	0.05277963	0	0	0	0	1	0
RMF	Arrastra	0	27.44995869	1364.813327	0.914962536	-1	-16.53237901	4.177077107	0.046865754	0	1	0	0	0	0
RMF	Arrastra	0	30.62934713	1384.972614	9.992915973	319.9362692	-5.339718938	4.098838415	0.041489501	0	0	0	1	0	0
RMF	Arrastra	0	33.26964508	1412.074356	7.781058423	296.2190627	-1.921920631	3.695015194	0.031035352	0	1	0	0	0	0
RMF	Arrastra	0	33.18736936	1418.469494	4.570161007	219.4856506	-32.9584968	3.294395012	0.020252176	0	0	0	0	1	0
RMF	Arrastra	0	32.91885561	1439.977922	13.7916609	208.6478666	-46.36970374	2.93296998	0.010449287	0	1	0	0	0	0
RMF	Arrastra	0	31.39045391	1456.716669	10.84328464	225.3661164	-69.06281953	2.378451817	0	0	0	1	0	0	0
RMF	Arrastra	0	33.96535159	1535.660948	19.74761988	306.3794709	-45.33137611	1.808525829	0	0	0	0	1	0	0
RMF	Arrastra	0	48.15471647	1606.966296	7.022833975	324.0004975	-5.178410989	0.90061258	0	0	0	0	1	0	0
RMF	Arrastra	0	46.98001155	1603.154087	8.347027281	38.72441944	3.841132434	1.259601998	0	0	0	0	1	0	0
RMF	Arrastra	0	45.90149758	1590.028914	15.51024806	46.75729355	9.155851736	1.581293308	0	0	0	0	1	0	0
RMF	Arrastra	0	45.4132773	1531.126505	11.51283658	46.16848558	-17.14400253	1.930032558	0	0	0	1	0	0	0
RMF	Arrastra	0	43.40336384	1504.493995	11.35100246	41.70200492	-8.878252349	2.187938331	0.018209299	0	1	0	0	0	0
RMF	Arrastra	0	41.33722268	1469.180416	5.203948372	84.46361543	-11.63073597	2.393094065	0.044043571	0	1	0	0	0	0
RMF	Arrastra	0	40.24161201	1422.745058	4.270836995	38.65811245	-30.37173037	2.570037029	0.067529276	0	0	0	0	1	0
RMF	Arrastra	0	38.84712483	1421.237809	13.21969984	119.2248005	-4.286428419	2.754171887	0.093363546	0	1	0	0	0	0
RMF	Arrastra	0	40.25080887	1374.225186	7.947180162	126.864388	-24.91740599	2.837228072	0.086677156	0	0	0	0	1	0
RMF	Arrastra	0	41.151401	1362.044828	1.044828413	-1	-18.73531989	2.875165177	0.073363326	0	0	1	0	0	0
RMF	Arrastra	0	39.22425054	1364.020431	1	-1	-4.717435822	2.924151998	0.058718115	0	0	0	0	1	0
RMF	Arrastra	0	38.14104902	1362	0.034956747	-1	-4.941294808	2.97527205	0.045404285	0	0	0	0	1	0
RMF	Arrastra	0	36.56979248	1361	0.003579844	-1	-22.72686969	3.15238809	0.033562057	0	0	0	0	1	0
RMF	Arrastra	0	35.4123822	1362.880645	2.007423417	22.64242663	-46.11887342	3.33516262	0.023390185	0	1	0	0	0	0
RMF	Arrastra	0	37.42615894	1377.985053	15.35933759	329.044203	-61.93121895	3.533765154	0.012201126	0	0	0	0	1	0
RMF	Arrastra	0	40.87701438	1450.444621	22.26318793	340.3749652	-20.35091938	3.703800118	0.001012068	0	0	0	1	0	0
RMF	Arrastra	0	42.26951052	1490.208895	9	349.0043503	4.371731238	3.486581398	0	0	1	0	0	0	0
RMF	Arrastra	0	41.04574354	1484.249864	10.82294907	22.89402638	-1.275668451	3.242430175	0	0	1	0	0	0	0
RMF	Arrastra	0	40.75805711	1469.477914	13	24.32335757	-3.278224431	3.015744682	0	0	1	0	0	0	0
RMF	Arrastra	0	40.51301022	1445.964818	13	36.17746247	-7.537295196	2.894608854	0	0	1	0	0	0	0
RMF	Arrastra	0	39.24529461	1431.482952	9.783185978	19.85592153	-2.798473937	3.229810695	0.118472189	0	1	0	0	0	0
RMF	Arrastra	0	36.68301654	1411.142577	15.55804663	80.75173475	-10.77217162	3.595834541	0.261854827	0	1	0	0	0	0
RMF	Arrastra	0	35.36509133	1434.863221	14.38427002	259.5130391	20.70604598	3.959036137	0.405237436	0	1	0	0	0	0
RMF	Arrastra	0	37.87614911	1449.890233	9.084770134	101.0334518	45.40521697	4.134129296	0.535585284	0	1	0	0	0	0
RMF	Arrastra	0	39.07387716	1388.949864	3.027179636	53.92826793	-9.865989978	4.086921418	0.499402076	0	0	0	0	1	0
RMF	Arrastra	0	36.13617947	1383.497251	8.717255135	226.4397058	-9.140269796	4.057900708	0.453234583	0	0	0	0	1	0
RMF	Arrastra	0	33.76407344	1386.048958	6.980278734	137.3441301	-8.205186871	4.041239233	0.402450353	0	0	0	0	1	0
RMF	Arrastra	0	34.57961931	1387.393036	5.461513919	261.5266762	-25.04427348	3.80273775	0.35628286	0	1	0	0	0	0
RMF	Arrastra	0	32.52660625	1434.389129	12.27363191	230.3685873	-18.06077789	3.348746218	0.26650992	0	1	0	0	0	0
RMF	Arrastra	0	30.33180014	1494.572054	26.06438445	236.0495534	-14.14610434	2.897957139	0.173911527	0	1	0	0	0	0
RMF	Arrastra	0	29.19427394	1574.709353	25.67866239	225.658792	26.83212326	2.490923512	0.089731172	0	1	0	0	0	0
RMF	Arrastra	0	23.40426578	1617.488636	19.81980694	159.1515404	43.3313385	1.999241067	0	0	0	1	0	0	0
RMF	Arrastra	0	28.96654912	1503.109238	15.26364447	242.1728407	-106.8712241	1.533633995	0	0	1	0	0	0	0
RMF	Arrastra	0	52.6276208	1553.225221	11.82306231	328.3438352	-30.04583823	1.261984616	0	0	0	0	1	0	0
RMF	Arrastra	0	53.50086879	1551.09191	14.17940383	329.3207081	-11.72891004	1.046809176	0	0	0	0	1	0	0
RMF	Arrastra	0	50.38470315	1565.435829	6.325899784	27.12686106	17.30999641	1.397779622	0	0	1	0	0	0	0
RMF	Arrastra	0	47.4887426	1549.746032	6.751527872	39.86420717	15.32360843	1.717487846	0	0	1	0	0	0	0
RMF	Arrastra	0	45.53915365	1508.004454	7.27482563	61.13077418	-3.564102184	2.06987443	0	0	0	0	1	0	0
RMF	Arrastra	0	42.25458205	1492.388492	8.262276285	36.73425317	7.526604579	2.369875889	0.004992224	0	1	0	0	0	0
RMF	Arrastra	0	39.75407944	1475.486425	7.00055085	139.1775115	14.94383567	2.67680071	0.012074894	0	1	0	0	0	0
RMF	Arrastra	0	38.67618661	1455.216013	7.197669095	126.1355206	9.090265705	2.952286968	0.018513685	0	1	0	0	0	0
RMF	Arrastra	0	37.05862388	1441.123587	24.9621695	199.191789	12.85284122	3.251437871	0.025596356	0	1	0	0	0	0
RMF	Arrastra	0	38.46853846	1436.043385	20.18236187	148.4113966	28.5266818	3.220645922	0.02376323	0	1	0	0	0	0
RMF	Arrastra	0	41.28877224	1367	0.937752605	-1	-27.21829995	3.092113048	0.020113137	0	0	1	0	0	0
RMF	Arrastra	0	38.47699331	1370.495661	8.927189093	268.8003179	-12.32973997	2.964441108	0.016098035	0	0	0	1	0	0
RMF	Arrastra	0	36.56763588	1378.406721	19.41615633	153.5315879	-5.013322035	2.860824661	0.012447944	0	0	0	1	0	0
RMF	Arrastra	0	34.61642498	1363.844961	3.219198023	118.0678308	-36.63348838	3.082937449	0.009201303	0	0	0	0	1	0
RMF	Arrastra	0	31.87923202	1425.17978	19.73015294	256.5615035	7.188147055	3.322649099	0.006412604	0	0	0	0	1	0
RMF	Arrastra	0	30.14833014	1486.771281	7.33625866	223.1337232	47.90702583	3.582892982	0.003345035	0	1	0	0	0	0
RMF	Arrastra	0	35.53689233	1417.063107	23.21756667	156.9310875	-38.33109874	3.790801462	0.000277466	0	1	0	0	0	0
RMF	Arrastra	0	39.24169124	1434.414685	16.47314616	273.9192997	-26.46998814	3.661038247	0	0	1	0	0	0	0
RMF	Arrastra	0	41.5339573	1477.307493	8.240897362	226.6942281	15.99489037	3.514437794	0	0	1	0	0	0	0
RMF	Arrastra	0	42.90243533	1470.791875	8.237557793	159.5105911	10.72874395	3.377659979	0	0	0	0	0	1	0
RMF	Arrastra	0	41.1858153	1457.971667	16.93251374	192.0590661	5.032063809	3.377825247	0	0	1	0	0	0	0
RMF	Arrastra	0	38.25551001	1461.424402	18.64990699	185.0328281	23.01197559	3.748445697	0.233615771	0	1	0	0	0	0
RMF	Arrastra	0	35.80139	1406.363177	11.13710598	137.5959254	-21.91564113	4.160170368	0.516352534	0	0	0	0	1	0
RMF	Arrastra	0	32.61866817	1401.382797	2	-1	-18.79863763	4.576123133	0.799089313	0	0	0	0	1	0
RMF	Arrastra	0	34.91197515	1410.987384	3.798717867	294.8080907	-4.374987008	4.643403622	1.056122661	0	0	0	0	1	0
RMF	Arrastra	0	37	1399.708874	4	174.0633117	-14.54559631	4.343450856	0.984772861	0	1	0	0	0	0
RMF	Arrastra	0	36.05838841	1402.439519	4.244117638	241.3457845	-9.150134963	4.08844982	0.893735051	0	1	0	0	0	0
RMF	Arrastra	0	34.64194444	1417.100808	3.256851889	165.6576894	-3.671161493	3.827369976	0.793593407	0	1	0	0	0	0
RMF	Arrastra	0	34.6263197	1424.541287	8.474508501	221.7794018	-25.70188894	3.469171542	0.702555537	0	1	0	0	0	0
RMF	Arrastra	0	31.7832766	1482.682443	22.8388474	260.3567916	-28.95708619	2.961302966	0.525531948	0	0	0	1	0	0
RMF	Arrastra	0	32.77235577	1613.730862	24.01875276	250.1983687	19.51059773	2.455335111	0.342936814	0	1	0	0	0	0
RMF	Arrastra	0	37.2017056	1716.31889	23.44266988	232.1166536	64.1029203	1.998138403	0.176941246	0	0	0	1	0	0
RMF	Arrastra	0	32.73815368	1730.18133	32.91541823	163.9459658	58.01296961	1.597024922	0	0	0	0	1	0	0
RMF	Arrastra	0	36.66937723	1615.112026	27.99291193	133.075028	-69.70741873	1.246154094	0	0	0	0	1	0	0
RMF	Arrastra	0	51.34906795	1593.303216	9.610003036	188.8282745	-14.10992444	1.995216269	0	0	0	0	1	0	0
RMF	Arrastra	0	52.38625922	1566.749912	10.38843151	135.2709706	-7.508048392	1.523487643	0	0	0	0	0	1	0
RMF	Arrastra	0	51.11586942	1513.39166	8.584785417	91.45422458	-36.29054138	1.340587028	0	0	0	0	0	1	0
RMF	Arrastra	0	50.93404804	1510.105637	18.21568308	11.39136672	-14.91223333	1.68040978	0	0	0	0	1	0	0
RMF	Arrastra	0	50.73391642	1507.26432	23.50898901	8.041618831	0.586846963	1.989983622	0	0	0	0	1	0	0
RMF	Arrastra	0	48.51366241	1475.743636	10.08362097	336.3537466	-10.00729777	2.331222258	0	0	0	0	1	0	0
RMF	Arrastra	0	46.65065554	1486.225403	13.43063695	98.87312277	23.21399794	2.658522708	0	0	1	0	0	0	0
RMF	Arrastra	0	45.66844933	1422.109509	5.954373092	71.83327355	-22.92140718	3.02775389	0	0	0	0	0	1	0
RMF	Arrastra	0	43.56938441	1428.586159	12.97451371	336.8017096	-8.581727058	3.359882939	0	0	1	0	0	0	0
RMF	Arrastra	0	41.9570004	1462.101924	15.55912943	346.6507307	38.63321904	3.721341622	0	0	1	0	0	0	0
RMF	Arrastra	0	42.26134735	1446.607679	20.94809118	84.93018134	37.63377679	3.504961476	0	0	1	0	0	0	0
RMF	Arrastra	0	42.93490887	1372	0	-1	-32.72207897	3.176485129	0	0	0	0	0	1	0
RMF	Arrastra	0	39.05336988	1386.515785	23.55272981	201.1103139	-15.95448175	2.82887287	0	0	0	1	0	0	0
RMF	Arrastra	0	36.99147627	1426.655703	23.61070677	170.4896581	12.01378562	2.525308411	0	0	0	1	0	0	0
RMF	Arrastra	0	37.3191678	1428.544311	6.691300696	273.3371487	-8.224185111	2.806950422	0	0	0	0	1	0	0
RMF	Arrastra	0	35.7358496	1447.755252	14.68302309	206.7055734	-6.89046354	3.096892391	0	0	0	0	1	0	0
RMF	Arrastra	0	32.22159407	1487.300109	9.905415143	275.5997645	19.59643591	3.41239025	0	0	0	0	1	0	0
RMF	Arrastra	0	34.53626974	1506.971911	2.439535718	82.41750279	32.13343255	3.654223314	0	0	0	0	0	1	0
RMF	Arrastra	0	36.8344733	1444.789374	20.75894265	131.4720997	-26.67350155	3.581137672	0	0	1	0	0	0	0
RMF	Arrastra	0	40.6605436	1447.342733	17.99473738	342.3898987	-19.15458676	3.496883252	0	0	1	0	0	0	0
RMF	Arrastra	0	43.5447662	1463.75775	11	0	-1.396255552	3.416784288	0	0	1	0	0	0	0
RMF	Arrastra	0	43.83696103	1457.63924	11.00952795	30.57475531	-2.050652169	3.468633863	0	0	0	0	0	1	0
RMF	Arrastra	0	42.02377118	1451.096667	13.78064502	15.75349519	0.809802264	3.779632816	0.237771288	0	1	0	0	0	0
RMF	Arrastra	0	37.91857961	1423.041979	3.197653298	133.545908	-16.30146959	4.125773105	0.525537312	0	0	0	0	1	0
RMF	Arrastra	0	33.9797114	1415.679116	2.444205509	18.82626327	-15.79552707	4.476140718	0.813303351	0	0	0	0	1	0
RMF	Arrastra	0	35.5098359	1439.902537	6.403497799	176.1677567	8.579003206	4.320026137	1.074908853	0	1	0	0	0	0
RMF	Arrastra	0	34.79104273	1431.157202	7.17743836	203.7495775	-4.744235002	3.702888605	1.009152651	0	0	0	0	1	0
RMF	Arrastra	0	33.15786582	1421.368394	4.325599974	195.3167917	-20.07464418	3.159534557	0.923241615	0	0	0	0	1	0
RMF	Arrastra	0	34.24922192	1441.558692	6.93243495	258.4013539	-14.41877965	2.581262859	0.828739464	0	0	0	1	0	0
RMF	Arrastra	0	34.32701252	1466.714215	8.887528849	216.4377373	-25.6517421	2.234498293	0.742828369	0	0	0	1	0	0
RMF	Arrastra	0	32.97939461	1536.528668	27.9795149	253.5612989	-30.75631221	1.92270555	0.556237996	0	0	0	1	0	0
RMF	Arrastra	0	38.58064615	1659.202157	31.6522324	238.1980096	-9.422872891	1.599722813	0.362974107	0	1	0	0	0	0
RMF	Arrastra	0	44.24031411	1766.224563	28.29123176	240.8564956	21.76242015	1.296406958	0.187279671	0	0	0	1	0	0
RMF	Arrastra	0	44.65239175	1848.964661	18.33649061	138.6456305	72.00968095	1.04691839	0	0	0	0	1	0	0
RMF	Arrastra	0	47.05080967	1721.764859	33.57466375	120.2559425	-63.32327346	0.824194155	0	0	0	0	1	0	0
RMF	Arrastra	0	55.85265799	1699.854912	27.63925969	268.1148122	-101.643437	0.570836151	0	0	0	0	1	0	0
RMF	Arrastra	0	44.02138474	1627.651748	7.747413903	67.24098392	-25.80826157	2.694057903	0	0	0	0	0	1	0
RMF	Arrastra	0	46.57211518	1603.972214	4.520808045	83.6623379	-12.37066463	2.231002172	0	0	0	0	0	1	0
RMF	Arrastra	0	46.33174451	1597.20007	28.25033104	22.79550545	13.6461244	1.796726283	0	0	0	0	1	0	0
RMF	Arrastra	0	46.20781373	1527.167218	13.00211517	119.4775435	-22.79633745	1.685658563	0	0	0	0	1	0	0
RMF	Arrastra	0	49.3697182	1530.132818	11.93497482	265.9207713	15.95385873	2.02363708	0	0	0	0	1	0	0
RMF	Arrastra	0	49.64694696	1507.738435	11.80557667	107.7105232	12.72399707	2.325937159	0	0	0	0	1	0	0
RMF	Arrastra	0	48.13905454	1453.220603	15.36486714	207.4962478	-25.35559456	2.65302713	0	0	0	0	1	0	0
RMF	Arrastra	0	46.7850672	1426.731178	22.61572445	156.8249208	-34.89901428	2.997591048	0	0	0	0	1	0	0
RMF	Arrastra	0	44.93914403	1419.365425	11.21074992	48.48577033	-25.57757286	3.419413603	0	0	1	0	0	0	0
RMF	Arrastra	0	39.9594563	1393.650364	3.906111666	59.53118046	-33.89842849	3.816556124	0	0	1	0	0	0	0
RMF	Arrastra	0	39.58472096	1386.456376	1.176229773	93.06182666	-24.43523736	4.246544659	0	0	0	0	0	1	0
RMF	Arrastra	0	38.87401733	1393.427886	6.0225418	333.8329705	-8.127678504	3.788419187	0	0	1	0	0	0	0
RMF	Arrastra	0	36.20832715	1379	0	-1	-22.8028653	3.240032947	0	0	0	0	0	1	0
RMF	Arrastra	0	33.62259329	1416.526751	16.35244926	318.8144241	8.28370336	2.650517059	0	0	0	0	1	0	0
RMF	Arrastra	0	35.58419054	1465.867727	14.28383183	338.1784455	37.11172761	2.127544711	0	0	0	0	1	0	0
RMF	Arrastra	0	39.0719441	1486.217454	11.12319677	349.2329294	30.64132572	2.510694745	0	0	0	0	1	0	0
RMF	Arrastra	0	38.03055964	1482.098674	11.65838871	160.8419062	4.601617186	2.855883048	0	0	1	0	0	0	0
RMF	Arrastra	0	33.91478979	1525.38471	7.529912866	227.618204	29.05571055	3.232152561	0	0	1	0	0	0	0
RMF	Arrastra	0	32.72695554	1504.460166	10.08239184	158.1498895	0.4254944	3.512229176	0	0	1	0	0	0	0
RMF	Arrastra	0	36.50537453	1500.158443	8.466766204	313.4667662	3.61452777	3.50148095	0	0	0	0	0	1	0
RMF	Arrastra	0	44.24567113	1494.899841	17.98326477	124.5235014	12.94702256	3.48579846	0	0	1	0	0	0	0
RMF	Arrastra	0	48.14458208	1461.79067	19.05268962	140.8005623	-10.99137088	3.468038317	0	0	1	0	0	0	0
RMF	Arrastra	0	46.77414864	1450.354901	7.678326967	283.8986813	-15.42939816	3.55989083	0	0	0	0	0	1	0
RMF	Arrastra	0	42.20505642	1480.144193	5.182678043	299.1920722	17.49646908	3.805314462	0.163746446	0	0	0	0	1	0
RMF	Arrastra	0	42.06636265	1456.641593	14.94190762	138.9571227	-3.076542873	4.079321088	0.36192289	0	1	0	0	0	0
RMF	Arrastra	0	39.90603305	1438.547367	6.396346904	139.8435875	-27.42704035	4.35755419	0.560099304	0	0	0	0	1	0
RMF	Arrastra	0	37.12876981	1455.963392	7.790947464	218.5460881	-21.53824813	3.922713692	0.740259707	0	0	0	0	1	0
RMF	Arrastra	0	31.87012743	1481.305082	8.81652766	228.0332005	-15.24693312	2.95671722	0.710026801	0	0	0	0	1	0
RMF	Arrastra	0	24.04353867	1474.955089	13.51643491	221.1048968	-43.71102215	2.096215136	0.665658057	0	0	0	0	1	0
RMF	Arrastra	0	19.79943872	1486.717701	15.712164	192.0133876	-57.49096485	1.169076703	0.616852522	0	1	0	0	0	0
RMF	Arrastra	0	16.76829218	1514.705887	31.07846597	206.1318845	-62.45654223	0.899105095	0.572483778	0	1	0	0	0	0
RMF	Arrastra	0	19.97265605	1591.677817	30.05827438	273.8016249	-55.74405447	0.77892424	0.429908305	0	1	0	0	0	0
RMF	Arrastra	0	29.94498059	1725.955959	29.36406371	259.9818455	-21.16601279	0.647555629	0.280537456	0	1	0	0	0	0
RMF	Arrastra	0	37.95003346	1882.002404	27.00556818	274.9581785	47.59301787	0.518436374	0.144745752	0	0	0	0	1	0
RMF	Arrastra	0	44.11395108	1944.809007	20.31113541	154.0756525	49.32463072	0.428792794	0	0	0	0	1	0	0
RMF	Arrastra	0	45.4615505	1922.201647	37.39389483	193.105751	7.829994986	0.343202556	0	0	0	0	1	0	0
RMF	Arrastra	0	48.57208774	1891.723378	31.39568039	172.514012	-31.82628679	0.240693621	0	0	0	0	1	0	0
RMF	Arrastra	0	57.54343158	1557.650476	15.66947479	180.4277469	41.22978404	2.789129523	0	0	1	0	0	0	0
RMF	Arrastra	0	54.41026027	1462.979243	20.45353623	109.1027014	-1.769024681	2.942036197	0	0	0	0	1	0	0
RMF	Arrastra	0	48.76815051	1411.01849	3.518550884	126.9634079	-21.52884903	3.080713739	0	0	0	0	1	0	0
RMF	Arrastra	0	45.64001032	1403.795498	1	-1	-11.19103055	3.232898229	0	0	0	0	0	1	0
RMF	Arrastra	0	45.23803738	1401.339865	1.33986499	-1	-15.72930366	3.283839806	0	0	0	0	0	1	0
RMF	Arrastra	0	49.06405471	1417.7284	1.752763667	0.565625336	-8.448488129	3.299330398	0	0	0	0	0	1	0
RMF	Arrastra	0	48.39456236	1412.941951	11.56789392	174.4796071	-22.71373481	3.313250171	0	0	0	0	1	0	0
RMF	Arrastra	0	46.70130201	1422.616307	9.334888315	192.9909519	-22.19208142	3.328383365	0	0	1	0	0	0	0
RMF	Arrastra	0	51.8812046	1749.755992	13.02117383	15.28052386	20.96231721	1.574612941	0	0	0	0	1	0	0
RMF	Arrastra	0	48.87137003	1674.310184	15.6918383	65.56504134	-17.06440767	2.230595226	0	0	0	0	1	0	0
RMF	Arrastra	0	49.40061161	1651.743755	6	40.52972823	-4.21932024	2.624869725	0	0	1	0	0	0	0
RMF	Arrastra	0	49.16803178	1647.411106	4.892767467	331.8377835	17.83880291	2.449644163	0	0	1	0	0	0	0
RMF	Arrastra	0	45.77425955	1637.78674	4.824261547	116.1845456	31.81957132	2.242229716	0	0	1	0	0	0	0
RMF	Arrastra	0	40.08430189	1587.889497	10.02628096	88.08999203	-0.290760915	2.040357662	0	0	1	0	0	0	0
RMF	Arrastra	0	42.34737674	1547.913846	5.704384529	107.6998316	-14.13364487	2.155366091	0.010246937	0	0	0	0	1	0
RMF	Arrastra	0	44.0712561	1513.083142	6.586256227	91.08409626	-17.11506337	2.588984749	0.024943706	0	0	0	0	1	0
RMF	Arrastra	0	41.80025414	1482.775026	7.317394301	64.59759253	-25.08858695	2.978231405	0.038304403	0	1	0	0	0	0
RMF	Arrastra	0	42.23347541	1479.496092	16.99563968	341.5605041	-4.014312567	3.400963703	0.053001173	0	1	0	0	0	0
RMF	Arrastra	0	43.53297705	1507.413369	8.325159808	334.2968307	40.99928742	3.563684326	0.045643821	0	1	0	0	0	0
RMF	Arrastra	0	43.22372975	1512.978883	14.48142042	144.0199087	59.4923975	3.672492883	0.030947054	0	0	1	0	0	0
RMF	Arrastra	0	39.74223466	1461.177835	12.2842528	146.9323508	24.77037878	3.787603637	0.017586356	0	0	0	0	1	0
RMF	Arrastra	0	37.59742343	1412.502844	16.56062853	151.1065164	-4.065784405	3.932011538	0.002889588	0	1	0	0	0	0
RMF	Arrastra	0	31.06697136	1388.828321	1.098422389	-1	-11.07860227	3.617358306	0	0	0	0	0	1	0
RMF	Arrastra	0	24.32110827	1388.467238	1.560349746	-1	-5.717120477	3.277408712	0	0	0	1	0	0	0
RMF	Arrastra	0	22.65354334	1387.034175	1	-1	-14.55348612	2.888675253	0	0	0	0	0	1	0
RMF	Arrastra	0	25.8676097	1401.615121	8.974984735	205.7709632	-17.1977491	2.568116116	0	0	1	0	0	0	0
RMF	Arrastra	0	34.72817225	1441.308796	18.62874927	323.2047979	-4.487753448	2.886751919	0	0	1	0	0	0	0
RMF	Arrastra	0	40.61892918	1494.129384	9.443416877	293.9212434	21.33436046	3.179414327	0	0	1	0	0	0	0
RMF	Arrastra	0	36.64517001	1537.229089	5.870518715	208.360246	40.86938487	3.504630779	0	0	1	0	0	0	0
RMF	Arrastra	0	36.59156718	1554.373418	1.318182386	-1	45.83347347	3.661869674	0	0	0	0	0	1	0
RMF	Arrastra	0	41.84864413	1546.018028	6.19649919	165.4510701	42.47310019	3.462423229	0.010051522	0	1	0	0	0	0
RMF	Arrastra	0	44.28429866	1506.252683	9.082185299	106.0338257	15.59064597	3.260124089	0.02232985	0	1	0	0	0	0
RMF	Arrastra	0	44.83151739	1493.619937	2.376164427	2.538120714	12.59880025	3.091730661	0.033491965	0	0	0	0	1	0
RMF	Arrastra	0	42.55185373	1480.448015	6.347026059	185.2855542	1.712629821	3.081221896	0.045770295	0	1	0	0	0	0
RMF	Arrastra	0	40.29315611	1471.858261	9.926995378	173.0840259	-13.0723897	3.250926921	0.130469128	0	1	0	0	0	0
RMF	Arrastra	0	40.99303123	1486.769629	4.22501217	288.34204	-10.82562551	3.445121803	0.231746301	0	1	0	0	0	0
RMF	Arrastra	0	37.95607231	1494.83287	16	243.5183955	-26.38551059	3.647181837	0.333023489	0	0	0	1	0	0
RMF	Arrastra	0	33.12418271	1555.250214	20.59002213	214.6072414	0.384033217	3.130330927	0.425093651	0	1	0	0	0	0
RMF	Arrastra	0	28.29758019	1602.778695	23.16519647	220.1268727	-3.25414204	2.164132215	0.424984217	0	1	0	0	0	0
RMF	Arrastra	0	16.89271545	1659.74437	25.03328869	209.5423896	2.290824534	1.269028701	0.417390138	0	1	0	0	0	0
RMF	Arrastra	0	9.003975182	1723.419443	33.01462698	220.3407014	24.64340407	0.26602833	0.409036666	0	1	0	0	0	0
RMF	Arrastra	0	7.714374567	1749.114862	30.87906366	173.0775846	25.24390518	0.09248447	0.401442587	0	1	0	0	0	0
RMF	Arrastra	0	14.0469976	1677.742538	33.592221	173.2563847	-91.84254005	0.06149553	0.302784801	0	1	0	0	0	0
RMF	Arrastra	0	32.78954982	1809.589719	35.15721891	277	-32.07794474	0.029628338	0.197582766	0	0	0	1	0	0
RMF	Arrastra	0	47.31624453	1960.51353	24.31734744	268.9528832	40.743444	0.000186238	0.101944558	0	0	0	1	0	0
RMF	Arrastra	0	50.15087017	2068.587709	17.24514384	231.5307737	86.63671056	0.054671958	0	0	0	0	1	0	0
RMF	Arrastra	0	49.16540111	2066.834958	2.262616451	92.92791567	63.58515982	0.094693822	0	0	0	0	0	1	0
RMF	Arrastra	0	49.24164296	2050.923386	3.311549863	101.8589344	48.49118893	0.128272626	0	0	0	0	1	0	0
RMF	Arrastra	0	48.97903813	2049.800061	4.822203442	268.0386061	57.3713209	0.287291006	0	0	0	0	0	1	0
RMF	Arrastra	0	57.14224771	1657.518601	25.0764092	44.76167873	23.22459995	3.04864564	0.03749926	0	1	0	0	0	0
RMF	Arrastra	0	59.56403482	1586.147151	21	61.88377186	5.473988574	2.812275971	0.030482072	0	0	0	1	0	0
RMF	Arrastra	0	59.64348285	1509.316235	16.6440309	70.28015102	-9.402880932	2.779748286	0.022763165	0	1	0	0	0	0
RMF	Arrastra	0	54.16602128	1436.796464	10.98732388	102.2173461	-33.55784584	2.939249594	0.015547656	0	0	0	1	0	0
RMF	Arrastra	0	46.6452829	1417	0.561825962	-1	-28.34031958	3.083922323	0.011691956	0	0	0	0	1	0
RMF	Arrastra	0	46.05918459	1411.766516	4.734489534	208.3651487	-30.44426127	3.242701592	0.007450687	0	0	0	1	0	0
RMF	Arrastra	0	48.44051232	1431.353677	9.232863198	231.1158734	-29.87405709	3.289025846	0.003594987	0	0	0	0	1	0
RMF	Arrastra	0	50.42293441	1475.888358	18.17226119	231.2595179	-4.850144723	3.307803263	0	0	0	0	1	0	0
RMF	Arrastra	0	49.96446034	1536.008709	20.04399929	209.1759971	44.5205967	3.324711091	0	0	0	0	0	1	0
RMF	Arrastra	0	48.33737797	1507.067415	10.93696895	197.0189076	14.79825509	3.34313118	0	0	1	0	0	0	0
RMF	Arrastra	0	46.9232375	1470.071839	16.24223637	161.0559342	-11.54713322	3.378390903	0	0	1	0	0	0	0
RMF	Arrastra	0	46.68089962	1468.387879	5.940036752	78.98571892	4.880598986	3.40539757	0	0	1	0	0	0	0
RMF	Arrastra	0	41.96459953	1436.401897	10.50364304	74.68456686	-6.98327182	3.428341921	0	0	0	0	0	1	0
RMF	Arrastra	0	55.9536878	1760.060206	14.79887246	312.7457318	81.59829459	0.220849173	0	0	0	0	1	0	0
RMF	Arrastra	0	55.02326238	1726.591856	12.72178998	75.74851517	19.78962343	0.776492157	0	0	1	0	0	0	0
RMF	Arrastra	0	50.64671066	1648.813331	11.06139813	79.82352416	-33.97963377	1.341877043	0	0	1	0	0	0	0
RMF	Arrastra	0	50.57452468	1633.688638	17.03321866	38.24825486	-13.77313285	1.864304257	0	0	1	0	0	0	0
RMF	Arrastra	0	52.78263603	1609.944415	16.89677549	323.2372191	-11.53494106	2.219883445	0	0	0	0	1	0	0
RMF	Arrastra	0	52.73096427	1597.703581	3.602890226	352.7372582	-5.502306121	2.255902419	0	0	0	0	1	0	0
RMF	Arrastra	0	49.58784741	1589.402625	4.836244807	48.97776743	2.026616579	2.280859631	0	0	0	0	0	1	0
RMF	Arrastra	0	46.93468778	1566.521549	7.398785984	44.70346805	-9.61489994	2.290236967	0	0	0	0	0	1	0
RMF	Arrastra	0	44.46088684	1581.165135	4.856740548	274.2760006	22.35177521	2.592989141	0.084912114	0	1	0	0	0	0
RMF	Arrastra	0	42.98531154	1569.223275	10.97849209	104.312438	31.17343281	3.113542337	0.206698135	0	1	0	0	0	0
RMF	Arrastra	0	42.22676276	1523.186648	9.574080751	101.2734909	6.641902047	3.581821296	0.317412674	0	1	0	0	0	0
RMF	Arrastra	0	41.56976266	1488.143967	10.5419837	147.1451059	-3.239288331	4.091490121	0.439198703	0	1	0	0	0	0
RMF	Arrastra	0	45.17151019	1430.830473	5.789803979	18.77487323	-42.32297001	4.043721568	0.378231406	0	0	0	0	1	0
RMF	Arrastra	0	49.08633895	1455.629369	20.34857475	339.1598365	-1.551276904	3.868008076	0.256445378	0	0	0	1	0	0
RMF	Arrastra	0	45.69714994	1471.916681	9.12755601	24.54779675	32.7911325	3.724459471	0.145730823	0	0	0	1	0	0
RMF	Arrastra	0	41.87059558	1441.492732	17.4140365	123.8966696	18.33743689	3.584338837	0.023944814	0	0	0	1	0	0
RMF	Arrastra	0	37.80871792	1404.304149	8.475819117	290.5643243	-6.771990848	3.46204324	0	0	0	0	1	0	0
RMF	Arrastra	0	33.46064316	1399.106493	2	-1	-3.036205712	3.33784916	0	0	1	0	0	0	0
RMF	Arrastra	0	26.04026509	1391.947276	1	-1	-10.55653503	3.186449461	0	0	0	0	0	1	0
RMF	Arrastra	0	25.96548993	1396	0.210116635	-1	-10.64751973	3.088183023	0	0	0	0	0	1	0
RMF	Arrastra	0	30.40298353	1401	1.218095107	-1	-22.55945458	3.354056763	0	0	1	0	0	0	0
RMF	Arrastra	0	37.75788189	1433.971092	15.79382597	314.052673	-11.54803714	3.598753114	0	0	0	0	1	0	0
RMF	Arrastra	0	37.89523736	1475.239123	17.52133542	354.902129	6.233356753	3.871206306	0	0	1	0	0	0	0
RMF	Arrastra	0	38.55671947	1484.425541	16.56672153	6.047271602	2.772538483	3.862359142	0	0	1	0	0	0	0
RMF	Arrastra	0	38.92070588	1491.651424	16.34723944	48.55861604	7.710322342	3.41180853	0.08329279	0	1	0	0	0	0
RMF	Arrastra	0	38.5503425	1450.414032	1.930647637	-1	-31.85526876	2.933291692	0.185038194	0	0	0	0	1	0
RMF	Arrastra	0	38.97934286	1458.486274	3.533054893	264.2029755	-22.12879363	2.513788437	0.277534008	0	1	0	0	0	0
RMF	Arrastra	0	40.14598485	1494.896682	7	274.2488815	6.411488425	2.325920422	0.379279435	0	1	0	0	0	0
RMF	Arrastra	0	39.8666475	1521.035849	6.29866792	292.5868601	16.15214726	2.38427775	0.360084087	0	1	0	0	0	0
RMF	Arrastra	0	36.31929274	1535.306289	12.58062011	214.5176414	0.236362986	2.455988791	0.326653719	0	1	0	0	0	0
RMF	Arrastra	0	32.54520896	1573.659627	16.91933071	222.2540148	-11.06566843	2.535563548	0.293223321	0	1	0	0	0	0
RMF	Arrastra	0	24.82733194	1639.860997	30.99013857	228.0037759	-9.590865703	2.123096176	0.262832075	0	1	0	0	0	0
RMF	Arrastra	0	18.48971652	1732.01501	29.99181759	245.9065691	-2.599384071	1.456612453	0.255670607	0	1	0	0	0	0
RMF	Arrastra	0	13.42027824	1841.76037	34.98426509	231.1828578	27.78351484	0.833980157	0.25110203	0	1	0	0	0	0
RMF	Arrastra	0	11.06069466	1903.9224	30	228.9915238	30.84712076	0.130701475	0.246076569	0	1	0	0	0	0
RMF	Arrastra	0	12.39860021	1953.826056	28.04025452	179.4771525	59.37106033	0.051572735	0.241507977	0	0	1	0	0	0
RMF	Arrastra	0	20.68809286	1882.823501	31.80072851	185.8769305	-32.34342181	0.03428699	0.182155415	0	0	1	0	0	0
RMF	Arrastra	0	37.50688374	1878.869308	30.14081154	246.1689218	-68.18538081	0.016123154	0.118865848	0	0	1	0	0	0
RMF	Arrastra	0	48.18240674	2005.511388	26.12611862	256.1273933	21.57352249	0.013779711	0.061329871	0	0	0	1	0	0
RMF	Arrastra	0	50.97630652	2078.660113	5.75856034	81.70466715	72.49785523	0.240058213	0	0	0	0	1	0	0
RMF	Arrastra	0	49.97437881	1995.597463	22.83212388	69.03774057	-8.557097362	0.436257067	0	0	0	0	1	0	0
RMF	Arrastra	0	51.08830143	1974.641842	20.48916204	348.9590123	-10.75860441	0.641632465	0	0	0	0	1	0	0
RMF	Arrastra	0	48.81294211	1991.670875	13.0547599	57.13654106	27.42885775	0.905316664	0	0	0	0	1	0	0
RMF	Arrastra	0	52.24288796	1972.999507	15	13.85643668	26.16037972	1.51858912	0.003824673	0	0	0	0	1	0
RMF	Arrastra	0	53.71244867	1955.011596	10.50045368	89.7943554	52.95008248	2.151501952	0.10293369	0	0	0	1	0	0
RMF	Arrastra	0	55.98217285	1874.421364	18.27995768	111.3055763	38.39453058	2.743893716	0.193032801	0	0	0	0	1	0
RMF	Arrastra	0	56.03742702	1785.53882	22.03133909	106.8556216	30.96795379	3.070796446	0.292141825	0	1	0	0	0	0
RMF	Arrastra	0	56.32181315	1698.718717	24.93129043	95.65493779	21.14713199	2.989982861	0.374704182	0	0	0	1	0	0
RMF	Arrastra	0	58.27835214	1620.651872	16.02951961	50.66659444	16.09954776	2.89185663	0.310740799	0	0	0	1	0	0
RMF	Arrastra	0	59.51671998	1571.917595	18.83086966	65.71067032	22.58649884	2.794271736	0.252592266	0	0	0	1	0	0
RMF	Arrastra	0	56.06982211	1509.628144	16.69434618	113.4209067	9.967944806	2.731055914	0.188628897	0	0	0	1	0	0
RMF	Arrastra	0	50.27375336	1424.610292	2.159568078	25.62894941	-55.12060778	2.710471292	0.12883696	0	0	0	0	1	0
RMF	Arrastra	0	47.43535185	1456.036662	17	210.259406	-27.59065461	2.702177411	0.096886382	0	0	0	1	0	0
RMF	Arrastra	0	50.21806296	1484.194437	14	202.2539007	-23.88187696	2.704497271	0.061740745	0	0	0	1	0	0
RMF	Arrastra	0	50.46661103	1523.524607	26.63881191	223.9446833	-8.393046815	2.756195813	0.029790165	0	0	0	1	0	0
RMF	Arrastra	0	50.40616439	1590.845242	14.6043521	212.6827112	45.82219821	2.820976363	0	0	0	0	0	1	0
RMF	Arrastra	0	52.10929332	1569.371363	15.06744734	21.71779405	25.45510614	2.878152406	0	0	0	0	1	0	0
RMF	Arrastra	0	49.92569138	1545.946758	14.21705376	78.35062172	20.63326248	2.93916213	0	0	0	0	1	0	0
RMF	Arrastra	0	48.13492273	1504.853436	3.550074336	97.65903047	8.617568301	3.030194248	0	0	1	0	0	0	0
RMF	Arrastra	0	45.15996942	1475.596254	6.869057323	102.3784981	7.164005155	3.112369021	0	0	1	0	0	0	0
RMF	Arrastra	0	39.32376908	1429.354051	11.87423973	54.22043857	-13.73151693	3.202071185	0	0	0	0	0	1	0
RMF	Arrastra	0	27.79640949	1410.409136	0.842683828	-1	-15.73785877	3.184790817	0	0	0	0	0	1	0
RMF	Arrastra	0	17.32941738	1413.848733	1	-1	-3.45196757	2.606293373	0	0	0	1	0	0	0
RMF	Arrastra	0	15.9477316	1417.990234	0.647559383	-1	0.201674336	2.062241505	0	0	0	1	0	0	0
RMF	Arrastra	0	44.08290419	1433.487482	28.69901767	286.260108	-40.56831967	0.15476926	0	0	0	0	1	0	0
RMF	Arrastra	0	52.09025714	1638.280003	28.81017274	288.3011467	74.54793354	0.113081689	0	0	0	0	1	0	0
RMF	Arrastra	0	52.77321907	1687.391413	17.15223395	15.16102193	56.66569879	0.221628387	0	0	0	0	1	0	0
RMF	Arrastra	0	50.58648156	1663.980654	10.88916109	66.92912332	11.91563075	0.758274408	0	0	1	0	0	0	0
RMF	Arrastra	0	48.37016219	1618.010453	12.49298997	11.56503424	-11.61645839	1.293612741	0	0	1	0	0	0	0
RMF	Arrastra	0	47.54667004	1611.03122	12.97748813	65.43781371	10.4449474	1.779150896	0	0	1	0	0	0	0
RMF	Arrastra	0	46.93750485	1571.370673	15.37980094	26.63850421	-4.942003808	2.131224861	0	0	0	0	1	0	0
RMF	Arrastra	0	45.6853732	1552.064664	9.908217625	336.3230714	-8.69016468	2.276877899	0	0	1	0	0	0	0
RMF	Arrastra	0	45.18152308	1563.659919	5.439455401	27.70568415	13.26760577	2.433025817	0	0	1	0	0	0	0
RMF	Arrastra	0	44.6218358	1545.190279	4	80.10575939	-5.713692805	2.57128352	0	0	1	0	0	0	0
RMF	Arrastra	0	40.88652732	1532.770742	9.482015	333.3270269	-18.02329	2.918721582	0.16704382	0	1	0	0	0	0
RMF	Arrastra	0	42.93019575	1561.640743	5.707155617	330.4435962	13.37293189	3.387030671	0.406628013	0	1	0	0	0	0
RMF	Arrastra	0	48.70895832	1551.557281	12.8088431	154.3387156	15.32459306	3.822966971	0.624431789	0	1	0	0	0	0
RMF	Arrastra	0	46.42954859	1496.735202	23.36714482	171.9488901	-15.31648768	4.313700672	0.864015996	0	1	0	0	0	0
RMF	Arrastra	0	45.65922823	1449.70702	22.92050398	189.1072779	-36.89082809	4.143154063	0.744077742	0	1	0	0	0	0
RMF	Arrastra	0	49.24222166	1421.431657	18.1272412	177.0798399	-38.36981206	3.848986487	0.504493535	0	0	0	1	0	0
RMF	Arrastra	0	46.77518146	1401.634906	1.417721982	-0.540774036	-38.618547	3.577080747	0.286689758	0	0	1	0	0	0
RMF	Arrastra	0	42.35881705	1399.254103	3.671074194	18.46197424	-30.38950322	3.283747882	0.047105562	0	0	0	0	1	0
RMF	Arrastra	0	42.09502703	1429.089411	14.39754428	197.6360818	3.767875652	3.301610371	0	0	0	0	1	0	0
RMF	Arrastra	0	42.09241232	1466.333814	9.028845666	163.9474173	45.16122456	3.321764623	0	0	0	0	1	0	0
RMF	Arrastra	0	37.00112999	1407.020825	2.181835506	49.51825244	-10.94218158	3.34823488	0	0	0	0	0	1	0
RMF	Arrastra	0	30.63311626	1406.068975	1.16069038	106.0166366	-5.070592217	3.423138754	0	0	0	0	1	0	0
RMF	Arrastra	0	30.07799865	1404.386005	1	-1	-6.108249848	3.705022553	0	0	0	0	0	1	0
RMF	Arrastra	0	35.09863882	1422.234048	11.92777522	174.9317954	1.99747015	3.953407351	0	0	1	0	0	0	0
RMF	Arrastra	0	37.58424267	1432.621525	5.531502336	230.1027047	-5.75843977	4.21798342	0	0	1	0	0	0	0
RMF	Arrastra	0	34.74397336	1440.129181	8.4893087	264.7966933	-15.71980677	4.03261748	0	0	1	0	0	0	0
RMF	Arrastra	0	31.03917445	1454.419923	5.379758217	159.5777602	-14.91760487	3.326356396	0.16385819	0	1	0	0	0	0
RMF	Arrastra	0	30.27555973	1475.140687	10.08973466	251.3864433	-6.519175096	2.556556488	0.364017367	0	0	0	0	1	0
RMF	Arrastra	0	30.99440252	1490.180851	10.95359998	175.3267624	-0.227584283	1.863171733	0.545980275	0	1	0	0	0	0
RMF	Arrastra	0	32.51151929	1483.109773	3	249.0472807	-30.6227673	1.491749609	0.746139467	0	0	0	0	1	0
RMF	Arrastra	0	32.06222672	1503.701435	8.522113676	248.5000467	-44.413378	1.414849009	0.612660527	0	1	0	0	0	0
RMF	Arrastra	0	30.46109962	1566.082644	24.53094241	244.6223228	-34.93982912	1.351844934	0.43105185	0	1	0	0	0	0
RMF	Arrastra	0	25.65556058	1612.185934	29.1005994	195.1625379	-58.42263758	1.296702993	0.249443159	0	1	0	0	0	0
RMF	Arrastra	0	18.80155513	1725.338135	32.87002122	287.5713296	-30.0336397	1.054441023	0.084344335	0	1	0	0	0	0
RMF	Arrastra	0	26.06775116	1898.548712	27.01978622	264.4632932	37.55390339	0.717601929	0.069425657	0	0	0	1	0	0
RMF	Arrastra	0	31.58969592	1982.71039	28.78109018	213.4779965	26.16835262	0.394649922	0.068185084	0	0	0	1	0	0
RMF	Arrastra	0	33.17813518	2089.747531	24.55447286	239.2914148	62.08196962	0.021023239	0.066820458	0	0	0	1	0	0
RMF	Arrastra	0	34.78873902	2144.073124	19.5018141	168.8443952	96.92815799	0.008359507	0.065579884	0	0	0	1	0	0
RMF	Arrastra	0	37.61675035	2077.445526	20.76670595	148.6489092	33.43369149	0.006145363	0.049463093	0	0	0	1	0	0
RMF	Arrastra	0	45.54407115	2054.704576	19.16386617	206.3696748	19.62173852	0.003053305	0.03227723	0	0	0	0	1	0
RMF	Arrastra	0	44.98058856	2094.632134	11.18864258	230	76.0074508	0.051102428	0.01665372	0	0	0	1	0	0
RMF	Arrastra	0	43.84611124	2017.864526	30	65.48852349	33.05338283	0.466328993	0	0	0	0	1	0	0
RMF	Arrastra	0	50.24127265	1910.879593	26.74607992	79.46004155	-28.14371052	0.83430072	0	0	0	0	1	0	0
RMF	Arrastra	0	53.61034393	1831.752529	29.6076738	314.5334434	-61.29481982	1.228628372	0	0	0	0	1	0	0
RMF	Arrastra	0	52.45332996	1921.882382	16.21684814	324.9183725	55.84982927	1.545093342	0	0	0	0	1	0	0
RMF	Arrastra	0	55.1777936	1850.736718	33.10810943	75.81446496	-11.96466781	1.818589887	0.007524108	0	1	0	0	0	0
RMF	Arrastra	0	56.99094826	1874.374668	21.38403143	325.0009499	38.5006674	2.111722873	0.202496856	0	0	0	1	0	0
RMF	Arrastra	0	58.21387924	1836.055264	25.19532538	81.6976405	51.20852294	2.395220456	0.379744798	0	0	0	1	0	0
RMF	Arrastra	0	57.67056909	1699.766304	27.66866716	99.93185188	-14.23837511	2.597450173	0.574717522	0	0	0	1	0	0
RMF	Arrastra	0	57.61924288	1626.012518	18.32976212	40.01990042	-9.459157046	2.669277097	0.737138808	0	1	0	0	0	0
RMF	Arrastra	0	58.45014904	1516.462895	22.13240893	63.60722783	-58.32901711	2.739057275	0.611306489	0	1	0	0	0	0
RMF	Arrastra	0	57.15362636	1471.426782	28.67466214	224.8894874	-65.06915922	2.79411625	0.496913493	0	0	0	1	0	0
RMF	Arrastra	0	54.4741417	1518.733964	10.73906012	156.8804622	-3.951923454	2.652394882	0.371081203	0	0	0	1	0	0
RMF	Arrastra	0	53.33378883	1475.598555	19.69022269	239.9758974	-61.89394685	2.422101969	0.253455222	0	0	0	1	0	0
RMF	Arrastra	0	52.81378715	1570.785692	17.18171563	234.2623911	7.878076274	2.223162099	0.190600261	0	0	0	1	0	0
RMF	Arrastra	0	53.89592708	1644.838912	23.41184923	223.0196778	44.37425574	2.015769075	0.121459812	0	0	0	1	0	0
RMF	Arrastra	0	53.4833013	1675.526451	9.941432522	186.1434257	63.07624825	2.07964768	0.058604863	0	0	1	0	0	0
RMF	Arrastra	0	51.09087164	1585.230748	17.44342325	130.3420229	-18.80207242	2.178716121	0	0	0	0	1	0	0
RMF	Arrastra	0	47.04152108	1552.571215	15.81510949	209.9368694	-24.79926774	2.267063315	0	0	0	0	1	0	0
RMF	Arrastra	0	45.77966933	1547.486632	13.64952133	150.7567708	8.737128657	2.362923239	0	0	1	0	0	0	0
RMF	Arrastra	0	46.44797659	1505.936774	11.73235026	91.563044	1.203911952	2.466421436	0	0	1	0	0	0	0
RMF	Arrastra	0	42.38169449	1470.292831	6.996780183	124.7937942	-2.900797513	2.559882496	0	0	0	0	0	1	0
RMF	Arrastra	0	36.82124503	1429.238759	10.43979807	93.85029563	-16.98592418	2.661999712	0	0	0	0	0	1	0
RMF	Arrastra	0	31.90262143	1425.694748	6.124866556	98.49199071	-4.765902796	2.691571521	0	0	0	0	0	1	0
RMF	Arrastra	0	24.76377112	1417.162962	1	-1	-7.436371549	2.482255809	0	0	0	0	0	1	0
RMF	Arrastra	0	21.33932376	1425.657986	3.644965021	88.27725364	-0.687306226	2.273827332	0	0	0	1	0	0	0
RMF	Arrastra	0	20.23236883	1431.295797	2.528287968	86.16751473	-0.04827257	2.024632471	0	0	0	1	0	0	0
RMF	Arrastra	0	36.6849905	1361.558852	13.31232729	336.6567601	-23.97926939	0.353252527	0	0	0	0	1	0	0
RMF	Arrastra	0	38.98153683	1420.757016	34.81499449	288.2746534	-21.28373107	0.236359218	0	0	0	0	1	0	0
RMF	Arrastra	0	41.84419008	1542.865806	27.63475558	21.91001283	27.62106601	0.112968983	0	0	0	0	1	0	0
RMF	Arrastra	0	45.20323668	1578.840601	23.77481851	331.0374635	6.943258348	0.211825848	0	0	0	0	1	0	0
RMF	Arrastra	0	45.4095703	1622.517371	4.8838438	322.8016523	29.22934064	0.768151453	0	0	0	0	1	0	0
RMF	Arrastra	0	40.78732376	1597.616443	10	63.56542664	8.651296542	1.323169609	0	0	0	1	0	0	0
RMF	Arrastra	0	39.73506463	1561.336298	7.18148129	121.5330345	-7.793557018	1.826598718	0	0	0	0	0	1	0
RMF	Arrastra	0	40.30923085	1540.338354	3.22549794	82.45410134	-5.355180426	2.201468251	0	0	0	1	0	0	0
RMF	Arrastra	0	37.90146705	1514.131206	6.848377445	338.3884723	-13.20115273	2.405831371	0	0	0	0	1	0	0
RMF	Arrastra	0	37.53577339	1520.58239	4.910044332	23.25262154	5.976794425	2.626561121	0	0	0	0	0	1	0
RMF	Arrastra	0	41.98385414	1499.582352	18.72297217	65.48612196	-16.26746134	2.823530255	0	0	0	0	1	0	0
RMF	Arrastra	0	46.98360416	1551.054142	6.427957598	191.766801	26.17001709	3.08344109	0.153610334	0	1	0	0	0	0
RMF	Arrastra	0	48.41918226	1560.69311	6.111559121	260.5532873	25.71196953	3.37312779	0.373927414	0	1	0	0	0	0
RMF	Arrastra	0	53.86384197	1590.234274	2.531451502	238.9235259	56.09507271	3.646678242	0.574215651	0	1	0	0	0	0
RMF	Arrastra	0	53.99444466	1558.412405	12.72015782	168.2376229	36.97246285	3.958785468	0.794532716	0	1	0	0	0	0
RMF	Arrastra	0	52.41213039	1550.062229	7.089577616	169.807973	51.22589413	3.798903483	0.684239805	0	1	0	0	0	0
RMF	Arrastra	0	50.39212133	1514.042279	12.21289307	142.8141946	41.55783447	3.58337518	0.463922709	0	0	0	1	0	0
RMF	Arrastra	0	44.15260664	1459.207364	17.13780588	129.2225141	9.060704308	3.382960504	0.263634473	0	0	0	0	1	0
RMF	Arrastra	0	37.92244741	1408.687785	4.112472176	229.1447371	-32.30455973	3.173381432	0.043317385	0	0	0	1	0	0
RMF	Arrastra	0	40.98805188	1428.057134	6.522470886	310.6279358	-15.03729124	3.122107251	0.012867278	0	0	0	0	1	0
RMF	Arrastra	0	43.53401929	1458.587373	15.96609436	315.5422662	12.525698	3.07940927	0.027427556	0	0	0	1	0	0
RMF	Arrastra	0	41.87393281	1431.874462	24.83125965	133.2406135	-10.90196439	3.036741287	0.043443862	0	0	0	1	0	0
RMF	Arrastra	0	38.81445168	1408.251465	2	-1	-21.73397941	3.113859485	0.058004137	0	0	0	1	0	0
RMF	Arrastra	0	33.2999315	1412.322989	1	-1	-7.878541475	3.535022877	0.048041586	0	0	0	0	1	0
RMF	Arrastra	0	32.7764177	1411.996926	0.073295759	-1	-10.27663544	3.910026921	0.033481311	0	0	0	0	1	0
RMF	Arrastra	0	35.37560459	1428.079116	10.95965778	336.3531334	-11.2573795	4.313885736	0.017465005	0	1	0	0	0	0
RMF	Arrastra	0	32.04335701	1459.893271	6.88637572	274.4180885	-0.188676591	4.08576025	0.001448699	0	1	0	0	0	0
RMF	Arrastra	0	27.85000365	1496.770196	9.616042642	242.8690817	12.29526966	3.275387246	0.150680885	0	1	0	0	0	0
RMF	Arrastra	0	24.47231309	1494.86117	11.08545103	244.7492683	-13.16807339	2.391062935	0.3347435	0	1	0	0	0	0
RMF	Arrastra	0	22.46312848	1533.627366	4.961717455	206.973835	5.385323305	1.593563913	0.502073109	0	1	0	0	0	0
RMF	Arrastra	0	22.46312848	1537.801924	10.58559964	212.6573057	-27.99308692	1.18919851	0.686135709	0	1	0	0	0	0
RMF	Arrastra	0	21.84612478	1574.52524	29.13749415	236.5454123	-42.50562891	1.069292926	0.549296021	0	1	0	0	0	0
RMF	Arrastra	0	19.42286161	1676.764376	26.0219338	238.0228621	-11.7676833	0.940206802	0.365233421	0	1	0	0	0	0
RMF	Arrastra	0	18.2218174	1807.105193	25.7020388	237.8994818	38.58069212	0.814059924	0.181170836	0	1	0	0	0	0
RMF	Arrastra	0	21.64799841	1793.474148	29.90718336	237.7603925	-63.64098139	0.636324527	0.013841201	0	0	0	1	0	0
RMF	Arrastra	0	37.57490629	1942.112788	37.74510663	247.8797564	-19.61539112	0.422751238	0	0	0	0	1	0	0
RMF	Arrastra	0	46.80248412	2090.846449	28.06475386	263.4612094	39.52221797	0.221963996	0	0	0	0	1	0	0
RMF	Arrastra	0	49.07871914	2177.247109	7.057965173	203.1692033	66.09536005	0	0	0	0	0	1	0	0
RMF	Arrastra	0	51.25824635	2158.516181	7.501974065	79.69012572	44.80404545	0	0	0	0	0	1	0	0
RMF	Arrastra	0	52.30623745	2095.251627	20.46321654	84.59295913	11.38975885	0	0	0	0	0	1	0	0
RMF	Arrastra	0	50.50287276	2041.072483	20	340.8337161	-5.111933297	0	0	0	0	0	1	0	0
RMF	Arrastra	0	47.46053151	2071.923518	12.64125088	42.93389419	68.63291654	0.063287163	0	0	0	0	1	0	0
RMF	Arrastra	0	47.87503267	1981.420097	27.65372861	109.4500611	37.77604572	0.426176291	0	0	0	0	1	0	0
RMF	Arrastra	0	55.42576812	1860.052814	28.94917882	107.7362897	-17.55524413	0.765582328	0	0	0	0	1	0	0
RMF	Arrastra	0	56.7987258	1701.405354	13.390581	56.68647278	-110.6961251	1.149370066	0	0	0	0	1	0	0
RMF	Arrastra	0	58.10103103	1795.59989	25.60127011	341.0017573	26.66139627	1.422187291	0	0	1	0	0	0	0
RMF	Arrastra	0	59.63213212	1758.569457	22.52946454	67.36015327	3.20287055	1.56132815	0.006919027	0	1	0	0	0	0
RMF	Arrastra	0	61.48721426	1746.180384	28.90842354	326.5523007	14.69635635	1.703825933	0.186212271	0	1	0	0	0	0
RMF	Arrastra	0	62.83304268	1749.96855	24.26509745	39.79578845	56.95509604	1.836277782	0.34920612	0	0	0	1	0	0
RMF	Arrastra	0	64.12212291	1645.416973	25.23504914	70.97941944	2.23140106	1.988997625	0.528499365	0	1	0	0	0	0
RMF	Arrastra	0	63.80030976	1564.520503	21.65793127	61.56921156	-28.41949344	2.133478572	0.677858889	0	0	0	1	0	0
RMF	Arrastra	0	60.86800082	1489.470329	20.50027463	241.5193882	-81.99357661	2.295766369	0.562145889	0	0	0	1	0	0
RMF	Arrastra	0	58.13276537	1577.897646	7.877175892	232.9943286	6.956331501	2.446349423	0.456952244	0	0	0	1	0	0
RMF	Arrastra	0	55.98241128	1565.595114	24.08478029	194.3043126	-24.92394627	2.365364868	0.341239244	0	0	0	1	0	0
RMF	Arrastra	0	54.11062143	1615.991486	24.13341448	247.2680164	0.614176391	2.161701795	0.233072609	0	0	0	1	0	0
RMF	Arrastra	0	55.14875016	1668.424854	10.0684516	197.8619039	38.30537451	1.949796368	0.17527239	0	0	0	0	1	0
RMF	Arrastra	0	57.40616438	1701.815337	13.29172186	344.454586	60.3571687	1.68731426	0.111692145	0	0	0	1	0	0
RMF	Arrastra	0	57.74626361	1704.687198	11.72829518	58.57935859	72.52764259	1.719759283	0.05389192	0	0	0	1	0	0
RMF	Arrastra	0	53.50266532	1652.141711	10.39157488	74.54062324	45.10899501	1.778173134	0	0	0	0	1	0	0
RMF	Arrastra	0	48.50336489	1598.188908	19.93124744	63.15312649	25.666359	1.840041008	0	0	0	0	1	0	0
RMF	Arrastra	0	41.12743178	1529.451176	12.31228333	86.58921168	-4.172186781	1.917557598	0	0	1	0	0	0	0
RMF	Arrastra	0	37.80751555	1501.198114	10.78232437	81.87768209	1.393401642	2.00177243	0	0	0	0	0	1	0
RMF	Arrastra	0	36.11215378	1469.959386	4.860251941	147.5209564	-0.108083854	2.083784552	0	0	1	0	0	0	0
RMF	Arrastra	0	36.11395525	1439.964645	15.82937375	70.50208821	-6.109765677	2.179986789	0	0	1	0	0	0	0
RMF	Arrastra	0	37.9921508	1425.715348	0.543060956	-1	-7.840861227	2.281965076	0	0	0	0	1	0	0
RMF	Arrastra	0	34.41718015	1421.375798	3.100071309	125.0006319	-10.27706161	2.408226503	0	0	0	0	0	1	0
RMF	Arrastra	0	32.62988749	1440.625702	7.677046549	238.8808844	4.19664833	2.504871458	0	0	0	1	0	0	0
RMF	Arrastra	0	35.53943038	1443.088806	7.360593255	231.7053126	-1.18254218	2.591261003	0	0	0	0	1	0	0
RMF	Arrastra	0	36.31536823	1444.188906	4.995016004	264.6331828	-9.204450792	2.55821502	0	1	0	0	0	0	0
RMF	Arrastra	0	29.57856781	1339.506522	1.1646886	-1	-6.991839564	0.901084117	0	0	0	1	0	0	0
RMF	Arrastra	0	33.92977366	1346.240785	8.982009412	248.6319254	-25.960176	0.720835008	0	0	0	0	1	0	0
RMF	Arrastra	0	34.32526213	1387.760484	6.116246995	303.9501926	-26.52018638	0.550705455	0	0	0	0	1	0	0
RMF	Arrastra	0	32.38652909	1481.990154	20.17374168	248.1092005	10.66330265	0.356679949	0	0	0	1	0	0	0
RMF	Arrastra	0	34.00745343	1538.552734	12.39507167	243.4830368	24.32735533	0.417374932	0	0	0	1	0	0	0
RMF	Arrastra	0	36.39762108	1558.878243	18.89978188	64.71651594	21.66376637	0.888580889	0	0	0	1	0	0	0
RMF	Arrastra	0	36.73686475	1538.111055	12.70616576	351.0540268	-4.008041753	1.385217217	0	0	0	0	1	0	0
RMF	Arrastra	0	35.13506795	1568.732053	10.44916058	33.73631168	37.37158407	1.858739188	0	0	0	0	1	0	0
RMF	Arrastra	0	33.04508721	1526.082112	15.20081985	109.7054812	8.949867513	2.243920441	0	0	0	1	0	0	0
RMF	Arrastra	0	32.47908823	1487.657688	5.070749804	67.71274909	-11.11530513	2.514754928	0	0	0	1	0	0	0
RMF	Arrastra	0	34.44236507	1464.875975	5.332507666	87.1551055	-17.47151914	2.824242962	0	0	0	1	0	0	0
RMF	Arrastra	0	38.98085424	1446.858875	15.06246355	328.9752103	-29.76574472	3.109685876	0	0	0	0	1	0	0
RMF	Arrastra	0	46.83049433	1472.581138	13.07172761	153.303129	-7.661841508	3.240647012	0.071478628	0	0	0	1	0	0
RMF	Arrastra	0	53.06949188	1514.848629	15.70343575	210.7442406	26.55878867	3.333874034	0.173997536	0	0	0	1	0	0
RMF	Arrastra	0	55.38287409	1507.179487	20.62323439	12.41941922	14.78564671	3.428822734	0.267196536	0	0	0	1	0	0
RMF	Arrastra	0	54.12069186	1482.427723	21.09024317	341.3666864	-7.088627381	3.543564202	0.369715452	0	0	0	1	0	0
RMF	Arrastra	0	52.17541158	1471.493537	17.36411081	24.87324593	-10.69265633	3.430744245	0.318393469	0	0	0	1	0	0
RMF	Arrastra	0	42.84905844	1444.924927	16.30503795	329.2435161	-27.67704067	3.30170816	0.215874553	0	0	0	1	0	0
RMF	Arrastra	0	34.41088079	1487.166259	7.790593667	318.0731758	26.25597055	3.179923669	0.122675546	0	0	0	1	0	0
RMF	Arrastra	0	31.68095779	1420.989139	3.984948679	46.4698527	-35.97669417	3.042758935	0.020156635	0	0	1	0	0	0
RMF	Arrastra	0	33.33342264	1464.761908	10.19915639	303.8098536	4.042612541	2.915444075	0.036858819	0	0	1	0	0	0
RMF	Arrastra	0	36.79398949	1493.835756	3.232967199	286.1152913	25.87274011	2.803617419	0.078567304	0	0	0	1	0	0
RMF	Arrastra	0	36.42093822	1498.459564	4.081589525	236.1890108	29.8347669	2.68490703	0.12444663	0	0	1	0	0	0
RMF	Arrastra	0	34.72966532	1459.140234	24.44121751	139.6839315	3.274336017	2.792152317	0.166155115	0	0	0	1	0	0
RMF	Arrastra	0	35.86120476	1419.171858	3.312814592	183.5986669	-17.62802135	3.366503802	0.137616992	0	0	0	0	1	0
RMF	Arrastra	0	37.03972352	1422.508001	3.066884439	59.52272047	-9.890390167	3.880771326	0.095908515	0	0	0	0	1	0
RMF	Arrastra	0	37.88201485	1428.631967	8.958140392	253.1772003	-21.19499274	4.437821703	0.050029185	0	0	0	1	0	0
RMF	Arrastra	0	31.78159837	1492.151579	9.04157399	272.5294645	14.37549658	4.129064373	0.004149856	0	1	0	0	0	0
RMF	Arrastra	0	26.16323055	1508.319904	8.106634637	306.7466939	-3.649430584	3.204182808	0.070115492	0	1	0	0	0	0
RMF	Arrastra	0	22.20244198	1548.695425	12.54415205	319.4862955	-2.829649397	2.193897659	0.155764312	0	1	0	0	0	0
RMF	Arrastra	0	19.9819673	1579.033903	4.765936516	202.4057908	-17.16704686	1.281887493	0.233626857	0	0	0	0	1	0
RMF	Arrastra	0	18.31904221	1627.244795	35.20928257	228.1913225	-35.25074345	0.850360279	0.319275677	0	1	0	0	0	0
RMF	Arrastra	0	18.59732519	1725.476016	28.33230792	223.5082168	-12.61203674	0.684672657	0.25560084	0	1	0	0	0	0
RMF	Arrastra	0	18.73933478	1850.57578	32.4088503	251.5190431	20.41007369	0.505225727	0.16995202	0	1	0	0	0	0
RMF	Arrastra	0	21.23968577	1958.565279	23.97467823	215.5996098	43.95806051	0.328717451	0.084303208	0	0	0	1	0	0
RMF	Arrastra	0	29.59262204	1923.373377	24.56601073	214.1341971	-67.11565396	0.253593907	0.006440648	0	0	0	1	0	0
RMF	Arrastra	0	42.83659466	2063.327953	27.35139296	269.0656004	-2.406271907	0.170623774	0	0	0	0	1	0	0
RMF	Arrastra	0	49.82810502	2176.797051	19.66054656	251.6288599	57.25291298	0.088568003	0	0	0	0	1	0	0
RMF	Arrastra	0	52.88730635	2197.974886	9.894726759	114.4076485	54.24103825	0	0	0	0	0	1	0	0
RMF	Arrastra	0	55.06683356	2143.078809	13.13150336	103.5169807	28.68744095	0	0	0	0	0	1	0	0
RMF	Arrastra	0	56.41606326	2027.589415	33.25360734	75.76642051	-23.50105966	0	0	0	0	0	1	0	0
RMF	Arrastra	0	55.65795744	1955.15384	19.71392053	347.4650456	-42.01578329	0	0	0	0	0	1	0	0
RMF	Arrastra	0	58.16947777	1937.132471	12.95465416	125.6836442	-15.31670813	0.040023568	0	0	0	0	1	0	0
RMF	Arrastra	0	58.9425957	1904.318019	27.16982821	55.54070815	-1.984565421	0.213949153	0	0	0	0	1	0	0
RMF	Arrastra	0	58.11016595	1801.348171	22.85818202	74.82596571	-47.58028696	0.381568245	0	0	0	0	1	0	0
RMF	Arrastra	0	58.99018817	1720.033216	36.43569671	161.9336993	-56.25239933	0.576388247	0	0	0	0	1	0	0
RMF	Arrastra	0	58.78639728	1623.456774	19.96372097	114.7762735	-92.96899298	0.712333096	0	0	0	0	1	0	0
RMF	Arrastra	0	57.9283553	1633.278443	31.71789075	9.219539343	-45.44225515	0.792945972	0.003219592	0	0	0	1	0	0
RMF	Arrastra	0	57.8595193	1597.350973	19.63286955	56.7589396	-59.15616678	0.876915095	0.086649112	0	0	0	0	1	0
RMF	Arrastra	0	60.58276521	1550.613428	30.24009594	28.85374385	-90.2746008	0.956158486	0.162494123	0	0	0	1	0	0
RMF	Arrastra	0	64.49188695	1536.070019	34.56673689	205.2908975	-89.54631947	1.048746816	0.245923638	0	0	0	1	0	0
RMF	Arrastra	0	64.57828581	1592.146314	30.12740514	211.403653	-27.01941329	1.137125169	0.315424263	0	0	0	1	0	0
RMF	Arrastra	0	62.79277331	1560.967025	25.54867293	264.3308223	-74.53802591	1.237699435	0.261580199	0	0	0	1	0	0
RMF	Arrastra	0	59.32991357	1673.878225	25.69807741	239.545396	15.64287414	1.332178664	0.212631017	0	0	0	1	0	0
RMF	Arrastra	0	55.97566845	1754.011564	22.11249565	194.6793755	69.25659861	1.638442967	0.158786938	0	0	0	1	0	0
RMF	Arrastra	0	54.03495349	1707.703467	12.50295524	177.0059105	22.56331154	1.972892188	0.108454369	0	0	0	1	0	0
RMF	Arrastra	0	54.98865751	1707.900781	8.039257525	117.4117951	43.83428194	2.250185119	0.081558518	0	0	0	1	0	0
RMF	Arrastra	0	55.57194523	1603.180899	22.40723758	113.5806302	-33.42474672	2.516336029	0.051973078	0	0	1	0	0	0
RMF	Arrastra	0	55.421249	1575.255627	20.99494943	351.7286722	-33.18979572	2.399972011	0.025077226	0	0	0	1	0	0
RMF	Arrastra	0	55.47637862	1550.914822	12.247239	32.24621444	-24.87336291	2.281625346	0	0	0	0	1	0	0
RMF	Arrastra	0	49.52302136	1539.618167	11.98464466	19.25845388	-5.234549561	2.182800087	0	0	0	0	1	0	0
RMF	Arrastra	0	37.02456705	1512.254753	11.46106501	47.13938177	-0.332118214	2.095080053	0	0	1	0	0	0	0
RMF	Arrastra	0	32.40779926	1487.700738	6.865639054	45.78830371	7.20013641	2.068821493	0	0	1	0	0	0	0
RMF	Arrastra	0	32.33934389	1444.217289	15.36075919	58.98914935	-12.79064902	2.050402165	0	0	1	0	0	0	0
RMF	Arrastra	0	34.02319104	1427	0.734979028	-1	-14.99559416	2.036128607	0	0	0	0	1	0	0
RMF	Arrastra	0	31.7155612	1426.847029	1.698572338	-1	-9.242713352	2.089073683	0	0	0	0	0	1	0
RMF	Arrastra	0	30.13834577	1433.392418	4.853141184	254.6912186	-7.454017314	2.266560595	0	0	0	1	0	0	0
RMF	Arrastra	0	31.80638003	1452.034562	6.260780134	257.446264	3.033966353	2.425617613	0	0	0	0	1	0	0
RMF	Arrastra	0	39.72366838	1464.128485	1.563689041	-1	5.483423872	2.598060193	0	0	0	0	0	1	0
RMF	Arrastra	0	39.2639002	1464.711936	2	-1	-3.879382172	2.606776885	0	0	0	0	0	1	0
RMF	Arrastra	0	24.03093777	1341	0	-1	-6.527584102	1.610321155	0	0	0	1	0	0	0
RMF	Arrastra	0	32.56296974	1346.816053	2	-1	-20.28863448	1.538913269	0	0	0	1	0	0	0
RMF	Arrastra	0	34.36162154	1389.90451	28.93329767	291.1985112	-6.929935789	1.467731428	0	0	0	0	1	0	0
RMF	Arrastra	0	35.75206769	1483.427574	18.18737219	346.9448898	48.57301851	1.382549663	0	0	0	0	1	0	0
RMF	Arrastra	0	37.53340781	1491.039057	13.6721031	9.949291111	27.49378476	1.369143157	0	0	0	0	1	0	0
RMF	Arrastra	0	38.56838971	1472.571637	12.83770548	12.81081644	-11.44224445	1.457326333	0	0	0	0	1	0	0
RMF	Arrastra	0	38.15513485	1466.277044	9.338916629	334.0817987	-26.80598297	1.570935247	0	0	0	0	0	1	0
RMF	Arrastra	0	34.48842546	1495.447416	10.71039765	317.6697562	-0.039479398	1.696246463	0	0	0	1	0	0	0
RMF	Arrastra	0	28.38956005	1503.254619	8.55115348	311.9440327	8.793426054	1.816974139	0	0	0	1	0	0	0
RMF	Arrastra	0	28.44969392	1497.527853	9.540367462	122.5526225	16.33024461	1.920755676	0	0	0	1	0	0	0
RMF	Arrastra	0	33.66785569	1457.323762	6.558583662	94.64324585	-4.351358001	2.046483354	0	0	0	1	0	0	0
RMF	Arrastra	0	37.62518256	1435.257384	5.286043732	88.81507551	-12.16649422	2.171282132	0	0	0	0	0	1	0
RMF	Arrastra	0	41.75076947	1415.5643	2.441076386	24.14135401	-22.64919915	2.299315203	0	0	0	1	0	0	0
RMF	Arrastra	0	45.32549727	1413.954191	6.080468507	52.40222934	-22.02716664	2.42340561	0	0	0	0	0	1	0
RMF	Arrastra	0	45.68468463	1418.620191	5.206730406	348.6469147	-18.20828463	2.535759269	0	0	0	0	1	0	0
RMF	Arrastra	0	44.37122315	1420.320055	4.178591583	247.5427328	-18.18750568	2.660129889	0	0	0	0	0	1	0
RMF	Arrastra	0	41.32097511	1416.461138	6.412074667	238.7909033	-27.7556318	2.782847504	0	0	0	0	0	1	0
RMF	Arrastra	0	36.16538592	1440.541388	8.13278946	274.3372033	-11.989201	2.900781841	0	0	0	0	0	1	0
RMF	Arrastra	0	31.98725097	1470.807345	8.987304474	167.9776275	14.56952795	2.992513182	0	0	0	1	0	0	0
RMF	Arrastra	0	31	1473.024587	9.900046308	195.6894903	11.59691246	3.036772977	0	0	0	1	0	0	0
RMF	Arrastra	0	30.30457048	1460.644013	4.328039625	115.3269027	-6.046502678	2.924281985	0.056874007	0	0	1	0	0	0
RMF	Arrastra	0	31.30808461	1481.413485	10.71488932	250.9135545	6.766217476	2.818811456	0.121231161	0	0	0	0	1	0
RMF	Arrastra	0	33.36420101	1497.427799	3.052523322	131.9300595	18.99693763	2.699272692	0.192024022	0	0	1	0	0	0
RMF	Arrastra	0	35.52168458	1512.489063	12.72809441	122.4852598	41.93010862	2.820897856	0.256381184	0	0	0	1	0	0
RMF	Arrastra	0	35.90611673	1447.909235	19.02239061	117.9466662	-4.031065775	3.348349036	0.212346196	0	1	0	0	0	0
RMF	Arrastra	0	37.86804207	1423.381574	1	-1	-21.60801173	3.836391102	0.14798905	0	0	0	0	1	0
RMF	Arrastra	0	40.56838971	1436.021813	7.955211102	252.3835382	-24.4878306	4.382618015	0.077196188	0	0	0	0	1	0
RMF	Arrastra	0	35.44519257	1512.357498	8.054390067	266.1410803	10.38937492	3.960455424	0.006403323	0	0	0	0	1	0
RMF	Arrastra	0	29.41744229	1513.400397	13.70377322	237.717781	-43.18432645	2.993539905	0	0	1	0	0	0	0
RMF	Arrastra	0	26.73523328	1570.270016	17.62454319	234.3877579	-54.82828769	1.929578231	0	0	1	0	0	0	0
RMF	Arrastra	0	24.50178208	1666.233368	33.25952337	236.6206804	-29.06298187	0.962018446	0	0	1	0	0	0	0
RMF	Arrastra	0	23.24021401	1777.230125	33.20932196	198.9958427	-2.792262983	0.561712252	0	0	1	0	0	0	0
RMF	Arrastra	0	27.31345429	1867.864755	26.09813887	231.1192511	4.85762001	0.391212531	0	0	1	0	0	0	0
RMF	Arrastra	0	31.91253866	1960.215835	31.94686271	232.4932642	8.290669588	0.198704389	0	0	0	0	1	0	0
RMF	Arrastra	0	28.77106632	2099.226121	29.9319796	240.0569569	66.98245863	0.001009732	0	0	0	0	1	0	0
RMF	Arrastra	0	28.07863956	2138.163297	33.686239	209.6650473	38.01313825	0	0	0	0	0	1	0	0
RMF	Arrastra	0	35.59501609	2172.864534	30.22558423	219.6343172	22.0837786	0	0	0	0	0	1	0	0
RMF	Arrastra	0	47.31623725	2239.050768	12.04985156	228.4186356	72.60763721	0	0	0	0	0	1	0	0
RMF	Arrastra	0	55.81761163	2169.860999	26	56.843931	23.41189296	0	0	0	0	0	1	0	0
RMF	Arrastra	0	57.43692999	2094.699854	23.85867786	36.89851643	4.910309539	0	0	0	0	0	1	0	0
RMF	Arrastra	0	58.78419486	1996.789574	31.35343579	103.2841582	-12.93373978	0	0	0	0	0	1	0	0
RMF	Arrastra	0	57.84648447	1901.620284	6.06641603	73.24032609	-44.48336481	0	0	0	0	0	0	1	0
RMF	Arrastra	0	59.95807468	1899.740719	15.10163687	339.9122857	0.094740442	0	0	0	0	0	0	1	0
RMF	Arrastra	0	60.21266929	1911.814662	17.65358475	27.45284771	51.71860551	0.000700861	0	0	0	0	1	0	0
RMF	Arrastra	0	60.47968358	1873.733884	18.16569105	26.53449862	57.98692287	0.012169834	0	0	0	0	0	1	0
RMF	Arrastra	0	60.83701114	1835.389301	30.82636894	80.41272493	87.54300273	0.035222801	0	0	0	0	1	0	0
RMF	Arrastra	0	58.4191081	1724.212197	30.40722904	60.13838377	33.37798822	0.060738215	0	0	0	0	1	0	0
RMF	Arrastra	0	57.83214902	1591.727228	24.2456332	71.11737184	-69.45223886	0.08815059	0	0	0	0	1	0	0
RMF	Arrastra	0	60.08491285	1634.067657	30.6211612	231.3918275	-32.30763888	0.118918597	0	0	0	0	1	0	0
RMF	Arrastra	0	62.48751335	1705.370765	31.27269785	211.8782888	24.05428403	0.149796803	0	0	0	0	1	0	0
RMF	Arrastra	0	63.9381332	1737.420326	19.03140181	174.9957423	41.81719825	0.187387279	0	0	0	0	1	0	0
RMF	Arrastra	0	62.10979713	1656.205139	29.45615512	91.607779	-53.58570694	0.224769749	0	0	0	0	1	0	0
RMF	Arrastra	0	61.23016027	1708.276866	30.15144735	219.4510075	-24.02555021	0.26924793	0	0	0	0	1	0	0
RMF	Arrastra	0	61.16975601	1783.02037	25.38904677	244.9069971	33.51056466	0.312730158	0	0	0	0	1	0	0
RMF	Arrastra	0	58.326126	1807.970284	12.93829417	97.00695647	54.30016446	1.03479665	0	0	0	0	1	0	0
RMF	Arrastra	0	57.51587921	1712.909598	18.0151085	81.01564884	-9.342595995	1.858376739	0	0	0	0	0	1	0
RMF	Arrastra	0	58.41294678	1643.175695	17.09634192	47.00479456	-26.8212827	2.580338971	0	0	0	0	0	1	0
RMF	Arrastra	0	56.08540478	1605.635694	18.26959293	35.34021371	-13.1772446	3.262066649	0	0	0	0	1	0	0
RMF	Arrastra	0	54.36312605	1568.670404	15.04576911	55.74861696	-11.77655485	2.99963971	0	0	0	0	1	0	0
RMF	Arrastra	0	49.00727503	1546.195556	4.599229212	171.7849732	-1.785241363	2.720622075	0	0	0	0	1	0	0
RMF	Arrastra	0	39.07402967	1527.137293	3.903661829	96.09723342	5.838783267	2.475730703	0	0	0	0	1	0	0
RMF	Arrastra	0	32.27495325	1485.349514	10.07294273	83.04432831	-9.325328999	2.244809853	0	0	1	0	0	0	0
RMF	Arrastra	0	33.08047282	1451.70341	5.642423315	182.6903886	-15.68202215	2.11813369	0	0	1	0	0	0	0
RMF	Arrastra	0	34.85022602	1437.44221	2.054768186	4.202977716	-12.98339426	2.00842464	0	0	0	0	1	0	0
RMF	Arrastra	0	32.85398274	1430.525109	1.53887017	-1	-12.2893311	1.893731294	0	0	1	0	0	0	0
RMF	Arrastra	0	28.21580514	1442.479083	4.050655853	242.1231461	0.096981677	1.920040462	0	0	0	0	0	1	0
RMF	Arrastra	0	28.83354535	1445.992783	3.571066248	198.1020094	-6.2067048	2.139902887	0	0	1	0	0	0	0
RMF	Arrastra	0	30.39657554	1463.097068	8.598736566	268.3789391	0.769423135	2.337483516	0	0	1	0	0	0	0
RMF	Arrastra	0	37.1676567	1475.297544	3.982950195	156.4832689	1.956101845	2.552302527	0	0	0	0	0	1	0
RMF	Arrastra	0	39	1480.841457	3.65364931	123.8586747	-1.718627752	2.581974907	0	0	0	0	0	1	0
RMF	Arrastra	0	26.93479105	1350.139203	0.887034049	-1	4.597860225	2.405278139	0	0	0	0	0	1	0
RMF	Arrastra	0	35.76255533	1361.612661	8.569554572	183.2556733	-0.263467468	2.453580396	0	0	0	1	0	0	0
RMF	Arrastra	0	39.50758499	1366.820963	4.922454425	228.0479557	-16.40788964	2.491227216	0	0	1	0	0	0	0
RMF	Arrastra	0	41.56556317	1386.236074	17.88456101	317.1664273	-19.50250755	2.525758362	0	0	0	0	1	0	0
RMF	Arrastra	0	40.10041052	1410.784676	3.628335271	338.2297641	-13.70473303	2.364226498	0	0	1	0	0	0	0
RMF	Arrastra	0	39	1421.25403	7.637296204	332.3471048	-14.09248534	2.03113812	0	0	0	0	0	1	0
RMF	Arrastra	0	37.83369192	1444.727395	4.941965497	158.5753665	0.682109776	1.723470385	0	0	0	0	1	0	0
RMF	Arrastra	0	34.17504648	1457.955363	6.592898245	333.6712534	4.969269962	1.465798414	0	0	0	1	0	0	0
RMF	Arrastra	0	30.29391227	1470.970961	7.608947308	28.75058043	11.18180613	1.32255374	0	0	0	1	0	0	0
RMF	Arrastra	0	31.3604161	1471.840639	3.420319471	347.6008195	16.04547389	1.242600367	0	0	0	1	0	0	0
RMF	Arrastra	0	35.22140177	1457.961753	7	92.14584767	15.03286845	1.166217323	0	0	0	1	0	0	0
RMF	Arrastra	0	37.81241171	1428.22614	5.119044632	130.1362895	-1.884978329	1.107276972	0	0	0	1	0	0	0
RMF	Arrastra	0	36.27641149	1409.32413	3	57.62297123	-9.177290183	1.217927567	0	0	0	0	1	0	0
RMF	Arrastra	0	29.99527309	1402.736347	1	-1	-7.874899026	1.350227879	0	0	0	0	0	1	0
RMF	Arrastra	0	28.80363752	1399	0.99230431	-1	-9.453428457	1.470045176	0	0	0	1	0	0	0
RMF	Arrastra	0	34.15139184	1401.01538	1.01537985	-1	-11.79243673	1.640452995	0	0	0	0	0	1	0
RMF	Arrastra	0	33.97421326	1421.090103	9.573109357	314.6745685	0.19149011	2.035131378	0	0	0	0	0	1	0
RMF	Arrastra	0	32.84999696	1451.517903	7.283094484	351.8626357	19.64565383	2.452225975	0	0	0	1	0	0	0
RMF	Arrastra	0	30.69884245	1449.836492	8.74890324	24.91679786	10.03859447	2.815924291	0	0	0	0	1	0	0
RMF	Arrastra	0	31.32448138	1423.683905	6.28992347	39.32871597	-22.21196524	3.082155525	0	0	0	1	0	0	0
RMF	Arrastra	0	30.39586276	1463.945483	11.08004145	342.077931	12.05148962	3.031921492	0.034592494	0	0	0	1	0	0
RMF	Arrastra	0	31.80184785	1473.255357	5.025948016	212.7822426	14.86183653	2.983048841	0.073736466	0	0	1	0	0	0
RMF	Arrastra	0	33.78304712	1464.796066	4.46330721	26.02362663	-5.148670306	2.925768451	0.116794832	0	0	0	0	1	0
RMF	Arrastra	0	39.17206461	1461.104045	5.929676763	321.6413209	-15.74967158	3.047310226	0.155938804	0	0	0	1	0	0
RMF	Arrastra	0	39.17533006	1492.634117	6.805309818	213.4532229	22.42107889	3.408397758	0.129155397	0	0	0	1	0	0
RMF	Arrastra	0	38.05458155	1434.41897	2.428008734	36.94200969	-28.92975806	3.745198432	0.090011425	0	0	1	0	0	0
RMF	Arrastra	0	39.30429546	1435.868391	2	-1	-36.39687732	4.125057933	0.04695306	0	1	0	0	0	0
RMF	Arrastra	0	37.14477923	1512.394122	37.20953017	302.8202714	-3.618619473	3.549681498	0.003894695	0	0	0	1	0	0
RMF	Arrastra	0	33.77071554	1663.779638	26.96773816	251.284589	76.21019843	2.588367088	0	0	1	0	0	0	0
RMF	Arrastra	0	36.90134203	1748.102162	28.68564134	220.9032826	65.63442333	1.530566702	0	0	0	1	0	0	0
RMF	Arrastra	0	39.23513059	1839.054555	32.96913894	234.6719782	65.47864688	0.568608151	0	0	0	0	1	0	0
RMF	Arrastra	0	41.00752241	1947.979591	28.31735774	227.7855094	87.35485438	0.297001318	0	0	0	0	1	0	0
RMF	Arrastra	0	44.41173968	2021.522311	19.82335814	225.141895	98.26904854	0.206904359	0	0	0	0	1	0	0
RMF	Arrastra	0	44.63506287	2048.079445	28.499518	22.26083565	60.38866454	0.10284025	0	0	0	0	1	0	0
RMF	Arrastra	0	42.07652864	2086.371565	32.32745157	316.3713659	32.26022604	0	0	0	0	0	1	0	0
RMF	Arrastra	0	47.49867493	2167.166144	32.30169285	334.3689544	51.43482612	0	0	0	0	0	1	0	0
RMF	Arrastra	0	49.25390265	2260.874678	6.95788781	211.6667391	96.05497056	0	0	0	0	0	1	0	0
RMF	Arrastra	0	49.0366118	2225.030824	9.584822084	85.61427651	54.47996641	0	0	0	0	0	1	0	0
RMF	Arrastra	0	53.65293149	2118.423879	26.49962051	116.7966293	-20.00960362	0	0	0	0	0	1	0	0
RMF	Arrastra	0	58.52395513	2050.760497	10.51454912	165.9999716	-26.23330543	0	0	0	0	0	0	1	0
RMF	Arrastra	0	59.40716284	2010.003371	9.329801526	98.39062557	12.20802763	0	0	0	0	0	1	0	0
RMF	Arrastra	0	59.74240925	1884.731176	17.00748999	92.12481969	-48.70713376	0	0	0	0	0	1	0	0
RMF	Arrastra	0	59.04179573	1836.034521	10.10795858	58.39062	-51.19839553	0	0	0	0	0	1	0	0
RMF	Arrastra	0	58.61866817	1787.995895	10.84649906	97.6851592	-59.74905714	0	0	0	0	0	1	0	0
RMF	Arrastra	0	59.89393195	1725.938566	21.65364898	113.941178	-85.92468613	0	0	0	0	0	1	0	0
RMF	Arrastra	0	59.75722287	1675.67961	11.49870562	114.0939743	-78.34153209	0	0	0	0	0	1	0	0
RMF	Arrastra	0	59.09236887	1644.620598	21.46082525	24.70928035	-62.82338839	0	0	0	0	0	1	0	0
RMF	Arrastra	0	61.56403481	1631.521783	15.5320967	256.797182	-68.78558156	0	0	0	0	0	0	1	0
RMF	Arrastra	0	63.17570272	1759.021755	22.75596952	259.4748026	25.51822537	0	0	0	0	0	1	0	0
RMF	Arrastra	0	63.41017034	1867.691654	15.58964562	236.1616082	90.90225302	0	0	0	0	0	1	0	0
RMF	Arrastra	0	59.56419018	1825.33397	24.03990624	128.0793837	12.56001183	0	0	0	0	0	1	0	0
RMF	Arrastra	0	58.02068618	1821.333582	25.34748327	215.1157393	-1.293511157	0	0	0	0	0	1	0	0
RMF	Arrastra	0	57.65115578	1872.773446	16.81798746	202.318634	51.19167438	0	0	0	0	0	1	0	0
RMF	Arrastra	0	58.69960243	1876.98934	11.11097622	192.8282735	59.40676741	0	0	0	0	0	1	0	0
RMF	Arrastra	0	56.77936129	1813.955464	13.03104725	116.5833265	20.59402414	0.738193106	0	0	0	0	1	0	0
RMF	Arrastra	0	53.48746303	1743.043071	18.75677191	159.9612968	3.411256531	1.571868065	0	0	0	0	1	0	0
RMF	Arrastra	0	53.41654894	1678.594178	24	107.341578	-5.60101479	2.341450189	0	0	0	0	1	0	0
RMF	Arrastra	0	53.96979889	1631.964418	13.07528351	191.9859909	2.180747597	3.074799114	0	0	0	0	1	0	0
RMF	Arrastra	0	53.57307065	1596.986506	12.91030727	108.8959576	9.280449836	3.033136821	0	0	0	0	1	0	0
RMF	Arrastra	0	48.43891571	1554.444168	8.068586541	107.7123286	6.968555276	2.962172365	0	0	0	0	0	1	0
RMF	Arrastra	0	42.29915822	1514.447706	12.16252445	89.01410687	-2.058836219	2.874843645	0	0	0	0	0	1	0
RMF	Arrastra	0	39.22531912	1475.778435	2.190512218	155.5523567	-12.65227677	2.73244449	0	0	0	0	1	0	0
RMF	Arrastra	0	42.58375433	1464.69821	6.369365198	93.37105463	0.500189013	2.528848906	0	0	1	0	0	0	0
RMF	Arrastra	0	44.90856556	1442.400075	3.367078203	123.7208968	-12.32980432	2.343769257	0	0	0	0	0	1	0
RMF	Arrastra	0	35.94792587	1438.531607	2.78551574	199.0582658	-13.35277367	2.140189641	0	0	0	0	0	1	0
RMF	Arrastra	0	32.76737085	1462.192046	4.033461765	225.0524877	5.966196227	2.076817525	0	0	0	0	1	0	0
RMF	Arrastra	0	31.54916191	1457.961687	4.039405894	211.5346444	-11.37545242	2.16447893	0	0	0	0	0	1	0
RMF	Arrastra	0	32.16995387	1477.844091	7.182140526	260.572887	-1.87847845	2.262641431	0	0	1	0	0	0	0
RMF	Arrastra	0	40.05625485	1492.718792	3.937964255	235.7086722	1.691145556	2.390904879	0	0	0	0	0	1	0
RMF	Arrastra	0	43.77103935	1504.896671	6.020764271	233.5382528	7.855376097	2.435006108	0	0	1	0	0	0	0
RMF	Arrastra	0	28.38038679	1338.463524	7.402634278	304.5670648	3.340667375	2.449670776	0	0	1	0	0	0	0
RMF	Arrastra	0	34.84643802	1350.520461	2.410792422	18.41595788	-3.662521792	2.536196757	0	0	1	0	0	0	0
RMF	Arrastra	0	39.87318945	1371.399301	15.10599574	294.2857804	-2.520399295	2.617322471	0	0	1	0	0	0	0
RMF	Arrastra	0	41.05334493	1434.440106	14.09174342	163.3948901	40.4312221	2.709268968	0	0	1	0	0	0	0
RMF	Arrastra	0	40.50014393	1416.57246	8	173.9748755	5.585622158	2.562903818	0	0	0	0	0	1	0
RMF	Arrastra	0	37.00666167	1417.263047	13.9048416	203.7661799	-2.886271622	2.229534571	0	0	0	0	1	0	0
RMF	Arrastra	0	36.99452473	1406.017054	13.96692196	168.2791657	-17.17492782	1.880850721	0	0	0	1	0	0	0
RMF	Arrastra	0	36.7956185	1399.006727	10.36152282	108.6034586	-26.50548971	1.550595925	0	0	0	0	1	0	0
RMF	Arrastra	0	35.20822448	1414.615538	15.12635839	6.219098119	-12.69225769	1.292484789	0	0	0	0	1	0	0
RMF	Arrastra	0	34.4790159	1405.499852	8.081237723	25.51511686	-20.55381458	1.083948026	0	0	0	0	0	1	0
RMF	Arrastra	0	31.25455245	1404.069492	4.128556953	14.0118788	-18.50340698	0.85460602	0	0	0	0	0	1	0
RMF	Arrastra	0	30.02027041	1400.118596	4.487321624	26.36242127	-19.80799723	0.646157272	0	0	0	1	0	0	0
RMF	Arrastra	0	34.82495446	1434.089446	16.88111906	207.8959355	17.61568977	0.772893902	0	0	0	1	0	0	0
RMF	Arrastra	0	36.63964635	1431.778464	11.36114066	117.5738729	17.43140301	0.910152892	0	0	0	0	1	0	0
RMF	Arrastra	0	22.95922656	1401.716673	5.345313537	146.6944864	-9.813594474	1.027004416	0	0	0	1	0	0	0
RMF	Arrastra	0	17.09301795	1398	0	-1	-9.773977528	1.213387564	0	0	0	0	0	1	0
RMF	Arrastra	0	12.89803967	1398	0	-1	-10.50611265	1.652926519	0	0	0	1	0	0	0
RMF	Arrastra	0	15.63131465	1404.948246	1	-1	-8.871301028	2.162467032	0	0	0	1	0	0	0
RMF	Arrastra	0	22.57760325	1411.653341	1.635039568	-1	-7.881696661	2.649330392	0	0	0	1	0	0	0
RMF	Arrastra	0	28.19410187	1418.617051	1	-1	-7.689661559	3.036746808	0	0	0	0	1	0	0
RMF	Arrastra	0	30.00176191	1426.608364	2	-1	-8.48385275	3.085182015	0.012310984	0	0	0	0	1	0
RMF	Arrastra	0	31.77461042	1435.48264	3.943004624	225.8332101	-11.56891943	3.118894795	0.026241772	0	0	0	1	0	0
RMF	Arrastra	0	33.99887647	1448.742201	4.24724921	250.5742806	-18.77518971	3.144645081	0.041565638	0	0	0	0	1	0
RMF	Arrastra	0	40.74236125	1474.366968	7.043622829	249.8865082	-18.20917516	3.238135846	0.055496428	0	0	0	1	0	0
RMF	Arrastra	0	42.89266646	1535.661081	15.31084034	218.1673204	23.4430358	3.434704212	0.045964591	0	0	0	1	0	0
RMF	Arrastra	0	38.88684218	1507.184622	28.43211749	130.6922887	-7.485743745	3.6330056	0.032033801	0	1	0	0	0	0
RMF	Arrastra	0	33.08914918	1449.507996	6.151755801	163.6314834	-58.36310232	3.846519821	0.016709935	0	0	0	0	1	0
RMF	Arrastra	0	37.02314035	1455.87358	5.004314779	305.5318391	-66.40830173	3.139674591	0.001386067	0	0	0	0	1	0
RMF	Arrastra	0	40.00870404	1531.435923	37.15943791	309.6224377	-32.8346854	2.183960551	0	0	0	0	1	0	0
RMF	Arrastra	0	45.02349442	1698.722236	26.21472514	4.914512071	57.83493085	1.132320643	0	0	1	0	0	0	0
RMF	Arrastra	0	49.39688518	1749.395482	35.30613793	323.367217	30.34089191	0.17596259	0	0	0	0	1	0	0
RMF	Arrastra	0	51.41462302	1846.273843	33.95512883	339.6575557	58.70337099	0.043385732	0	0	0	0	1	0	0
RMF	Arrastra	0	52.87977567	1879.279749	30.55364364	163.1590587	47.21732534	0.03368084	0	0	0	0	1	0	0
RMF	Arrastra	0	51.55943615	1854.755813	26.62198771	34.74172759	-25.23181926	0.018048997	0	0	0	0	1	0	0
RMF	Arrastra	0	51.75279711	1920.9783	26.56614782	330.9577351	-17.37438297	0	0	0	0	0	0	1	0
RMF	Arrastra	0	58.94728529	2007.387118	35.38333074	310.4160391	2.977960516	0	0	0	0	0	0	1	0
RMF	Arrastra	0	58.31468004	2115.100922	29.13541756	336.5496826	37.75415835	0	0	0	0	0	1	0	0
RMF	Arrastra	0	59.34192572	2188.822669	10.05937475	154.6334243	72.06690057	0	0	0	0	0	1	0	0
RMF	Arrastra	0	55.74512421	2150.909461	10.12501529	102.4669764	31.83008708	0	0	0	0	0	1	0	0
RMF	Arrastra	0	55.01075944	2096.347169	12.86886672	113.0130293	9.687862911	0	0	0	0	0	1	0	0
RMF	Arrastra	0	57.32620719	2030.645864	27.49204578	154.7458458	2.73384132	0	0	0	0	0	1	0	0
RMF	Arrastra	0	58.88734109	1960.104437	33.37200585	150.2994223	-7.965164838	0	0	0	0	0	1	0	0
RMF	Arrastra	0	54.34190083	1937.428932	24.79404632	200.5542609	14.29595737	0	0	0	0	0	1	0	0
RMF	Arrastra	0	50.9917368	1935.789082	14.50455689	171.0118785	62.78720631	0	0	0	0	0	1	0	0
RMF	Arrastra	0	53.4790716	1882.301199	17.50373998	147.3671067	57.2190391	0	0	0	0	0	1	0	0
RMF	Arrastra	0	55.21213774	1829.332257	17.52957273	141.8825775	62.02173192	0	0	0	0	0	1	0	0
RMF	Arrastra	0	58.11883689	1741.709795	22.34297356	74.45546642	7.381939587	0	0	0	0	0	1	0	0
RMF	Arrastra	0	61.14304713	1634.501776	13.81598049	215.7788899	-107.9968663	0	0	0	0	0	1	0	0
RMF	Arrastra	0	63.52202655	1764.86147	22.27415297	285.664481	-22.71575526	0	0	0	0	0	0	1	0
RMF	Arrastra	0	61.50745238	1882.431709	18.76543184	287.874992	41.02665358	0	0	0	0	0	0	1	0
RMF	Arrastra	0	51.85034739	1943.823824	6.37842297	159.7142427	75.16992672	0	0	0	0	0	1	0	0
RMF	Arrastra	0	49.00995414	1883.319304	21.5622626	89.42970853	20.03944287	0	0	0	0	0	1	0	0
RMF	Arrastra	0	48.09563976	1858.817923	18.60680138	333.964394	17.02523181	0	0	0	0	0	0	1	0
RMF	Arrastra	0	52.81002599	1858.582996	13.02290691	40.80047207	43.70820076	0	0	0	0	0	1	0	0
RMF	Arrastra	0	56.00191121	1819.69485	15.02772016	59.83311793	41.20211648	0.561764862	0	0	0	0	0	1	0
RMF	Arrastra	0	51.5131317	1754.395304	16.79186624	66.75856676	25.96941937	1.159860187	0	0	0	0	1	0	0
RMF	Arrastra	0	50.35733153	1702.203854	11.33725871	277.7976019	21.40145784	1.71527666	0	0	0	0	1	0	0
RMF	Arrastra	0	55.42543454	1673.342453	17.8077867	86.43799535	46.78206404	2.29891755	0	0	0	1	0	0	0
RMF	Arrastra	0	56.19159622	1588.999535	4.621082567	100.4014363	5.197239782	2.676348128	0	0	0	0	1	0	0
RMF	Arrastra	0	57.02090222	1535.761957	12.85497621	82.84989606	-4.360064448	3.066390868	0	0	0	0	1	0	0
RMF	Arrastra	0	55.78001563	1487.775037	5.301187184	145.8306529	-21.0329623	3.398164175	0	0	0	0	1	0	0
RMF	Arrastra	0	52.45776778	1489.062203	4.621456255	119.0232164	6.258765724	3.550120995	0	0	0	0	1	0	0
RMF	Arrastra	0	49.01156637	1470.058009	13.73397512	72.57587202	2.812236006	3.346842221	0	0	0	0	1	0	0
RMF	Arrastra	0	49.92278663	1448.487696	3.273820796	209.7675079	-15.56144209	3.162050582	0	0	0	0	0	1	0
RMF	Arrastra	0	46.38946152	1455.660885	5.168968188	239.9165467	-8.823606642	2.958787779	0	0	0	0	0	1	0
RMF	Arrastra	0	46.04829385	1480.085005	1.332747651	-1	5.860190051	2.723404884	0	0	0	0	0	1	0
RMF	Arrastra	0	47.78711161	1482.760616	5	240.0913267	-5.353761128	2.435258985	0	0	0	0	0	1	0
RMF	Arrastra	0	48.17394061	1506.581012	4.983442947	190.906472	8.694427717	2.191774781	0	0	0	0	1	0	0
RMF	Arrastra	0	49.99936982	1509.457176	1.942804373	46.39771771	2.490926944	1.944222786	0	0	0	0	0	1	0
RMF	Arrastra	0	51.98263255	1523.144782	4.979542764	76.77409747	13.99928053	1.986974427	0	0	0	0	1	0	0
RMF	Arrastra	0	33.80707598	1331.151947	6.483460333	319.1982966	-9.679876067	2.24992782	0	0	0	0	0	1	0
RMF	Arrastra	0	42.62869758	1379.016373	8.437367243	312.8561333	15.61151886	2.292129447	0	0	0	0	1	0	0
RMF	Arrastra	0	43.01823332	1402.853963	13.1676136	65.7146479	14.87725144	2.341258954	0	0	0	0	1	0	0
RMF	Arrastra	0	43.17953953	1423.426425	6.385922254	335.685101	16.50297746	2.300625	0	0	0	0	1	0	0
RMF	Arrastra	0	40.19347685	1433.43496	2.022178913	-0.408249951	19.18874636	2.19812828	0	0	0	0	1	0	0
RMF	Arrastra	0	38.16367073	1422.223437	6.955166317	53.10985072	8.146522719	2.080319748	0	0	0	0	0	1	0
RMF	Arrastra	0	36.99209154	1400.225402	4.512884596	76.51504066	-11.38456888	1.959954025	0	0	0	0	0	1	0
RMF	Arrastra	0	37.84195091	1404.920968	0.972980945	-1	-3.706972403	1.742814164	0	0	0	0	0	1	0
RMF	Arrastra	0	38.14901422	1411.052382	5.450033842	300.2037821	3.611038877	1.533804892	0	0	0	0	1	0	0
RMF	Arrastra	0	36.4411147	1416.797588	2.691486377	198.9844634	6.872397784	1.303943118	0	0	0	0	0	1	0
RMF	Arrastra	0	36.30969861	1404.84597	6.213789114	180.3684185	-8.959075471	1.098316481	0	0	0	0	0	1	0
RMF	Arrastra	0	41.24350553	1400.408524	2.079853902	100.196852	-16.40799644	1.383975549	0.046057347	0	0	1	0	0	0
RMF	Arrastra	0	44.13066341	1430.51002	16.66148289	337.000921	13.495986	1.660484686	0.11211554	0	0	0	1	0	0
RMF	Arrastra	0	36.66873228	1433.15156	8.26518842	125.1671818	19.39998989	1.903928703	0.172168434	0	0	0	1	0	0
RMF	Arrastra	0	24.29805698	1399.524217	2.046743048	63.33155329	-9.16335559	2.112750785	0.238226637	0	0	1	0	0	0
RMF	Arrastra	0	18.36531515	1398	0.685729519	-1	-9.437199819	2.174352894	0.22057572	0	0	1	0	0	0
RMF	Arrastra	0	22.14548269	1411.155571	4.383268479	244.7190356	1.821799017	2.268158133	0.176392362	0	0	0	1	0	0
RMF	Arrastra	0	26.47281496	1413.234301	4.043709621	88.55312003	0.47994955	2.377076024	0.136225671	0	0	0	1	0	0
RMF	Arrastra	0	28.16669117	1413.961285	1	-1	-5.281662333	2.556385186	0.092042312	0	0	1	0	0	0
RMF	Arrastra	0	32.51354807	1425.463504	3.167871917	256.4195336	-4.929407756	2.786669914	0.068971112	0	0	1	0	0	0
RMF	Arrastra	0	37.46552285	1443.151344	6.785602919	299.531235	-4.695777066	2.985702321	0.052694399	0	0	0	1	0	0
RMF	Arrastra	0	39.81238436	1483.80144	16.30555171	197.5569917	-0.725943256	3.193306262	0.034790009	0	0	1	0	0	0
RMF	Arrastra	0	45.20404939	1502.892671	9.419015233	268.3858248	-31.16532934	3.135399494	0.018513294	0	0	0	0	1	0
RMF	Arrastra	0	47.28812439	1578.633868	25.24863115	241.9745091	-7.72848165	2.917427183	0.011909513	0	0	0	1	0	0
RMF	Arrastra	0	40.82325962	1671.868119	25.13244965	211.0215375	65.75208699	2.742657723	0.008300019	0	0	0	1	0	0
RMF	Arrastra	0	36.58737299	1597.075296	33.99777707	135.8753154	7.007679447	2.57609762	0.004329576	0	0	0	1	0	0
RMF	Arrastra	0	38.25345124	1472.997814	19.15213736	149.152512	-87.67517405	2.026877609	0.000359133	0	0	1	0	0	0
RMF	Arrastra	0	40.8161396	1454.924704	1.903159838	-1	-89.60437764	1.40986421	0	0	0	0	0	1	0
RMF	Arrastra	0	48.06833582	1473.879108	24.46659973	345.7682026	-87.69887862	0.707398017	0	0	0	0	1	0	0
RMF	Arrastra	0	50.22604167	1538.882673	37.76632652	349.852672	-56.23555125	0.047232436	0	0	0	0	1	0	0
RMF	Arrastra	0	52.31926056	1618.650069	38.93705991	347.4158049	-12.89447903	0.001330332	0	0	0	0	1	0	0
RMF	Arrastra	0	54.34492831	1649.275065	23.97733613	322.9784089	-18.75818383	0.002527189	0	0	0	0	0	1	0
RMF	Arrastra	0	54.43501594	1679.671769	24.24840413	172.2794526	-35.93535377	0.003735546	0	0	0	0	1	0	0
RMF	Arrastra	0	51.00098989	1788.171739	27.98558831	57.00815228	7.603052902	0.009735794	0	0	0	0	1	0	0
RMF	Arrastra	0	51.52731668	1873.6925	32.67247541	324.7512303	18.54944847	0.034650931	0	0	0	0	0	1	0
RMF	Arrastra	0	55.04569562	1948.862915	29.99262256	325.2798736	8.590296911	0.05956439	0	0	0	0	0	1	0
RMF	Arrastra	0	53.75398153	2024.283386	31.08219321	331.7475322	15.49291121	0.079949873	0	0	0	0	0	1	0
RMF	Arrastra	0	51.21706233	2107.160527	30.38615173	324.118479	51.12610579	0.083856044	0	0	0	0	1	0	0
RMF	Arrastra	0	55.07835137	2146.080769	7.997345056	111.2455051	72.63615157	0.058041965	0	0	0	0	1	0	0
RMF	Arrastra	0	56.24843358	2095.373219	11.60323379	118.7439135	40.67135345	0.032242061	0	0	0	0	1	0	0
RMF	Arrastra	0	50.83110851	2016.217238	27.57418267	89.93503031	8.335613611	0.009157095	0	0	0	0	1	0	0
RMF	Arrastra	0	47.43933394	1924.343263	27.06776593	348.9682531	-33.53302677	0	0	0	0	0	1	0	0
RMF	Arrastra	0	46.55220654	1963.502281	11.19691374	54.30203474	67.65453006	0	0	0	0	0	1	0	0
RMF	Arrastra	0	54.57052298	1857.715767	35.11313726	86	15.13492042	0	0	0	0	0	1	0	0
RMF	Arrastra	0	59.86399682	1720.983649	26.40251011	51.64628814	-80.49312261	0	0	0	0	0	1	0	0
RMF	Arrastra	0	57.67857487	1728.62203	31.30265322	221.2254004	-55.8633017	0.006719737	0	0	0	0	1	0	0
RMF	Arrastra	0	56.96595344	1802.083839	28.81743684	206.7739865	4.548963708	0.015864784	0	0	0	0	1	0	0
RMF	Arrastra	0	57.34976192	1851.255302	19.38869481	186.3007417	15.46558205	0.023051024	0	0	0	0	1	0	0
RMF	Arrastra	0	57.21833071	1888.619386	13.31087312	258.1893208	23.84465514	0.027886859	0	0	0	0	0	1	0
RMF	Arrastra	0	52.6657578	1918.924604	8.233781931	40.9664713	56.59725435	0.019366484	0	0	0	0	0	1	0
RMF	Arrastra	0	53.78271208	1857.841907	23.29640507	81.68017943	20.13157575	0.011402459	0	0	0	0	1	0	0
RMF	Arrastra	0	55.7149476	1739.793132	18.303241	238.4826111	-56.78114977	0.004507549	0	0	0	0	0	1	0
RMF	Arrastra	0	57.75844795	1769.737017	16.85504616	38.18290136	8.244165529	0.006403452	0	0	0	0	1	0	0
RMF	Arrastra	0	59.43690906	1704.667113	23.41630545	21.51260865	-26.96117736	0.401912072	0	0	0	0	0	1	0
RMF	Arrastra	0	53.11618641	1663.598783	31.93848747	41.93196685	-34.40212197	0.795559916	0	0	0	0	1	0	0
RMF	Arrastra	0	53.2487415	1617.390625	2.968603934	48.38143844	-41.66652397	1.151809432	0	0	0	0	0	1	0
RMF	Arrastra	0	59.09637024	1612.109618	3.271962549	213.8843703	3.062739948	1.650923137	0	0	1	0	0	0	0
RMF	Arrastra	0	60.2312476	1548.796259	14.58876815	86.12654551	-19.16442364	2.400796513	0	0	0	0	1	0	0
RMF	Arrastra	0	59.40899243	1510.682971	12.89942699	63.16516497	-12.41395309	3.209883474	0	0	0	0	1	0	0
RMF	Arrastra	0	58.51847344	1490.653101	11.73082615	27.27598446	-5.225440864	3.92261023	0	0	0	0	1	0	0
RMF	Arrastra	0	54.84563644	1471.197142	11.65735314	45.79897188	-7.533946472	4.293495706	0	0	0	0	0	1	0
RMF	Arrastra	0	51.48126754	1455.490294	0.130598506	-1	-17.38105172	4.090504905	0	0	0	0	0	1	0
RMF	Arrastra	0	49.5768731	1459.293868	2	-1	-15.94810513	3.905975062	0	0	0	0	0	1	0
RMF	Arrastra	0	48.47268332	1484.751482	12.54998798	222.3761107	2.23198107	3.703000235	0	0	0	0	0	1	0
RMF	Arrastra	0	50.48482791	1494.420701	3.857598209	155.0043093	0.057024784	3.271724704	0	0	0	0	1	0	0
RMF	Arrastra	0	52.11318937	1505.651676	6.453727113	230.7546707	-0.474036531	2.641979196	0	0	0	0	1	0	0
RMF	Arrastra	0	49.99813485	1514.019057	3.081936111	249.8564617	-0.019412066	2.087946525	0	0	0	0	0	1	0
RMF	Arrastra	0	49.48318962	1527.115083	0	-1	7.74367315	1.498787522	0	0	0	0	0	1	0
RMF	Arrastra	0	50.49438878	1515.920052	4	85.85990493	-3.688696591	1.594328882	0	0	0	0	0	1	0
RMF	Arrastra	0	38.72626996	1327.005121	8.233318465	309.1661413	-13.00755077	1.958220738	0	0	0	0	0	1	0
RMF	Arrastra	0	42.65539201	1375.768601	4.541026544	304.2068071	12.41839092	1.944187557	0	0	0	0	1	0	0
RMF	Arrastra	0	46.55066077	1389.666837	9.623143925	324.0512529	5.757806812	2.043384621	0	0	0	0	1	0	0
RMF	Arrastra	0	43.99942839	1406.94678	8	304.2731343	6.800992071	2.194815426	0	0	0	0	1	0	0
RMF	Arrastra	0	40.30844522	1418.772732	7.353157764	110.1773084	10.13969825	2.330937489	0	0	0	0	1	0	0
RMF	Arrastra	0	42.01621359	1409.254928	2.944615824	120.9990621	-2.235268048	2.441420422	0	0	0	0	1	0	0
RMF	Arrastra	0	41.28046814	1407.30391	2.87175439	210.3720872	-2.819631668	2.238104783	0	0	0	0	1	0	0
RMF	Arrastra	0	41.08435123	1408.804806	3	180.492395	0.04490536	2.028575818	0	0	0	0	1	0	0
RMF	Arrastra	0	41.08435123	1405.568141	1.553191003	-1	-3.061719755	1.798142374	0	0	0	0	0	1	0
RMF	Arrastra	0	41.83124162	1413.410537	2	-1	4.974793312	1.636061687	0	0	0	0	0	1	0
RMF	Arrastra	0	44.91863127	1415	0	-1	4.412514378	2.074874623	0.131148532	0	0	0	0	1	0
RMF	Arrastra	0	44.47881995	1414.912621	0.087378677	-1	2.337431888	2.504539467	0.31924957	0	0	0	0	1	0
RMF	Arrastra	0	41.984214	1411.257861	1.219804495	4.694755376	-1.982665191	2.887217536	0.490250528	0	0	0	0	1	0
RMF	Arrastra	0	37.17617252	1411.004229	1	-1	-1.300317655	3.046374029	0.678351581	0	0	0	0	1	0
RMF	Arrastra	0	29.80707576	1413.527463	1.451676492	-1	2.317827526	2.692298411	0.628090501	0	0	1	0	0	0
RMF	Arrastra	0	26.73273317	1413.046142	0.072297136	-1	1.185369085	2.32885293	0.502278149	0	0	1	0	0	0
RMF	Arrastra	0	26.60653098	1411	0	-1	-2.269349524	2.022083608	0.387903303	0	0	1	0	0	0
RMF	Arrastra	0	29.40097038	1412	0	-1	-7.666354943	2.05224526	0.262090951	0	0	1	0	0	0
RMF	Arrastra	0	40.89834037	1421.119274	2.984366647	280.8706806	-13.54565828	2.482539054	0.188792408	0	0	0	0	1	0
RMF	Arrastra	0	43.25305368	1445.620315	8.808854214	319.5859183	-14.57487613	2.863399951	0.133840784	0	0	0	1	0	0
RMF	Arrastra	0	45.75865575	1482.420433	10.23629672	307.2121733	-35.57897274	3.271017504	0.073394008	0	0	0	1	0	0
RMF	Arrastra	0	50.11687793	1581.543824	33.47926841	258.8624264	-12.36770031	2.967317309	0.018442394	0	0	0	1	0	0
RMF	Arrastra	0	49.43711819	1714.67588	29	245.7857796	30.18095303	2.29340817	0.005524907	0	0	0	1	0	0
RMF	Arrastra	0	42.2169432	1808.237064	22.18860523	226.7949758	73.65079284	1.704145995	0.003850437	0	0	0	1	0	0
RMF	Arrastra	0	37.64148636	1769.436523	30.04736306	187.230145	39.10297448	1.081638748	0.002008521	0	0	0	1	0	0
RMF	Arrastra	0	37.2744326	1660.664975	26.56018706	133.5168155	-9.334660412	0.790750316	0.000166604	0	0	0	1	0	0
RMF	Arrastra	0	39.37198633	1629.217455	34.71915749	154.3420946	14.42466374	0.557377571	0	0	0	0	1	0	0
RMF	Arrastra	0	44.21806174	1531.68357	25.68205214	189.6832387	-52.1469808	0.276920857	0	0	0	0	1	0	0
RMF	Arrastra	0	46.35505141	1510.117568	29.78037627	169.4987105	-63.19176223	0.000404579	0	0	0	0	1	0	0
RMF	Arrastra	0	50.35808984	1473.917211	5.474005011	184.197538	-99.26416198	0.003354355	0	0	0	0	1	0	0
RMF	Arrastra	0	54.11062764	1476.983518	4.006350358	249.0787186	-100.9757691	0.006309268	0	0	0	0	1	0	0
RMF	Arrastra	0	56.57824387	1504.194939	20.91474617	347.2293949	-88.19143428	0.009451509	0	0	0	0	1	0	0
RMF	Arrastra	0	54.65136551	1579.796159	26.0827873	347.0150901	-51.62304999	0.029359728	0	0	0	0	1	0	0
RMF	Arrastra	0	52.62547941	1694.728387	40.29383308	329.2410585	5.804903398	0.094904357	0	0	0	0	0	1	0
RMF	Arrastra	0	54.50843492	1753.008892	27.02859924	344.1139028	-14.66760305	0.16451076	0	0	0	0	0	1	0
RMF	Arrastra	0	47.08893111	1838.795628	27.06159302	5.12270973	-7.435866575	0.225526644	0	0	0	0	1	0	0
RMF	Arrastra	0	43.51635371	1944.128543	25.92724079	335.6178982	15.13938617	0.235530258	0	0	0	0	0	1	0
RMF	Arrastra	0	48.73846742	2010.668657	35.01318416	328.3997493	18.24701708	0.167327307	0	0	0	0	0	1	0
RMF	Arrastra	0	53.74694632	2114.668658	5.925760556	269.2051026	90.92161914	0.094899124	0	0	0	0	1	0	0
RMF	Arrastra	0	49.37478248	2048.545272	24.22041204	116.2865593	38.76385081	0.025185334	0	0	0	0	1	0	0
RMF	Arrastra	0	47.85860114	1945.017338	24.46202603	133.1215397	-22.54682948	0	0	0	0	0	1	0	0
RMF	Arrastra	0	53.20739246	1826.757148	18.62374413	119.629508	-69.32961554	0	0	0	0	0	1	0	0
RMF	Arrastra	0	56.75020282	1818.438836	22.18629073	23.04221013	-24.91285916	0	0	0	0	0	1	0	0
RMF	Arrastra	0	57.81729702	1733.55904	14.44753459	228.8800484	-84.27971023	0	0	0	0	0	0	1	0
RMF	Arrastra	0	56	1846.430857	18.94665668	272.6104308	28.15466732	0.030758465	0	0	0	0	1	0	0
RMF	Arrastra	0	56.62056895	1907.484884	5.671379356	312.5719276	67.20700329	0.073848895	0	0	0	0	0	1	0
RMF	Arrastra	0	55.77558524	1896.617719	10.65326186	44.76116246	39.59805532	0.114980912	0	0	0	0	0	1	0
RMF	Arrastra	0	55.2999815	1871.168143	9	47.39050276	24.49391094	0.150676885	0	0	0	0	1	0	0
RMF	Arrastra	0	52.73367423	1835.009393	17.46791321	55.95743957	17.80036798	0.112148683	0	0	0	0	0	1	0
RMF	Arrastra	0	55.27907607	1780.115977	14.37842235	42.96957363	-3.006789102	0.073324276	0	0	0	0	1	0	0
RMF	Arrastra	0	56.4995036	1712.06999	16.39096205	107.2676165	-31.74080484	0.032482572	0	0	0	0	0	1	0
RMF	Arrastra	0	55.57824387	1677.778303	15.48913651	221.694767	-35.61382159	0.033191164	0	0	0	0	1	0	0
RMF	Arrastra	0	55.5834576	1706.461362	10.79857831	222.5004561	19.23951088	0.461161175	0	0	0	0	1	0	0
RMF	Arrastra	0	56.81124853	1719.234076	9.226529718	58.17861778	64.5380726	0.887270782	0	0	0	0	1	0	0
RMF	Arrastra	0	60.15677567	1665.547442	26.01300594	42.23345635	47.75069875	1.273031317	0	0	0	0	1	0	0
RMF	Arrastra	0	60.27580249	1575.292128	31.1606249	50.49107867	1.40396724	1.73714114	0	0	0	0	1	0	0
RMF	Arrastra	0	59.05669369	1509.633753	3.980695235	57.90926667	-27.66130614	2.247843234	0	0	0	0	0	1	0
RMF	Arrastra	0	57.36442751	1484.963511	3.819216194	125.0467897	-24.80429493	2.823812104	0	0	0	0	1	0	0
RMF	Arrastra	0	55.04496517	1479.983862	15.15818624	237.0245458	-18.62196922	3.360306202	0	0	0	0	0	1	0
RMF	Arrastra	0	52.12267359	1466.4858	11.27979677	200.5489695	-24.03995283	3.59545688	0	1	0	0	0	0	0
RMF	Arrastra	0	52.03914733	1492.758835	5.285757896	129.9869167	-1.991006282	3.415149919	0	1	0	0	0	0	0
RMF	Arrastra	0	51.15509948	1497.726732	7.7681239	234.7076205	-3.782302405	3.252623317	0	1	0	0	0	0	0
RMF	Arrastra	0	49.12997846	1508.020383	7	213.4137333	-3.575025591	3.075369265	0	1	0	0	0	0	0
RMF	Arrastra	0	52.18589492	1523.311824	5.333528553	227.5514374	0.745080357	2.779974762	0	1	0	0	0	0	0
RMF	Arrastra	0	55.46141877	1529.133435	2.501127258	94.13115519	-0.384760519	2.368600848	0	0	0	0	0	1	0
RMF	Arrastra	0	52.67949608	1523.091915	1.014336525	-1	-10.48231294	1.977414452	0	0	0	0	0	1	0
RMF	Arrastra	0	51.63597371	1538.39482	1.873142086	-1	2.861450957	1.528208709	0	0	0	0	1	0	0
RMF	Arrastra	0	50.02279354	1536.342383	3.328808415	185.313993	-0.52562802	1.628337529	0	0	0	0	1	0	0
RMF	Arrastra	0	29.98296631	1339.665897	6.201327473	310.5790003	-2.797630321	2.072707326	0	0	0	0	0	1	0
RMF	Arrastra	0	37.66874875	1359.919652	4.49295589	308.6088226	-0.802230463	2.249028062	0	0	0	0	0	1	0
RMF	Arrastra	0	39.68162798	1374.878079	3	333	-4.597564976	2.491665993	0	0	0	0	1	0	0
RMF	Arrastra	0	39.12658621	1409.572531	13.43934708	313.2256246	15.73298724	2.727659486	0	0	0	0	1	0	0
RMF	Arrastra	0	42.19221518	1429.317157	3.564874176	113.0404942	26.76355998	2.936441905	0	0	0	0	1	0	0
RMF	Arrastra	0	41.75438005	1427.523167	4.073298374	217.3828664	21.08182184	2.569933586	0	0	0	0	1	0	0
RMF	Arrastra	0	41.74616848	1412.065125	6.782243842	132.1213757	3.905749318	2.235017156	0	0	0	0	1	0	0
RMF	Arrastra	0	43.03345393	1400.843083	2.181726121	94.2683398	-9.334088294	1.877311168	0	0	0	1	0	0	0
RMF	Arrastra	0	44.44486402	1406	0.019828693	-1	-4.86642139	1.672055062	0	0	0	0	0	1	0
RMF	Arrastra	0	45.53036868	1408.433793	0.433792655	-1	-3.632682438	2.186899078	0.201059893	0	0	0	0	1	0
RMF	Arrastra	0	45.54950387	1410	0	-1	-2.259414754	2.699938676	0.489431977	0	0	0	1	0	0
RMF	Arrastra	0	43.51855952	1412	0	-1	-0.447544795	3.164774868	0.751588404	0	0	0	0	1	0
RMF	Arrastra	0	41.4844068	1412	0	-1	-0.564437959	3.32720267	1.039960504	0	0	0	0	1	0
RMF	Arrastra	0	37.98814038	1412	0.065835992	-1	-0.563226531	2.9279834	0.962906778	0	0	0	0	1	0
RMF	Arrastra	0	29.78345173	1411	0	-1	-1.825859558	2.480427316	0.770027637	0	0	1	0	0	0
RMF	Arrastra	0	28.32579775	1412	0	-1	-2.227155141	2.065919564	0.594682932	0	0	1	0	0	0
RMF	Arrastra	0	35.9936073	1413.142641	0.142641256	-1	-8.874697626	2.001796969	0.401803792	0	0	0	0	1	0
RMF	Arrastra	0	44.61572975	1436.721137	8.479570861	273.6156116	-3.471893582	2.326490133	0.287163407	0	0	0	1	0	0
RMF	Arrastra	0	46.48162603	1475.02351	9.656555375	276.8084712	-0.166954057	2.641833194	0.200351641	0	0	0	1	0	0
RMF	Arrastra	0	49.23383673	1503.548477	16.653208	254.4107498	-45.09987575	3.010860771	0.104858704	0	0	0	1	0	0
RMF	Arrastra	0	53.95426818	1637.503273	28.9751502	271.4875751	-3.989527751	2.55498634	0.018046945	0	0	0	1	0	0
RMF	Arrastra	0	53.68898838	1789.163964	27.53603208	277.9054261	32.19321843	1.719006997	0	0	0	0	1	0	0
RMF	Arrastra	0	51.37457699	1904.196251	21.43322363	261.5600905	75.43020547	0.946047836	0	0	0	0	1	0	0
RMF	Arrastra	0	44.44815989	1902.628439	23.6717141	149.9906069	65.85710837	0.081538962	0	0	0	0	1	0	0
RMF	Arrastra	0	40.66368267	1828.544213	30.12387644	104.3545996	42.26651158	0	0	0	0	0	1	0	0
RMF	Arrastra	0	41.32372827	1675.836843	24.17811251	100.9341217	-64.55253498	0	0	0	0	0	1	0	0
RMF	Arrastra	0	42.2690105	1695.679537	30.30297314	232.8263132	-10.14717138	0	0	0	0	0	1	0	0
RMF	Arrastra	0	42.2593279	1722.502854	29.77309884	169.3601008	39.91427179	0.000253277	0	0	0	0	1	0	0
RMF	Arrastra	0	43.75858074	1704.506859	38.63923083	171.1632224	49.21982469	0.004858693	0	0	0	0	1	0	0
RMF	Arrastra	0	46.00961938	1602.141988	31.57314565	152.0126955	-22.43960982	0.009143917	0	0	0	0	1	0	0
RMF	Arrastra	0	47.05446518	1536.98688	33.9504989	160.0641389	-54.08511013	0.013965825	0	0	0	0	1	0	0
RMF	Arrastra	0	48.16293616	1495.400583	1.433719431	1.055730725	-86.22321212	0.052480628	0	0	0	0	1	0	0
RMF	Arrastra	0	48.97976497	1512.018768	10.77259888	320.3939307	-85.77437339	0.156273805	0	0	0	0	1	0	0
RMF	Arrastra	0	50.08193867	1613.982914	31.42764182	325.2812592	-27.04153984	0.264758791	0	0	0	0	0	1	0
RMF	Arrastra	0	46.01370587	1693.784153	29.29128977	315.2851575	-6.949105294	0.362706712	0	0	0	0	0	1	0
RMF	Arrastra	0	45.25782688	1770.981296	27.63572644	87.00773434	-17.66187451	0.368374604	0	0	0	0	1	0	0
RMF	Arrastra	0	48.45049613	1865.042368	26.75665837	326.220259	-14.14489798	0.26164121	0	0	0	0	0	1	0
RMF	Arrastra	0	47.53583425	1977.077213	29.81561468	322.4288364	20.53208512	0.146829067	0	0	0	0	0	1	0
RMF	Arrastra	0	47.17785673	2066.816325	8.011855782	23.09252743	79.13539955	0.034730822	0	0	0	0	1	0	0
RMF	Arrastra	0	50.60771058	2022.519412	17.4419038	102.5726161	57.20240741	0	0	0	0	0	1	0	0
RMF	Arrastra	0	53.33695745	1926.298968	12.51826964	110.8739902	17.82710459	0	0	0	1	0	0	0	0
RMF	Arrastra	0	52.56758399	1857.388855	17.02227756	86.53407577	-4.447096045	0	0	0	0	1	0	0	0
RMF	Arrastra	0	54.6206698	1789.61493	18.32508511	192.3308833	-43.86275803	0	0	0	0	0	1	0	0
RMF	Arrastra	0	53.80198452	1825.013901	10.40952407	294.6059633	-2.742355254	0.05625166	0	0	0	0	1	0	0
RMF	Arrastra	0	53.32567854	1865.533385	9.77610913	247.0180564	32.7646079	0.13019761	0	0	0	0	0	1	0
RMF	Arrastra	0	55.10901027	1845.52196	14	37.58288898	21.12675385	0.202185503	0	0	0	0	0	1	0
RMF	Arrastra	0	54.11903734	1785.823567	20.54256019	57.76818396	-13.64178436	0.265932583	0	0	0	0	1	0	0
RMF	Arrastra	0	48.91494846	1733.656107	15.8223498	41.07715986	-32.28037685	0.192871791	0	0	0	0	0	1	0
RMF	Arrastra	0	51.6754883	1735.934662	12.9188306	323.3811427	-0.376338921	0.125996055	0	0	0	0	1	0	0
RMF	Arrastra	0	53.19142959	1743.674185	12.51215878	99.17724905	36.66766962	0.054297549	0	0	0	0	0	1	0
RMF	Arrastra	0	54.07797245	1725.973066	4.059024411	148.1602509	44.70064919	0.061001551	0	0	0	0	1	0	0
RMF	Arrastra	0	51.06747048	1675.883583	22.75440169	180.2851321	26.57347464	0.518478166	0	0	0	0	1	0	0
RMF	Arrastra	0	59.41541245	1611.265603	28.53390465	47.23369195	-0.084702387	0.974094716	0	0	0	0	1	0	0
RMF	Arrastra	0	60.36337396	1538.109999	18.79010785	60.62517086	-41.3993522	1.386680038	0	0	0	0	1	0	0
RMF	Arrastra	0	59.45049613	1525.139906	22.11161713	236.5730457	-20.87633394	1.787897697	0	0	0	0	1	0	0
RMF	Arrastra	0	57.47409908	1555.59988	17.1067895	160.5161132	32.58166538	2.083170716	0	0	0	0	1	0	0
RMF	Arrastra	0	55.10316535	1486.08987	3.433913762	51.54305713	-29.39630765	2.422165015	0	0	0	0	1	0	0
RMF	Arrastra	0	52.23357028	1510.191698	8.988450876	243.7235966	-2.423362408	2.743225333	0	1	0	0	0	0	0
RMF	Arrastra	0	52.40193506	1543.616563	3.49415209	188.6415958	29.54173042	2.80823404	0	0	0	0	0	1	0
RMF	Arrastra	0	54.1126107	1514.478758	16.18744462	64.06822468	-9.662284061	2.601895466	0	1	0	0	0	0	0
RMF	Arrastra	0	53.71925987	1539.219006	13.57140801	243.8877876	7.439297814	2.415703505	0	1	0	0	0	0	0
RMF	Arrastra	0	51.89219382	1550.943161	2.693014564	136.9098983	6.566511814	2.212417277	0	0	0	0	0	1	0
RMF	Arrastra	0	53.44989493	1554.297699	8.449742738	214.1844044	-1.665157253	2.113105228	0	0	0	0	0	1	0
RMF	Arrastra	0	52.45545862	1556.424258	3.023352056	153.6679299	-6.070647044	2.020084086	0	0	0	0	0	1	0
RMF	Arrastra	0	50.45049613	1552.756342	5.686785687	181.5374042	-12.01570962	1.918312438	0	1	0	0	0	0	0
RMF	Arrastra	0	50.06883231	1556.067771	2.089614365	17.55017361	-6.03229222	1.787466363	0	1	0	0	0	0	0
RMF	Arrastra	0	49.17458647	1559.035307	3.032038525	91.86091587	-13.21664325	1.839328384	0	0	0	0	0	1	0
RMF	Arrastra	0	21.90281255	1338.613369	4	319.0931324	0.446001364	2.490394135	0	0	0	0	0	1	0
RMF	Arrastra	0	34.17643165	1355.606977	4.956711833	335.9556116	1.199194187	2.843400087	0	0	0	0	1	0	0
RMF	Arrastra	0	40.79106817	1375.113031	14.21620252	334.9993161	5.108132855	3.189762935	0	0	0	0	1	0	0
RMF	Arrastra	0	45.70863611	1378	0	-1	-4.720749417	3.459313252	0	0	0	0	0	1	0
RMF	Arrastra	0	42.07853932	1388.307932	1.307932346	-1	-5.200984594	2.893587116	0	0	0	0	0	1	0
RMF	Arrastra	0	41.16286486	1402.777124	3.14235923	225.8820341	2.698762935	2.389032577	0	0	0	0	0	1	0
RMF	Arrastra	0	46.36763998	1419.993033	7.893516785	20.80182175	15.18888248	1.844722523	0	0	0	0	0	1	0
RMF	Arrastra	0	49.84682931	1425.111412	2.777581488	88.78462825	18.34443856	1.566468958	0	0	0	0	0	1	0
RMF	Arrastra	0	48.92377984	1419.092917	4.442006786	99.42952823	10.58932387	2.111378403	0.115968704	0	0	0	1	0	0
RMF	Arrastra	0	46.68371738	1414	1	-1	3.20909001	2.65448379	0.282297939	0	0	0	0	1	0
RMF	Arrastra	0	43.2082385	1412	0	-1	-0.433006706	3.146652832	0.43350631	0	0	0	0	1	0
RMF	Arrastra	0	41.39614432	1414.231941	0.826621352	-1	0.05625165	3.330138331	0.599835575	0	0	0	0	1	0
RMF	Arrastra	0	46.05000648	1415.201288	0.718127296	-1	0.826020183	3.065419266	0.555391967	0	0	0	0	1	0
RMF	Arrastra	0	40.56734056	1412	0.43596808	-1	-2.721048801	2.765815094	0.444141805	0	0	1	0	0	0
RMF	Arrastra	0	38.30922042	1412.585554	0.720570061	-1	-4.527338094	2.485810615	0.3430053	0	0	1	0	0	0
RMF	Arrastra	0	44.0951393	1428.251339	3.714651878	243.2367861	0.790536041	2.304825717	0.231755152	0	0	0	1	0	0
RMF	Arrastra	0	47.29375867	1436.162062	5.447973777	193.0170657	-12.43948483	2.238096587	0.165632069	0	0	0	1	0	0
RMF	Arrastra	0	48.35998965	1487.32907	12.92204361	280.8083753	-2.277507641	2.197597155	0.115560189	0	0	0	1	0	0
RMF	Arrastra	0	49.38112504	1530.20856	28.9389206	265.3835268	-32.3019097	2.175193546	0.060481124	0	0	0	1	0	0
RMF	Arrastra	0	55.08881791	1655.641946	29	262.68044	-0.483266888	1.757392515	0.010409241	0	0	0	1	0	0
RMF	Arrastra	0	60.55363105	1820.761334	30.79774653	276.4982818	35.67979739	1.174045392	0	0	0	0	1	0	0
RMF	Arrastra	0	57.6882511	1963.485195	29.4595683	260.7410958	87.62057745	0.630754485	0	0	0	0	1	0	0
RMF	Arrastra	0	49.09156558	1993.367598	20.84427859	105.8606148	89.8441342	0.01888355	0	1	0	0	0	0	0
RMF	Arrastra	0	40.63458229	1827.621178	28.69786127	109.5702461	-62.6963536	0	0	1	0	0	0	0	0
RMF	Arrastra	0	40.51993589	1788.640475	31.17879856	226.9826052	-82.18945682	0	0	0	0	0	1	0	0
RMF	Arrastra	0	39.05008219	1893.72487	29.29826517	226.6542274	38.77040676	0	0	0	0	0	1	0	0
RMF	Arrastra	0	35.19615249	1929.518906	23.08991046	192.2739208	87.47411228	0.000308861	0	1	0	0	0	0	0
RMF	Arrastra	0	34.06312643	1833.872561	25.0823415	112.5978472	23.53132461	0.002980279	0	1	0	0	0	0	0
RMF	Arrastra	0	39.21202943	1705.114265	20.2341141	140.1577194	-54.94137719	0.005507302	0	1	0	0	0	0	0
RMF	Arrastra	0	39.03775733	1769.900755	24.40726148	200.4548888	73.14698902	0.008395169	0	1	0	0	0	0	0
RMF	Arrastra	0	39.68827012	1636.784125	29.25585156	123.5789848	-10.26774525	0.096739067	0	0	0	0	1	0	0
RMF	Arrastra	0	44.99138765	1540.393474	28.7511703	146	-65.40690586	0.311918045	0	0	0	0	1	0	0
RMF	Arrastra	0	51.61107296	1508.615662	0.322133557	-1	-76.67779495	0.541781658	0	0	0	0	0	1	0
RMF	Arrastra	0	51.87198734	1549.275636	24.26759154	324.3484892	-51.03119848	0.744545894	0	0	0	0	1	0	0
RMF	Arrastra	0	51.77290479	1627.020799	22.42517638	314.2543779	-33.66555059	0.828846125	0	0	0	0	0	1	0
RMF	Arrastra	0	50.61670043	1727.862667	31.3989482	307.5961469	-23.17865233	0.784011238	0	0	0	0	0	1	0
RMF	Arrastra	0	43.5358905	1897.792518	33.41936889	309.123633	43.19790714	0.729709083	0	0	0	0	0	1	0
RMF	Arrastra	0	46.09326375	1992.526529	15.2820035	344.0379326	66.14929457	0.670194014	0	0	0	0	1	0	0
RMF	Arrastra	0	50.54844548	1980.156878	12.72265223	49.12418972	40.73881802	0.821700324	0	0	0	0	1	0	0
RMF	Arrastra	0	50.31015459	1902.817464	24.99364243	101.6389395	-10.67577169	1.060676376	0	0	0	0	1	0	0
RMF	Arrastra	0	49.40620388	1889.181651	15.89824143	223.4414103	14.18851868	1.261096454	0	0	0	0	1	0	0
RMF	Arrastra	0	49.32915148	1877.235529	14.34907242	94.56971513	44.31645109	1.463073685	0	0	0	1	0	0	0
RMF	Arrastra	0	52.75920517	1795.908106	15.99233205	83.63784658	-13.14243856	1.342953324	0	0	0	0	1	0	0
RMF	Arrastra	0	58.2620306	1776.822154	4.939831267	142.6534396	-8.070129475	1.183802904	0	0	0	0	1	0	0
RMF	Arrastra	0	60.88377646	1764.923636	1.865546724	4.484099558	0.904464992	1.040901326	0	0	0	0	1	0	0
RMF	Arrastra	0	56.73717194	1755.564843	6.321004201	187.3865025	12.42983235	0.925733287	0	0	0	0	0	1	0
RMF	Arrastra	0	50.96446417	1719.204791	17.25754466	90.4162038	5.50842956	0.819668717	0	0	0	0	1	0	0
RMF	Arrastra	0	51.08084462	1689.861136	12.8416715	35.64732937	2.0993448	0.722671154	0	0	0	0	0	1	0
RMF	Arrastra	0	52.63257946	1659.16563	18.78019414	46.41555489	3.849726906	0.615342131	0	0	0	0	1	0	0
RMF	Arrastra	0	56.79726742	1607.767574	23.39105153	42.02061178	-17.16680654	0.58537643	0	0	0	0	1	0	0
RMF	Arrastra	0	57.5007979	1555.057392	7	18.285361	-36.11769273	0.841366533	0	0	0	0	0	1	0
RMF	Arrastra	0	60.10437903	1552.036121	4.49782589	41.31853487	-9.829522272	1.119504341	0	0	1	0	0	0	0
RMF	Arrastra	0	59.69266715	1513.555947	1.591149663	-1	-35.0419994	1.391545497	0	0	0	0	0	1	0
RMF	Arrastra	0	58.27379702	1508.839123	5.943041921	171.9341043	-29.42174221	1.622072166	0	0	0	0	1	0	0
RMF	Arrastra	0	56.3432246	1500.728236	5.725806554	97.86922915	-35.52998946	1.73575173	0	0	0	0	1	0	0
RMF	Arrastra	0	55.45646297	1531.755909	13.39984509	184.3710824	-9.031885471	1.868252417	0	1	0	0	0	0	0
RMF	Arrastra	0	55.48351533	1541	1.911578795	-1	-0.850567782	1.995472705	0	1	0	0	0	0	0
RMF	Arrastra	0	55.34612748	1526.321793	7.644529387	213.6389407	-26.87253605	1.940448845	0	1	0	0	0	0	0
RMF	Arrastra	0	56	1562.98412	4.313996279	241.2375065	-4.941467989	1.738361423	0	1	0	0	0	0	0
RMF	Arrastra	0	55.85023085	1568.61443	4.006080615	187.2375446	-11.87882146	1.550098811	0	1	0	0	0	0	0
RMF	Arrastra	0	53.29790857	1577.025409	5.203542163	251.0609915	-20.07026128	1.338016456	0	1	0	0	0	0	0
RMF	Arrastra	0	51.15607816	1594.571285	10.25227983	211.7478059	-20.16076488	1.448725816	0	1	0	0	0	0	0
RMF	Arrastra	0	50.32234355	1624.727155	11.46402223	246.1263314	-6.369102999	1.649837617	0	1	0	0	0	0	0
RMF	Arrastra	0	50.25281069	1622.301077	18.09002228	193.410813	-14.17367186	1.830794232	0	1	0	0	0	0	0
RMF	Arrastra	0	48.78895457	1602.764169	26.33509909	189.2637297	-22.17531073	2.027790271	0	0	0	0	0	1	0
RMF	Arrastra	0	50.35284591	1579.137283	8.172246566	168.3356603	-61.94308097	1.994934431	0	1	0	0	0	0	0
RMF	Arrastra	0	28.93442121	1334.433922	3.016521659	309.0165217	-3.039517167	2.945775447	0	0	0	0	1	0	0
RMF	Arrastra	0	36.87861809	1354.794513	2.164096049	27.9137746	3.884457171	3.388952722	0	0	0	0	1	0	0
RMF	Arrastra	0	41.30137119	1360.92843	1.951257519	-1	-2.269545717	3.682895751	0	0	0	0	0	1	0
RMF	Arrastra	0	42.2198523	1367.535799	8.011217971	335.1091864	-8.334806868	3.048415219	0	0	0	0	0	1	0
RMF	Arrastra	0	41.90353151	1385.139217	2.007931624	1.712615562	-0.636353413	2.461805269	0	0	0	1	0	0	0
RMF	Arrastra	0	47.79327774	1393.147539	3	289.5813807	-0.549481211	1.80576023	0	0	0	0	1	0	0
RMF	Arrastra	0	48.14884603	1389.35121	1.812959462	112.2557687	-8.777106874	1.503970573	0	0	0	0	0	1	0
RMF	Arrastra	0	46.7790955	1394.657377	1	-1	-6.82445332	2.054351392	0.038613081	0	0	0	0	1	0
RMF	Arrastra	0	48.35649891	1401.272108	2.07404612	22.76880446	-6.004446644	2.613564004	0.09399426	0	0	0	0	1	0
RMF	Arrastra	0	46.14545797	1430.101942	3.808658508	96.92901174	17.3531452	3.129591411	0.144340783	0	0	0	1	0	0
RMF	Arrastra	0	44.66504657	1416.646164	1.593970097	-1	-0.799246175	3.349183688	0.199721962	0	0	0	0	1	0
RMF	Arrastra	0	45.63618586	1418.179107	0	-1	-0.882891073	3.206722006	0.184923977	0	0	0	0	1	0
RMF	Arrastra	0	42.57885153	1416.305551	0.739883934	-1	-2.66958984	3.041602491	0.147881985	0	0	0	0	1	0
RMF	Arrastra	0	42.03262196	1417.099198	1.900802219	-1	-4.990128947	2.883858184	0.114207461	0	0	0	1	0	0
RMF	Arrastra	0	47.47996615	1422.160917	2.346427255	83.52825011	-9.650113949	2.537148669	0.077165477	0	0	0	1	0	0
RMF	Arrastra	0	51.32794103	1462.330594	10.41067037	310.5998434	5.678300149	2.114626293	0.055149052	0	0	0	1	0	0
RMF	Arrastra	0	52.28385746	1466.32275	5.835635019	297.9109442	-35.3965183	1.750674777	0.038477059	0	0	0	1	0	0
RMF	Arrastra	0	53.65799726	1518.002525	21.74297698	240.0582252	-56.95550814	1.372469837	0.020137867	0	0	0	1	0	0
RMF	Arrastra	0	60.49516832	1612.716768	28.70066168	314.7806592	-50.92172567	1.060044437	0.003465873	0	0	0	1	0	0
RMF	Arrastra	0	64.87878494	1749.968781	31.91728884	311.6978601	-29.63929359	0.706333799	0	0	0	0	0	1	0
RMF	Arrastra	0	55.52132592	1894.17006	35.3734111	306.4494774	23.20036627	0.371805699	0	1	0	0	0	0	0
RMF	Arrastra	0	43.4252785	2043.445583	8.264120274	239.5523851	109.0527859	0	0	1	0	0	0	0	0
RMF	Arrastra	0	33.09582399	1928.460127	25.24091868	172.3145561	-45.97244519	0	0	1	0	0	0	0	0
RMF	Arrastra	0	28.64447632	1956.232332	31.51728339	226.8891288	-31.41614574	0	0	1	0	0	0	0	0
RMF	Arrastra	0	25.8693549	2046.936757	27.55349379	217.668848	66.69861241	0	0	1	0	0	0	0	0
RMF	Arrastra	0	21.42692735	1997.289924	27.6393406	109.1739515	32.24794659	0.000148557	0	1	0	0	0	0	0
RMF	Arrastra	0	23.65119081	1835.209266	21.99013199	114.7720474	-99.02092314	0.001062018	0	1	0	0	0	0	0
RMF	Arrastra	0	31.62882734	1857.539527	31.35068655	209.3740937	-26.90377922	0.001990881	0	1	0	0	0	0	0
RMF	Arrastra	0	34.60883358	1846.673197	25.43882185	128.5495438	18.32877361	0.003120751	0	1	0	0	0	0	0
RMF	Arrastra	0	37.64653993	1816.359186	29.74959373	147.9553874	54.16006365	0.150278025	0	0	0	0	1	0	0
RMF	Arrastra	0	42.7046749	1704.710974	27.82150801	152.3901142	19.36237722	0.466703958	0	0	0	0	1	0	0
RMF	Arrastra	0	46.0763286	1590.066857	28.35762255	147.8843261	-27.62485659	0.807940468	0	0	0	0	1	0	0
RMF	Arrastra	0	50.3045632	1527.826123	7.972774324	139.9303368	-56.5715743	1.111953924	0	0	0	0	1	0	0
RMF	Arrastra	0	54.49844384	1525.371874	6.249836847	285.6949798	-74.85764807	1.276208247	0	0	0	0	0	1	0
RMF	Arrastra	0	55.46611134	1597.513411	30.33167747	310.9110563	-63.83067253	1.305733904	0	0	0	0	1	0	0
RMF	Arrastra	0	50.11875353	1781.37795	31.98251133	320.2572314	29.39059849	1.33322926	0	0	0	0	0	1	0
RMF	Arrastra	0	48.5407587	1899.560603	19.56630002	333.3291557	60.97062403	1.355512653	0	0	0	0	1	0	0
RMF	Arrastra	0	55.16015778	1913.400642	11.98506114	27.44308642	38.95376621	1.758558659	0	0	0	0	1	0	0
RMF	Arrastra	0	55.75794653	1852.702883	21.61818722	87.05368126	-16.6123136	2.302255706	0	0	0	1	0	0	0
RMF	Arrastra	0	54.67738786	1865.247255	21.90279273	343.1592659	23.79998165	2.779697943	0	0	0	0	1	0	0
RMF	Arrastra	0	51.22956899	1847.351329	18.65912759	57.43464823	49.02243663	3.286402926	0	0	1	0	0	0	0
RMF	Arrastra	0	52.52891229	1749.939978	27.63841068	74.90515895	-15.78723901	2.94025075	0	0	0	0	1	0	0
RMF	Arrastra	0	54.91036622	1717.885499	9.515910891	18.71031364	-12.54421361	2.52602897	0	0	0	0	1	0	0
RMF	Arrastra	0	54.55383637	1723.672944	16.36729702	339.6197599	15.2762511	2.128053076	0	0	0	0	1	0	0
RMF	Arrastra	0	54.94558748	1698.722831	15.98692905	19.58455084	7.534696444	1.808764177	0	0	0	0	0	1	0
RMF	Arrastra	0	54.69941922	1675.514686	20.16682849	47.48370264	10.7587255	1.713660256	0	0	0	0	1	0	0
RMF	Arrastra	0	53.98269811	1624.039548	23.79144709	70.07935889	-14.1779939	1.626627028	0	0	0	0	1	0	0
RMF	Arrastra	0	54.0314913	1600.169236	17.96184629	210.4646466	-8.367092255	1.530258891	0	0	0	0	1	0	0
RMF	Arrastra	0	58.17689263	1596.472091	24.27636641	35.59827485	10.34155004	1.439167937	0	0	0	0	1	0	0
RMF	Arrastra	0	60.62632442	1539.00005	10.43989203	52.63463395	-29.97118569	1.344164464	0	0	0	0	1	0	0
RMF	Arrastra	0	60.0043549	1523.351057	1.965607365	93.62952178	-35.792147	1.271304661	0	0	0	0	0	1	0
RMF	Arrastra	0	59.05456674	1537.052871	7.998289988	146.979799	-21.58374276	1.22425358	0	1	0	0	0	0	0
RMF	Arrastra	0	60.76278379	1572.635317	12.05419036	175.7394136	9.080117661	1.203352068	0	1	0	0	0	0	0
RMF	Arrastra	0	61.19138745	1596.297973	12.16769879	39.97613967	24.23709156	1.203704736	0	1	0	0	0	0	0
RMF	Arrastra	0	59.9074055	1557.695884	11.95493269	226.1233299	-19.86020016	1.211544475	0	1	0	0	0	0	0
RMF	Arrastra	0	57.22287966	1572.136995	7.862485617	219.6913295	-11.07861165	1.225435393	0	1	0	0	0	0	0
RMF	Arrastra	0	55.89491997	1578.352873	9.011723649	177.9945683	-20.92049892	1.159713503	0	1	0	0	0	0	0
RMF	Arrastra	0	55.37367558	1618.722703	21.09159531	204.1564705	-4.407928496	1.041060007	0	1	0	0	0	0	0
RMF	Arrastra	0	54.44442384	1636.346496	21.5448693	232.2276862	-11.67305695	0.928647244	0	1	0	0	0	0	0
RMF	Arrastra	0	52.17154712	1689.910562	23.15102334	169.3506065	19.47870165	0.800000631	0	1	0	0	0	0	0
RMF	Arrastra	0	52.62252119	1644.153531	24.67999604	285.6623452	-43.82990781	0.971006739	0	1	0	0	0	0	0
RMF	Arrastra	0	51.22618845	1753.666648	18.51142345	179.0131649	45.70313016	1.206517785	0	1	0	0	0	0	0
RMF	Arrastra	0	52.67824224	1765.389291	21.71765743	225.0215582	59.77762563	1.41874678	0	1	0	0	0	0	0
RMF	Arrastra	0	52.99310845	1752.075116	25.59782214	109.9684987	63.02300973	1.640386263	0	1	0	0	0	0	0
RMF	Arrastra	0	54.4914306	1611.450785	12.72543159	125.8529489	-94.19480584	1.517430151	0	1	0	0	0	0	0
RMF	Arrastra	0	37.29290746	1353.397605	1.07716767	-1	5.855999809	3.172110215	0	0	0	0	0	1	0
RMF	Arrastra	0	40.32789843	1360.488171	2	-1	1.284181462	2.725578783	0	0	0	1	0	0	0
RMF	Arrastra	0	39.52401534	1367.037135	2.507231622	156.2418029	-0.981897744	2.309833617	0	0	0	0	1	0	0
RMF	Arrastra	0	40.61431969	1376	0.495947576	-1	-0.009034449	1.841742	0	0	0	0	0	1	0
RMF	Arrastra	0	44.21572791	1379.703723	1.676364824	-1	-2.961236578	1.682860612	0	0	0	0	0	1	0
RMF	Arrastra	0	46.70942295	1389.074128	2	-1	-1.449294421	2.085684115	0	0	0	0	0	1	0
RMF	Arrastra	0	48.32827892	1397.327415	2.283599904	80.96037229	-3.397373306	2.497337639	0	0	0	0	0	1	0
RMF	Arrastra	0	45.77018146	1417.598584	12.93895899	343.8239801	6.131571377	2.879218886	0	0	0	0	1	0	0
RMF	Arrastra	0	46	1427.647515	1.4817439	-1	6.883897794	2.96121642	0	0	0	1	0	0	0
RMF	Arrastra	0	43.57101585	1424.180539	0.162958866	-1	-0.572151544	2.785864569	0	0	0	0	0	1	0
RMF	Arrastra	0	41.15431631	1424.567187	1	-1	-2.728513244	2.596196126	0	0	0	0	0	1	0
RMF	Arrastra	0	44.84236243	1425.035926	0.035926216	-1	-5.90807492	2.426691919	0	0	0	0	0	1	0
RMF	Arrastra	0	53.96027291	1431.50412	2.511907829	120.9100367	-10.55978136	2.068052498	0	0	0	0	1	0	0
RMF	Arrastra	0	55.47598466	1445.970673	2.98715861	277.7479091	-22.05806316	1.633914655	0	0	0	0	0	1	0
RMF	Arrastra	0	55.26739049	1512.489398	25.38295136	287.0820213	5.404653086	1.237663867	0	0	0	0	1	0	0
RMF	Arrastra	0	58.19620536	1596.913031	30.62101165	350.2877352	31.78730954	0.800052616	0	0	0	0	1	0	0
RMF	Arrastra	0	62.45191829	1670.369668	34.94472179	323.035655	29.51636335	0.603558236	0	0	0	0	0	1	0
RMF	Arrastra	0	61.13225941	1775.77978	22.00314731	167.3172939	35.34684191	0.39605936	0	0	0	0	1	0	0
RMF	Arrastra	0	46.97335644	1826.158845	27.02386237	271.2604039	-13.92004569	0.201146191	0	0	0	0	1	0	0
RMF	Arrastra	0	29.89768776	1976.772831	26.99035003	299.0446862	45.57370721	0	0	1	0	0	0	0	0
RMF	Arrastra	0	26.41249506	2081.02193	18.72481526	306.8156255	77.03883372	0	0	1	0	0	0	0	0
RMF	Arrastra	0	22.65502357	2147.793842	16.06413636	273.2830958	100.6498757	0	0	1	0	0	0	0	0
RMF	Arrastra	0	15.69259012	2185.31637	17.53148838	120.1043424	117.8714058	0	0	1	0	0	0	0	0
RMF	Arrastra	0	11.70565676	2083.818142	24.18932535	104.6910053	7.706969616	0.000440017	0	1	0	0	0	0	0
RMF	Arrastra	0	13.31816191	2040.994794	35.20053405	205.5557521	-9.812488538	0.002168329	0	1	0	0	0	0	0
RMF	Arrastra	0	20.22198016	2093.178205	27.22815266	179.9824868	91.30088278	0.003572756	0	1	0	0	0	0	0
RMF	Arrastra	0	33.68358802	1996.173264	30.76538788	96.69554259	54.63689411	0.004934469	0	1	0	0	0	0	0
RMF	Arrastra	0	40.0240832	1845.393122	30.66835096	69.39716584	-14.12905927	0.238928954	0	1	0	0	0	0	0
RMF	Arrastra	0	39.12146692	1736.153765	19.83557954	93.15573904	-49.10475195	0.677519764	0	0	0	0	1	0	0
RMF	Arrastra	0	40.6143563	1695.434177	17.8954678	162.0640697	-6.772491374	1.151441716	0	0	0	0	1	0	0
RMF	Arrastra	0	43.29478081	1674.631943	29.78219457	170.6013155	35.9344174	1.574538879	0	0	0	0	1	0	0
RMF	Arrastra	0	49.79569645	1552.397326	17.90574155	135.3543135	-49.98785759	1.813720146	0	0	0	0	1	0	0
RMF	Arrastra	0	51.50367178	1535.172926	1.172926103	-1	-70.77642511	1.909600231	0	0	0	0	1	0	0
RMF	Arrastra	0	52.71922602	1634.077637	33.70040738	306.9040618	-26.77396536	2.012583941	0.02771491	0	0	0	1	0	0
RMF	Arrastra	0	53.93714487	1709.964634	21.74897871	319.0440599	-31.17818765	2.112969061	0.057438277	0	0	0	1	0	0
RMF	Arrastra	0	57.78135746	1846.339886	22.98412159	292.2773473	63.25401431	2.659694608	0.084459521	0	0	0	1	0	0
RMF	Arrastra	0	57.58657696	1827.810241	22.17770082	68.58585435	34.25016553	3.378420574	0.112342186	0	1	0	0	0	0
RMF	Arrastra	0	57.9551619	1743.919439	12.86046963	94.56383313	-29.65587782	4.061167708	0.085320942	0	0	0	1	0	0
RMF	Arrastra	0	55.16838179	1726.723541	11.28037993	41.59171175	-11.81388592	4.82601063	0.05559757	0	0	1	0	0	0
RMF	Arrastra	0	55.0324888	1716.18533	6.324912518	198.9923768	3.052720095	4.3482171	0.028576327	0	0	1	0	0	0
RMF	Arrastra	0	58.10984394	1651.672355	10.68494636	121.2826786	-38.17429204	3.797011244	0.001555147	0	0	0	0	1	0
RMF	Arrastra	0	58.29328086	1644.99372	11.93705271	4.587062511	-26.61439469	3.218994013	0.041853782	0	0	0	1	0	0
RMF	Arrastra	0	57.35460505	1620.430776	10.68244477	160.0715432	-35.90857024	2.758728032	0.078488901	0	0	0	0	1	0
RMF	Arrastra	0	58.77451613	1595.163479	13.25508295	189.0910485	-41.46163102	2.695302605	0.118787535	0	0	0	1	0	0
RMF	Arrastra	0	58.26754409	1572.748488	17.01174507	195.446894	-46.24200772	2.622393118	0.152211428	0	0	0	1	0	0
RMF	Arrastra	0	59.6067489	1567.31684	19.32855323	234.0846066	-33.12024552	2.538080427	0.12302871	0	0	0	1	0	0
RMF	Arrastra	0	58.29901207	1606.103538	15.70779686	52.00790681	14.17255886	2.333128531	0.096498974	0	0	0	1	0	0
RMF	Arrastra	0	58.06078401	1589.205492	6.93084612	211.2673033	-1.104581435	1.852081171	0.067316256	0	1	0	0	0	0
RMF	Arrastra	0	59.43404699	1598.970973	13.32767663	53.35200234	6.473427449	1.393173041	0.040748764	1	0	0	0	0	0
RMF	Arrastra	0	60.30675742	1621.796655	14.56325539	225.7831694	21.19998175	0.995165089	0.030643383	1	0	0	0	0	0
RMF	Arrastra	0	60.52401534	1599.573716	12.43922337	51.04045018	-18.43491938	0.72677174	0.019527463	1	0	0	0	0	0
RMF	Arrastra	0	59.04404607	1615.179467	9.929843387	219.3021076	-24.50335343	0.602480656	0.009422082	1	0	0	0	0	0
RMF	Arrastra	0	54.8921852	1652.585328	34.36958404	212.9710187	4.175615465	0.473210772	0	1	0	0	0	0	0
RMF	Arrastra	0	51.62380394	1654.743767	17.80963404	157.280665	-0.540825946	0.362455219	0	1	0	0	0	0	0
RMF	Arrastra	0	51.7880133	1648.873943	4	205.6757678	-26.17949173	0.311558779	0	1	0	0	0	0	0
RMF	Arrastra	0	52.03614512	1688.60891	24.1425731	260.1805729	-23.16474259	0.284670943	0	1	0	0	0	0	0
RMF	Arrastra	0	52.79320081	1751.046828	21.62400542	217.2788267	-1.035164977	0.255682417	0	1	0	0	0	0	0
RMF	Arrastra	0	49.85693378	1823.976725	13.31535054	206.9749066	46.28683751	0.218803463	0	1	0	0	0	0	0
RMF	Arrastra	0	50.53442311	1783.778674	26.02863567	186.1163422	-1.700687816	0.449891917	0	1	0	0	0	0	0
RMF	Arrastra	0	52.06130442	1717.364376	15.89028183	210.0145776	-66.3616718	0.723237324	0	1	0	0	0	0	0
RMF	Arrastra	0	52.82517266	1829.254481	9.569312267	189.8064136	70.96846794	0.969861566	0.009673316	1	0	0	0	0	0
RMF	Arrastra	0	54.01991574	1750.579434	33.5453479	92.5251244	15.88912173	1.196484477	0.067378752	1	0	0	0	0	0
RMF	Arrastra	0	55.46669719	1640.178716	10.30670373	245.3620784	-112.6652751	0.981589728	0.125084192	0	0	0	0	1	0
RMF	Arrastra	0	34.90534391	1344.540855	5.487563583	327.2558678	-0.131115727	2.426889287	0	0	0	0	0	1	0
RMF	Arrastra	0	36.52926849	1351	1	-1	-2.523889993	2.181986169	0	0	0	1	0	0	0
RMF	Arrastra	0	38.16344818	1361.505457	1.583588843	20.84814798	-2.308681961	1.901822966	0	0	0	0	0	1	0
RMF	Arrastra	0	40.43659219	1371.044891	3	293.1819825	-1.937661471	1.842849664	0	0	0	0	0	1	0
RMF	Arrastra	0	44.21572791	1384.967788	2	-1	2.320400848	2.098135484	0	0	0	0	0	1	0
RMF	Arrastra	0	45.08497895	1393.219773	1.743634688	-1	-1.656608743	2.362249555	0	0	0	0	0	1	0
RMF	Arrastra	0	45.00516338	1401.845342	2	-1	-6.032558314	2.61000249	0	0	0	1	0	0	0
RMF	Arrastra	0	46.2481223	1432.086991	23.66862037	322.1918268	11.07383725	2.560720334	0	0	0	0	1	0	0
RMF	Arrastra	0	48.09384398	1437.42193	1.196454253	-1	7.843463053	2.333745092	0	0	0	0	0	1	0
RMF	Arrastra	0	49.91130534	1435.568556	1.553217212	-1	-2.025546387	2.087290272	0	0	0	0	0	1	0
RMF	Arrastra	0	50.82723561	1437.372477	2.308314608	99.21755758	-13.32055573	1.866161499	0	0	0	0	0	1	0
RMF	Arrastra	0	59.45714978	1452.248538	12.4058864	242.0460092	-24.51921991	1.501753837	0	0	0	0	1	0	0
RMF	Arrastra	0	59.69967361	1477.620088	32.33139504	167.5881162	-28.61284182	1.098029495	0	0	0	0	1	0	0
RMF	Arrastra	0	57.07814078	1494.216761	28.18528918	320.6477371	-41.05804745	0.72942766	0	0	0	0	1	0	0
RMF	Arrastra	0	57.69171902	1606.997484	10.57775032	255.686335	32.86176593	0.323745378	0	0	0	0	1	0	0
RMF	Arrastra	0	56.43377327	1540.676968	14.96230934	214.1321232	-85.67723097	0.252518863	0	0	0	0	1	0	0
RMF	Arrastra	0	48.00677927	1701.580387	32	301.802395	5.351869633	0.16725519	0	0	0	0	1	0	0
RMF	Arrastra	0	36.43585925	1812.598684	33.78206614	317.5753798	44.07281087	0.083466191	0	0	0	0	1	0	0
RMF	Arrastra	0	38.12881278	1903.647265	24.04744821	339.0997866	59.50546775	0	0	1	0	0	0	0	0
RMF	Arrastra	0	44.70679976	1916.412625	25.96435477	333.9569567	-11.06791679	0	0	1	0	0	0	0	0
RMF	Arrastra	0	36.40345609	1961.811601	32.49209167	329.5621709	-33.91244698	0	0	0	0	0	0	1	0
RMF	Arrastra	0	26.00511471	2116.531853	29.59408767	303.0328083	54.54331847	0	0	1	0	0	0	0	0
RMF	Arrastra	0	23.2194028	2196.477355	11.96556481	225.2809595	80.48493204	0.001543404	0	1	0	0	0	0	0
RMF	Arrastra	0	22.28285165	2202.006982	12.62321481	115.1538709	82.85840464	0.006547311	0	1	0	0	0	0	0
RMF	Arrastra	0	28.40156643	2111.953906	33.0161002	88.34731794	31.14021165	0.010929586	0	1	0	0	0	0	0
RMF	Arrastra	0	34.33158257	1964.938257	26.17452022	68.74710014	-49.84156786	0.015566969	0	0	0	0	1	0	0
RMF	Arrastra	0	38.48912171	1858.694645	13.64616382	100.8063472	-77.2220095	0.364268206	0	0	0	0	0	1	0
RMF	Arrastra	0	39.49469423	1839.147326	28.7433479	200.9908422	-35.18331877	0.941881768	0	0	0	0	1	0	0
RMF	Arrastra	0	37.97793839	1882.029365	21.65093501	159.2490086	81.89841762	1.56873046	0	0	0	0	1	0	0
RMF	Arrastra	0	38.42544779	1746.504271	32.32381464	114.6886989	18.07299268	2.130853486	0	0	0	1	0	0	0
RMF	Arrastra	0	45.47449761	1605.852724	21.91237024	124.2858992	-45.11764871	2.42692696	0	0	0	0	1	0	0
RMF	Arrastra	0	46.45101929	1557.867299	9.123910025	138.7742952	-45.37587142	2.563758828	0	0	0	0	1	0	0
RMF	Arrastra	0	53.7011021	1545.434398	3.828289698	138.5091892	-67.87477793	2.71179	0.078454807	0	0	0	0	1	0
RMF	Arrastra	0	56.08805015	1673.944675	34.24346284	308.8613776	13.9554386	2.857223107	0.162595123	0	0	0	1	0	0
RMF	Arrastra	0	54.59945398	1751.432793	20.56173802	24.41513275	52.96179117	2.954578009	0.239086315	0	1	0	0	0	0
RMF	Arrastra	0	48.74153703	1695.791799	21.58120053	58.41943334	-31.40913915	3.089574221	0.318015993	0	0	1	0	0	0
RMF	Arrastra	0	49.34719806	1705.690123	27.04238252	251.822332	-18.04851131	3.241652052	0.241524801	0	0	0	1	0	0
RMF	Arrastra	0	52.52374132	1695.421227	21.8941956	127.0469663	-21.86353829	3.421219151	0.157384485	0	0	0	1	0	0
RMF	Arrastra	0	52.30820295	1687.868129	28.68536967	207.109395	-30.58135984	3.365345028	0.080893293	0	0	0	1	0	0
RMF	Arrastra	0	53.90203858	1693.909026	23.71360447	194.7992831	-16.36102088	3.278255658	0.004402279	0	0	1	0	0	0
RMF	Arrastra	0	53.66755667	1700.496449	12.41870078	87.56580701	4.409407512	3.164360288	0.118478842	0	0	0	1	0	0
RMF	Arrastra	0	55.94100449	1649.235594	11.53605972	58.33824092	-27.69731023	3.013255922	0.222184807	0	0	0	0	1	0
RMF	Arrastra	0	59.16434031	1621.948393	10.633261	175.1536235	-33.31714551	2.7626581	0.336261362	0	0	0	0	1	0
RMF	Arrastra	0	60.53396114	1616.391819	21.25404144	234.2739811	-23.36411012	2.544190745	0.43087706	0	0	0	1	0	0
RMF	Arrastra	0	55.80091586	1629.026545	10.23950522	237.9241212	-1.621602355	2.314144137	0.348267198	0	0	0	0	1	0
RMF	Arrastra	0	52.68423064	1618.747296	1.954696096	-1	-10.87565301	2.03003557	0.273167342	0	0	0	0	1	0
RMF	Arrastra	0	53.31252988	1616.872418	8.230098211	173.4197569	-16.54758573	1.585010356	0.19055751	1	0	0	0	0	0
RMF	Arrastra	0	54.54452604	1632.026296	3.18313431	193.7860865	-9.956767092	1.137374731	0.115350783	1	0	0	0	0	0
RMF	Arrastra	0	54.68848122	1642.706047	11.14650708	189.9083253	-11.19862316	0.728171602	0.086744666	1	0	0	0	0	0
RMF	Arrastra	0	56.1950932	1677.70492	18.58787715	223.4294315	-4.591370037	0.472415691	0.055277947	1	0	0	0	0	0
RMF	Arrastra	0	54.09848673	1726.029062	23.36194003	257.7335655	15.1303368	0.350971561	0.02667184	1	0	0	0	0	0
RMF	Arrastra	0	50.63285314	1816.64803	16.90475468	122.4120997	88.54258632	0.214552674	0	1	0	0	0	0	0
RMF	Arrastra	0	48.31871045	1713.884414	15.31989426	151.8046545	-21.79381203	0.087966431	0	1	0	0	0	0	0
RMF	Arrastra	0	48.25353765	1696.523103	8.50660405	193.5157355	-50.14810103	0.043462696	0	1	0	0	0	0	0
RMF	Arrastra	0	42.8824785	1814.427874	26.92265571	274.6469921	27.71873915	0.028973029	0	1	0	0	0	0	0
RMF	Arrastra	0	41.40253357	1906.662133	25.69241183	220.7393754	64.88411977	0.01539315	0	1	0	0	0	0	0
RMF	Arrastra	0	41.04059221	1956.210648	15.85124373	209.4918396	79.8361401	7.80E-06	0	1	0	0	0	0	0
RMF	Arrastra	0	46.47530847	1893.054708	24.95911732	106.2664337	15.10690546	0.24098477	0	1	0	0	0	0	0
RMF	Arrastra	0	49.58702254	1780.42261	20.27693578	196.8795748	-65.79534356	0.507072224	0	1	0	0	0	0	0
RMF	Arrastra	0	45.41401037	1816.800866	23.49379472	122.6158195	24.74706494	0.749749335	0.027383028	1	0	0	0	0	0
RMF	Arrastra	0	52.19594372	1717.401421	23.96447561	116.2059883	-48.16582188	0.939326739	0.190734416	1	0	0	0	0	0
RMF	Arrastra	0	53.89014944	1684.284853	25.62392165	262.2708439	-100.617068	0.67802644	0.354085803	1	0	0	0	0	0
RMF	Arrastra	0	29.44304798	1343.137853	2.862146811	305.9114142	1.688095356	1.9866772	0	0	0	0	1	0	0
RMF	Arrastra	0	34.37148234	1355.72517	2	-1	3.827854371	1.9691375	0	0	0	0	0	1	0
RMF	Arrastra	0	37.92868884	1362.129379	1	-1	-0.573624854	2.049064057	0	0	0	0	0	1	0
RMF	Arrastra	0	40.34127036	1377.922338	2	-1	2.783594766	2.265225839	0	0	0	0	0	1	0
RMF	Arrastra	0	41.25437922	1387.527003	2.034313734	9.84313999	-1.742928646	2.477683541	0	0	0	0	0	1	0
RMF	Arrastra	0	43.04515692	1406.152095	2.081685963	24.89655176	1.701532741	2.667617523	0	0	0	0	0	1	0
RMF	Arrastra	0	45.16419864	1415.631445	2.922388582	79.0835006	-7.274986671	2.500551383	0	0	0	0	0	1	0
RMF	Arrastra	0	47.39098191	1439.829506	13.99652233	216.9222469	-0.87454696	2.189768243	0	0	0	0	1	0	0
RMF	Arrastra	0	49.40550483	1446.595184	1	-1	-18.79282646	1.853784949	0	0	0	0	1	0	0
RMF	Arrastra	0	56.89481267	1456.679633	7.843227032	204.568098	-37.93903371	1.553681487	0	0	0	0	0	1	0
RMF	Arrastra	0	62.09582492	1523.43835	32.30662033	274.3448115	-9.740213987	1.174860123	0	0	0	0	1	0	0
RMF	Arrastra	0	61.80670961	1636.151791	22.42939587	210.4139656	60.51573589	0.782420635	0	0	0	0	1	0	0
RMF	Arrastra	0	59.84760028	1622.518117	29.23122177	167.3283728	17.54868654	0.423336848	0	0	0	0	1	0	0
RMF	Arrastra	0	57.35071835	1573.005149	29.21711059	192.2717073	-48.04725121	0.049200504	0	0	0	0	1	0	0
RMF	Arrastra	0	56.34681463	1575.781782	33.49021026	291.5875264	-65.95600356	0.03153964	0	0	0	0	0	1	0
RMF	Arrastra	0	53.36977464	1625.443909	33.14548674	171.7341432	-59.18527253	0.016212506	0	0	0	0	1	0	0
RMF	Arrastra	0	50.14590763	1639.023926	26.5627828	331.5035694	-95.67671475	0.006000311	0	0	0	0	1	0	0
RMF	Arrastra	0	54.94525301	1710.304909	26.07485342	344.756251	-73.80033061	0	0	0	0	0	1	0	0
RMF	Arrastra	0	58.28596142	1752.961978	30.49524921	288.9640974	-80.36278444	0	0	0	0	0	1	0	0
RMF	Arrastra	0	59.52325662	1863.84694	31.13719702	336.8179163	-28.87755808	0	0	0	0	0	1	0	0
RMF	Arrastra	0	53.62335145	1973.277718	28.42518132	338.9063561	-9.771343663	0	0	0	0	0	1	0	0
RMF	Arrastra	0	46.21608685	2082.460952	33.2530182	318.6494447	12.86259226	0.002903713	0	0	0	0	0	1	0
RMF	Arrastra	0	31.92991615	2221.2241	20.68910065	314.3396239	107.262587	0.010885056	0	1	0	0	0	0	0
RMF	Arrastra	0	22.68723813	2145.423996	32.23925909	103.0159577	35.00807285	0.017974121	0.000263952	1	0	0	0	0	0
RMF	Arrastra	0	19.60936806	2025.467545	30.58150928	193.067016	-44.46719904	0.025589006	0.000583405	0	0	1	0	0	0
RMF	Arrastra	0	25.9637179	2063.356259	33.67482813	190.7326725	56.99927095	0.494823745	0.000902857	0	0	1	0	0	0
RMF	Arrastra	0	35.9628714	2022.545365	16.2746419	97.68307401	76.23522892	1.198805567	0.001193268	0	0	0	1	0	0
RMF	Arrastra	0	43.63791743	1910.949943	24.6492056	58.95960644	47.04904183	1.964660901	0.00092186	0	0	0	1	0	0
RMF	Arrastra	0	43.54301821	1788.513004	25.24546467	91.3191001	3.772408505	2.653155015	0.000631449	0	0	0	1	0	0
RMF	Arrastra	0	42.76364539	1665.552063	14.72113804	136.4259061	-31.01132074	2.989260661	0.000311997	0	1	0	0	0	0
RMF	Arrastra	0	43.22489432	1619.429751	21.05868364	136.8994661	-16.27643014	3.163316693	2.16E-05	0	0	0	1	0	0
RMF	Arrastra	0	47.3041699	1563.868279	5.743256005	136.8353081	-49.56120383	3.352294899	0.12591815	0	0	0	0	1	0
RMF	Arrastra	0	52.76103069	1577.932529	18.33016174	313.9557483	-48.22767427	3.538675517	0.260961413	0	0	0	0	1	0
RMF	Arrastra	0	54.42103667	1651.866495	10.96548566	319.3387707	-4.489031332	3.15978901	0.383727998	0	0	0	1	0	0
RMF	Arrastra	0	50.90999488	1677.734374	5.867187186	211.2647512	-19.90263847	2.764189224	0.510408282	0	0	0	0	1	0
RMF	Arrastra	0	48.92938929	1732.540562	8.673410274	280.2891822	13.05854293	2.433901702	0.387641698	0	0	0	0	1	0
RMF	Arrastra	0	49.00496827	1731.211109	2.878158872	150.5876442	-11.3608554	2.19396038	0.252598464	0	0	0	0	1	0
RMF	Arrastra	0	44.46348076	1772.757727	20.63298462	229.316484	11.35264103	2.521600628	0.129831865	1	0	0	0	0	0
RMF	Arrastra	0	46.02153121	1777.249704	8.331133661	182.7932425	14.16292045	2.856381735	0.00671334	1	0	0	0	0	0
RMF	Arrastra	0	49.53369966	1764.127229	12.24732932	117.0571256	13.80325658	3.16436173	0.180676579	1	0	0	0	0	0
RMF	Arrastra	0	50.71982981	1748.739081	16.88882299	91.42665719	20.96421021	3.224632523	0.338824987	1	0	0	0	0	0
RMF	Arrastra	0	48.82852661	1674.028499	7.422986111	124.6268166	-29.33701225	2.803899597	0.512788236	0	0	0	0	1	0
RMF	Arrastra	0	49.15687228	1688.058622	15.40900775	198.58105	0.053660639	2.430762262	0.657074213	1	0	0	0	0	0
RMF	Arrastra	0	50.00998344	1658.892866	11.27782508	136.9826711	-23.42334245	2.030576802	0.531096756	1	0	0	0	0	0
RMF	Arrastra	0	49.27170867	1671.782482	11.86735415	210.1661192	-7.63731054	1.669863368	0.416571796	1	0	0	0	0	0
RMF	Arrastra	0	45.1008211	1684.064773	8.211074033	180.7338067	2.840919639	1.266099253	0.290594339	1	0	0	0	0	0
RMF	Arrastra	0	44.92889626	1684.849026	10.44883447	244.2717486	-10.20759263	0.859725202	0.17590639	1	0	0	0	0	0
RMF	Arrastra	0	44.48563058	1717.985034	6.514659213	225.4794909	6.923451595	0.488033006	0.132282957	1	0	0	0	0	0
RMF	Arrastra	0	46.94867911	1711.422002	17.07939754	162.4455895	-28.75465072	0.295338776	0.084297173	1	0	0	0	0	0
RMF	Arrastra	0	50.68518712	1769.640985	8.437693701	242.7108807	-3.174046188	0.216776305	0.040673733	1	0	0	0	0	0
RMF	Arrastra	0	49.13396585	1828.513859	13.65268549	262.6184735	26.75591578	0.127527759	0	1	0	0	0	0	0
RMF	Arrastra	0	48.09091829	1816.343542	24.92241477	178.1172709	3.097788021	0.043824114	0	1	0	0	0	0	0
RMF	Arrastra	0	50.75951806	1777.890801	17.36423377	140.3454879	-40.06682911	0.021182053	0	1	0	0	0	0	0
RMF	Arrastra	0	49.89991146	1776.346247	22.74264363	281.9726534	-67.62902469	0.014196722	0	1	0	0	0	0	0
RMF	Arrastra	0	46.42695138	1898.106032	29.80758429	285.3621517	7.503900987	0.007439041	1.37E-05	1	0	0	0	0	0
RMF	Arrastra	0	42.1519051	2011.549644	24.59911682	304.4832876	77.32413076	0.013650945	9.96E-05	1	0	0	0	0	0
RMF	Arrastra	0	40.04150513	1965.941342	21.82985748	111.5393634	17.85946225	0.241628205	0.000177653	1	0	0	0	0	0
RMF	Arrastra	0	36.4366231	1926.479132	18.87428071	213.9902249	14.30930724	0.493261739	0.000263513	1	0	0	0	0	0
RMF	Arrastra	0	38.36350853	1870.341102	23.35946669	175.9688412	22.9856405	0.722798782	0.043058094	1	0	0	0	0	0
RMF	Arrastra	0	46.7300512	1756.397211	28.81905617	100.2219194	-45.66392201	0.876396402	0.297966182	1	0	0	0	0	0
RMF	Arrastra	0	49.1605503	1720.913859	25.90540085	277.4729239	-90.61797856	0.637319655	0.552874267	1	0	0	0	0	0
RMF	Arrastra	0	35.83875099	1349.84962	5.778949916	309.6469939	-0.229426939	2.3462811	0	0	0	0	1	0	0
RMF	Arrastra	0	39.80842173	1367.719802	3.183271172	303.9054831	5.327111466	2.624505642	0	0	0	0	0	1	0
RMF	Arrastra	0	42.82128892	1377.900322	2.321702907	112.2394231	-1.213558669	2.899026851	0	0	0	0	0	1	0
RMF	Arrastra	0	43.96335054	1394.848844	7.407132675	280.9650143	-5.010495677	3.145382847	0	0	0	0	1	0	0
RMF	Arrastra	0	46.89054363	1425.877123	4.800724085	280.1389736	-5.133687222	2.882903253	0	0	0	0	0	1	0
RMF	Arrastra	0	49.13246582	1465.409668	7.783143756	218.8363739	-0.260779958	2.47835822	0	0	0	1	0	0	0
RMF	Arrastra	0	55.01015738	1488.516316	26.60956584	243.8708586	-23.4028561	2.039235667	0	0	0	0	1	0	0
RMF	Arrastra	0	59.89442329	1595.967753	26.02757144	227.7573323	36.37847577	1.64536817	0	0	0	0	1	0	0
RMF	Arrastra	0	61.55524691	1632.849408	28.41805051	182.7858973	8.617687791	1.290941029	0	0	0	0	1	0	0
RMF	Arrastra	0	61.70971669	1632.656717	26.50894163	259.1324902	-53.42476632	0.943659442	0	0	0	0	1	0	0
RMF	Arrastra	0	59.94464381	1771.606359	21.88708424	258.4886931	50.79342737	0.625628757	0	0	0	0	1	0	0
RMF	Arrastra	0	57.92648079	1768.71334	26.74492564	167.1962744	44.06091382	0.30574778	0	0	0	0	1	0	0
RMF	Arrastra	0	58.80969018	1681.750163	27.82168786	154.1127767	-40.23029779	0.22220432	0	0	0	0	1	0	0
RMF	Arrastra	0	60.01635352	1690.890981	28.07576451	291.2052286	-40.27537841	0.134405509	0	0	0	0	1	0	0
RMF	Arrastra	0	52.47163796	1826.778083	16.24133101	238.8485701	68.98653492	0.058309225	0	0	0	0	1	0	0
RMF	Arrastra	0	48.71919372	1829.045216	26.86164781	155.231201	27.52649077	0	0	0	0	0	1	0	0
RMF	Arrastra	0	50.2984503	1785.787368	30.97967977	164.3427681	-52.07537496	0	0	0	0	1	0	0	0
RMF	Arrastra	0	48.43578988	1759.197966	20.77253966	229.7128734	-120.7310556	0	0	0	0	0	1	0	0
RMF	Arrastra	0	46.71158603	1845.799654	24.49126819	277.6660017	-105.6319708	0	0	0	0	0	1	0	0
RMF	Arrastra	0	42.36207533	1983.025305	31.95144757	234.6758134	-52.27015031	0.040533719	0	0	0	0	1	0	0
RMF	Arrastra	0	34.22198505	2119.351462	33.76707237	247.4449293	15.71844425	0.133070427	0	0	0	0	1	0	0
RMF	Arrastra	0	29.56728014	2183.219674	21.41050738	73.65429734	53.95534821	0.212546583	0.005685285	0	0	0	1	0	0
RMF	Arrastra	0	31.63489385	2135.551799	23.84145558	30.75227314	29.14087764	0.294865348	0.012565982	0	0	0	1	0	0
RMF	Arrastra	0	35.89677741	2078.054621	34.15590788	33.40847729	37.36977592	0.775631955	0.019446678	0	0	0	1	0	0
RMF	Arrastra	0	44.9712332	1990.838624	30.23833034	52.70065438	18.78513357	1.406722463	0.025701856	0	0	0	1	0	0
RMF	Arrastra	0	47.59435287	1888.978276	23.30940693	63.8812263	2.098146523	2.107906997	0.019855995	0	0	0	1	0	0
RMF	Arrastra	0	44.72489197	1775.428268	18.94918633	97.90411347	-39.43874302	2.751687893	0.013600815	0	1	0	0	0	0
RMF	Arrastra	0	44.33308282	1760.794361	23.12326131	171.1140716	16.82000433	2.959841865	0.006720119	0	0	1	0	0	0
RMF	Arrastra	0	45.83196262	1731.472518	29.92548947	144.0571013	42.60342487	3.04808437	0.000464941	0	0	1	0	0	0
RMF	Arrastra	0	45.77354493	1628.849016	17.92465292	128	-14.39705537	3.155522286	0.204101533	0	0	1	0	0	0
RMF	Arrastra	0	50.17156824	1586.26095	6.933198215	138.1354815	-39.7504326	3.245831832	0.422994018	0	0	0	1	0	0
RMF	Arrastra	0	53.93844933	1627.571878	21.1090714	298.3663695	-10.63939493	2.799143354	0.621987164	0	0	0	1	0	0
RMF	Arrastra	0	49.29300854	1684.144533	14.06954285	335.7409333	8.596300917	2.298064895	0.827324092	0	0	0	1	0	0
RMF	Arrastra	0	48.70560809	1767.634684	7.079124946	64.16887085	50.40714539	1.833715021	0.628330946	0	0	0	1	0	0
RMF	Arrastra	0	45.78163245	1753.843982	7.616707651	262.7622095	-8.094873827	1.486361806	0.409438461	0	1	0	0	0	0
RMF	Arrastra	0	40.9931164	1818.878584	14.80170547	279.3324458	25.9769814	1.831714341	0.210445285	1	0	0	0	0	0
RMF	Arrastra	0	44.56567147	1858.968805	7.235476502	232.1246572	52.57733213	2.230075857	0.003866208	1	0	0	0	0	0
RMF	Arrastra	0	47.77983996	1802.644544	19.91020282	115.8992374	2.056664057	2.647760313	0.104051523	1	0	0	0	0	0
RMF	Arrastra	0	49.92648079	1760.292481	6.405852959	108.2224175	-25.04772572	2.758614549	0.195129082	0	0	0	0	1	0
RMF	Arrastra	0	48.27614078	1756.341955	9.368651082	204.2144228	-13.71898096	2.355913572	0.295314401	1	0	0	0	0	0
RMF	Arrastra	0	46.72550574	1762.557536	10.04773999	153.5981532	-2.292517019	1.979352965	0.378408611	1	0	0	0	0	0
RMF	Arrastra	0	46.14703842	1751.797627	19.27233942	184.3108266	-10.61640093	1.553638754	0.305858284	1	0	0	0	0	0
RMF	Arrastra	0	45.68979024	1746.083595	10	241.3057542	-1.855384345	1.217254631	0.23990342	1	0	0	0	0	0
RMF	Arrastra	0	41.89709067	1743.84162	19.60864368	119.143091	-0.811262947	0.895795754	0.167353079	1	0	0	0	0	0
RMF	Arrastra	0	39.74121544	1727.971752	18.22236305	265.2353897	-34.93547515	0.565610183	0.101304375	1	0	0	0	0	0
RMF	Arrastra	0	41.24215105	1784.12491	17.66863126	214.0373333	4.933165646	0.257880733	0.076181665	1	0	0	0	0	0
RMF	Arrastra	0	46.57460269	1832.222136	21.3940388	199.630235	23.20795834	0.13306268	0.048546683	1	0	0	0	0	0
RMF	Arrastra	0	48.76973964	1793.030804	19.68498915	250.0395653	-55.6829137	0.092982084	0.023423975	1	0	0	0	0	0
RMF	Arrastra	0	45.66933636	1892.449782	25.14519372	265.9041269	3.209626046	0.04782202	0	1	0	0	0	0	0
RMF	Arrastra	0	43.08871502	1968.774038	21.85087286	157.0253032	55.27637613	0.005794911	0	1	0	0	0	0	0
RMF	Arrastra	0	44.99840882	1914.534645	23.63263746	172.7071222	-1.278435852	0	0	1	0	0	0	0	0
RMF	Arrastra	0	46.76345475	1868.537608	25.90755494	151.0800078	-40.67297289	0	0	1	0	0	0	0	0
RMF	Arrastra	0	48.01317366	1871.325028	26.7298733	271.7104085	-59.08628299	0	0.000295907	1	0	0	0	0	0
RMF	Arrastra	0	45.8363214	1978.378972	21.48618793	276.0310257	0.621164828	0.026794766	0.002145254	1	0	0	0	0	0
RMF	Arrastra	0	39.85162229	2080.71196	16.5974686	223.4282844	82.14378848	0.240499417	0.003826479	1	0	0	0	0	0
RMF	Arrastra	0	41.44020879	2058.222181	22.85900676	92.19116339	86.2815925	0.476235659	0.005675826	1	0	0	0	0	0
RMF	Arrastra	0	44.72748523	1933.501421	20.78217638	106.451029	25.53122205	0.691320461	0.052045461	1	0	0	0	0	0
RMF	Arrastra	0	46.6271938	1801.883582	29.13137278	104.9059418	-37.92612992	0.809988801	0.320480138	1	0	0	0	0	0
RMF	Arrastra	0	46.78980423	1741.835698	17.50608017	258.6748531	-96.87168104	0.595354855	0.588914812	1	0	0	0	0	0
RMF	Arrastra	0	35.95688122	1350.14465	2.982870552	288.9853179	-1.20068608	2.958019934	0	0	0	0	1	0	0
RMF	Arrastra	0	40.80360502	1362.172521	2	-1	-5.386909461	3.288955341	0	0	0	0	0	1	0
RMF	Arrastra	0	45.08214005	1365.610664	6.709718758	333.1977477	-25.62975641	3.586597559	0	0	0	0	0	1	0
RMF	Arrastra	0	48.03764609	1429.716891	15.33486786	318.1276553	-3.063838076	3.219071237	0	0	0	0	1	0	0
RMF	Arrastra	0	50.86038784	1516.607578	24.23689935	232.2744537	27.78472271	2.729298953	0	0	0	0	1	0	0
RMF	Arrastra	0	58.50561827	1531.186958	21.2316169	195.2796089	-32.66543615	2.196425352	0	0	0	0	1	0	0
RMF	Arrastra	0	62.75038808	1581.958931	24.1841986	318.9481942	-51.44948243	1.717328658	0	0	0	0	1	0	0
RMF	Arrastra	0	61.98202427	1705.326518	28.42631145	294.888605	1.62260631	1.401447265	0	0	0	0	1	0	0
RMF	Arrastra	0	60.07439664	1804.432253	20.18671193	187.3109486	35.52528589	1.095213102	0	0	0	0	1	0	0
RMF	Arrastra	0	59.34325665	1823.175814	26.28924583	253.2214827	13.01571805	0.81449868	0	0	0	0	0	1	0
RMF	Arrastra	0	58.49743003	1920.054027	11.8607781	153.6451979	101.2776947	0.531003612	0	0	0	0	1	0	0
RMF	Arrastra	0	61.09490904	1800.003092	29.59567181	117.0431319	-9.947501721	0.387574493	0	0	0	0	1	0	0
RMF	Arrastra	0	60.87302867	1736.314276	18.55190825	288.0227259	-68.19237249	0.23390071	0	0	0	0	1	0	0
RMF	Arrastra	0	59.28823314	1830.385835	23.41538987	319.7202354	7.32994941	0.09791741	0	0	0	0	0	1	0
RMF	Arrastra	0	53.13969002	1922.028893	27.20316365	321.7081253	58.97776794	0	0	0	0	0	0	1	0
RMF	Arrastra	0	46.47708844	1990.126911	19.41250985	144.9286452	96.36356071	0	0	0	0	0	1	0	0
RMF	Arrastra	0	42.03456855	1918.785781	28.41262438	222.8660777	-4.348986519	0	0	0	0	0	1	0	0
RMF	Arrastra	0	42.8651919	2018.849423	31.25137874	253.5846737	56.61231343	0	0	0	0	0	1	0	0
RMF	Arrastra	0	44.52219543	2078.878522	25.93537315	222.2342905	69.97779688	0.085768507	0	0	0	0	1	0	0
RMF	Arrastra	0	43.3607156	2156.479496	28.18572538	90.33369221	106.1284179	0.261327348	0	0	0	0	1	0	0
RMF	Arrastra	0	41.11361091	2139.418562	22.49443583	9.30709478	76.00339361	0.416279018	0.01061377	0	0	0	1	0	0
RMF	Arrastra	0	40.89310436	2086.322391	27.10559498	26.58359023	40.41573439	0.58162178	0.023459233	0	0	0	1	0	0
RMF	Arrastra	0	41.96957252	2077.51707	14.60662724	95.51366549	80.3802408	1.039015107	0.036304697	0	0	0	1	0	0
RMF	Arrastra	0	48.14773022	1970.187124	29.79952988	152.1432076	29.85486095	1.566680095	0.047982391	0	0	0	1	0	0
RMF	Arrastra	0	49.83009756	1890.956898	18.93488356	155.9306536	14.30020331	2.154095283	0.037068844	0	0	0	1	0	0
RMF	Arrastra	0	46.89979227	1847.347517	29.41472567	53.9244371	22.01322507	2.694448345	0.025391148	0	0	0	1	0	0
RMF	Arrastra	0	47.49045596	1773.953709	8.630114324	69.78317479	-2.558096532	2.704699753	0.012545684	0	0	0	1	0	0
RMF	Arrastra	0	44.46524287	1723.281687	8.281830536	107.9273664	-13.27404528	2.638479444	0.00086799	0	0	0	1	0	0
RMF	Arrastra	0	43.93440904	1671.066663	18.37899233	138.2920591	-17.99643628	2.57600637	0.27517733	0	0	1	0	0	0
RMF	Arrastra	0	48.56244102	1619.223885	7.219122113	171.4318974	-32.60158909	2.495729998	0.570296347	0	0	0	0	1	0
RMF	Arrastra	0	51.3461525	1594.860481	6.837834834	295.7896614	-46.9893041	2.193817939	0.83858639	0	0	0	1	0	0
RMF	Arrastra	0	50.59698496	1634.478684	11.02798547	330.4976749	-28.16315987	1.85199531	1.115429282	0	0	0	0	1	0
RMF	Arrastra	0	48.01032869	1686.235984	19.56690049	303.0516778	-18.1606145	1.532425072	0.847139299	0	0	0	1	0	0
RMF	Arrastra	0	39.15941179	1756.009179	12.21877904	285.943556	-5.192056871	1.278381255	0.552020252	1	0	0	0	0	0
RMF	Arrastra	0	38.53886993	1808.343765	9.246383972	260.40168	2.209842493	1.346687041	0.283730239	1	0	0	0	0	0
RMF	Arrastra	0	45.08346936	1848.261808	2.611815006	42.49411142	8.898613958	1.440293761	0.001277906	0	0	0	0	1	0
RMF	Arrastra	0	47.43346627	1810.888245	8.045695672	142.6973059	-42.29298265	1.553219894	0.034392379	1	0	0	0	0	0
RMF	Arrastra	0	47.43106179	1822.397329	9.497724377	214.1193942	-31.77512549	1.537277959	0.06449645	1	0	0	0	0	0
RMF	Arrastra	0	45.69556952	1837.874261	11.61617174	224.0061809	-19.47999352	1.324624669	0.097610921	1	0	0	0	0	0
RMF	Arrastra	0	45.60836657	1865.436583	20.33747184	204.3253227	4.788729882	1.120836593	0.125076234	1	0	0	0	0	0
RMF	Arrastra	0	45.60836657	1862.017813	25.09614382	185.0894838	9.405545617	0.885174259	0.101096012	1	0	0	0	0	0
RMF	Arrastra	0	43.81109915	1832.344864	23.74246841	196.6193343	8.443392858	0.700230806	0.079295807	1	0	0	0	0	0
RMF	Arrastra	0	41.1983626	1760.834148	22.2239489	107.760543	-49.64050218	0.517031178	0.055315584	1	0	0	0	0	0
RMF	Arrastra	0	38.81149674	1777.907296	22.85854101	260.8666732	-55.76380719	0.325106445	0.033484358	1	0	0	0	0	0
RMF	Arrastra	0	39.47595506	1884.68829	23.29907293	225.5927627	26.7010585	0.143070044	0.025180493	1	0	0	0	0	0
RMF	Arrastra	0	36.25261924	1922.321053	22.48313065	143.6259658	29.83149145	0.078902421	0.016046243	1	0	0	0	0	0
RMF	Arrastra	0	35.71440485	1854.640854	20.24616367	262.2437521	-75.88895682	0.055062558	0.007742378	1	0	0	0	0	0
RMF	Arrastra	0	35.87373231	2005.317205	27	240.7439635	35.26615781	0.027767496	0	1	0	0	0	0	0
RMF	Arrastra	0	34.21673313	2081.463793	22.290012	229.0010135	71.9150388	0.001981475	0	1	0	0	0	0	0
RMF	Arrastra	0	35.58775495	2067.302981	19.25962165	153.9945006	44.34304006	0	0	1	0	0	0	0	0
RMF	Arrastra	0	39.4272737	1994.72352	26	171.7125481	-6.579002471	0	0	1	0	0	0	0	0
RMF	Arrastra	0	44.17818061	1930.833325	20.45561187	136.0849905	-68.26814706	0	0.000552424	1	0	0	0	0	0
RMF	Arrastra	0	40.4865208	1994.531368	26.50068366	258.4161531	-31.69799829	0.025141382	0.004004941	1	0	0	0	0	0
RMF	Arrastra	0	36.64306506	2122.958844	14.86290686	258.3111166	84.61489866	0.162094836	0.007143593	1	0	0	0	0	0
RMF	Arrastra	0	36.71077951	1999.97973	28.78227103	80.94410448	-19.96173108	0.317789274	0.01059611	1	0	0	0	0	0
RMF	Arrastra	0	40.98228899	1901.023319	14.16478682	117.4184296	-60.40478355	0.463909476	0.060215794	1	0	0	0	0	0
RMF	Arrastra	0	43.22513994	1862.170351	15.63163788	127.8628963	-22.21365687	0.533890518	0.34094739	1	0	0	0	0	0
RMF	Arrastra	0	45.63880042	1775.059073	10.54707839	228.6522903	-92.00842679	0.396970635	0.621679008	1	0	0	0	0	0
RMF	Arrastra	0	39.12406024	1370.072467	2	-1	-1.180473739	2.926616576	0	0	0	0	0	1	0
RMF	Arrastra	0	43.62737324	1386.170857	8.016630572	309.1222047	-28.27564019	2.726627019	0	0	0	0	0	1	0
RMF	Arrastra	0	45.54115477	1457.697784	31.15128829	317.8216768	-17.73229797	2.469589541	0	0	0	0	1	0	0
RMF	Arrastra	0	55.77550672	1617.628297	25.94280101	308.1736626	54.86246388	2.168284917	0	0	0	0	1	0	0
RMF	Arrastra	0	59.4174756	1719.27463	25.34459858	300.7475243	72.752273	1.881159557	0	0	0	0	0	1	0
RMF	Arrastra	0	55.39804683	1818.990196	16.63499466	226.6105656	88.01146789	1.993534559	0	0	0	0	1	0	0
RMF	Arrastra	0	58.64858803	1862.798534	19.13433837	236.0526405	66.21940872	2.070280767	0.027695365	0	0	0	1	0	0
RMF	Arrastra	0	61.00330134	1888.455866	11.8159558	183.3103542	61.62845331	2.109179857	0.059034724	0	0	0	1	0	0
RMF	Arrastra	0	56.0287067	1918.470731	24.97349772	10.32481224	81.34391519	2.0431099	0.093508013	0	0	0	1	0	0
RMF	Arrastra	0	54.05315362	1913.635104	16.71542289	120.7250225	78.96806476	1.765019289	0.124847367	0	0	0	1	0	0
RMF	Arrastra	0	56.7066575	1822.888989	27.36474057	155.9146534	-9.085625984	1.464455755	0.103404105	0	0	0	1	0	0
RMF	Arrastra	0	59.97958976	1835.978231	21.9410852	278.9580386	-10.43531246	1.196060084	0.07206475	0	0	0	1	0	0
RMF	Arrastra	0	56.43193051	1923.293824	16.82801559	209.3885458	48.5134533	0.952093246	0.037591454	0	0	0	1	0	0
RMF	Arrastra	0	44.98870521	1965.679406	14.55292543	207.1302388	70.26839364	0.790213807	0.003118162	0	0	0	1	0	0
RMF	Arrastra	0	44.17283276	1941.190037	32.63034977	355.5230989	34.0036374	0.65488379	0	0	0	0	0	1	0
RMF	Arrastra	0	52.32731895	1956.996504	34.47993119	339.6636239	52.00129665	0.519017187	0	0	0	0	0	1	0
RMF	Arrastra	0	57.80075191	1908.995063	36.32521317	29.56212362	-2.792171552	0.507721875	0	0	0	0	1	0	0
RMF	Arrastra	0	48.5528006	1893.146543	28.45450093	10.31920229	-28.80887366	0.590041453	0	0	1	0	0	0	0
RMF	Arrastra	0	45.85988316	1915.527075	30.04572362	349.2145098	-6.983838659	0.683915709	0.038192704	0	0	0	1	0	0
RMF	Arrastra	0	47.01726504	1915.694634	33.97009378	7.354491804	-5.172754712	0.808087073	0.084415965	0	0	0	1	0	0
RMF	Arrastra	0	47.98050749	1891.797162	16.26792371	75.02512463	-16.09593623	1.173561198	0.130639225	0	0	0	1	0	0
RMF	Arrastra	0	47.98349329	1867.933908	18.84126916	38.88228518	-19.08503455	1.576133346	0.172660366	0	0	0	1	0	0
RMF	Arrastra	0	48.46082482	1815.141764	8.722916978	61.23707626	-42.84049868	2.033177918	0.202707708	0	0	0	0	1	0
RMF	Arrastra	0	44.71049005	1801.095849	8.993075825	198.564553	-33.86060049	2.4615764	0.22882773	0	1	0	0	0	0
RMF	Arrastra	0	44.48999632	1797.768117	7.820285948	195.219548	-17.07935938	2.308934386	0.257559776	0	0	0	1	0	0
RMF	Arrastra	0	41.57172337	1806.113044	9.844096535	201.4332417	13.0079704	2.119525972	0.283679783	0	0	1	0	0	0
RMF	Arrastra	0	43	1774.421903	23.97145236	156.4980546	19.07665887	1.905677846	0.5016886	0	0	0	1	0	0
RMF	Arrastra	0	42.9938086	1699.637161	22	138.3895133	-10.00401261	1.696259304	0.733414114	0	0	1	0	0	0
RMF	Arrastra	0	44.79779339	1639.175544	11.99036408	174.8022219	-43.22909337	1.5486937	0.944073617	0	0	1	0	0	0
RMF	Arrastra	0	45.93664711	1613.922993	5.002089409	224.3320942	-65.8291391	1.382050632	1.160249829	0	0	1	0	0	0
RMF	Arrastra	0	41.54760974	1662.98831	12.58320282	227.2743341	-47.3492602	1.22171776	0.914389968	1	0	0	0	0	0
RMF	Arrastra	0	37.00060316	1752.342224	22.84709028	247.8980837	-20.2725089	1.010007497	0.643944085	1	0	0	0	0	0
RMF	Arrastra	0	39.23629365	1845.75626	22.69979423	222.7635636	10.79724555	0.773600578	0.398084253	1	0	0	0	0	0
RMF	Arrastra	0	42.67300474	1899.975468	22.34592465	239.9720288	-2.092233972	0.532019615	0.136676714	1	0	0	0	0	0
RMF	Arrastra	0	40.99630461	1955.256141	10.9253334	233.8591299	6.457525926	0.309754185	0.100441828	1	0	0	0	0	0
RMF	Arrastra	0	39.74018442	1981.782608	21.98030023	198.9283555	5.61182953	0.218394976	0.067501023	1	0	0	0	0	0
RMF	Arrastra	0	38.11787518	1990.600951	18	194.4210746	-1.676428627	0.214767583	0.031266134	1	0	0	0	0	0
RMF	Arrastra	0	38.94009114	1998.768952	22.75187994	194.9975926	8.181750302	0.201005146	0	1	0	0	0	0	0
RMF	Arrastra	0	43.78041554	2003.140648	18.2289142	126.0040437	39.88386567	0.174373318	0	1	0	0	0	0	0
RMF	Arrastra	0	40.77704141	1920.176495	20.6598466	110.6177127	7.499963352	0.149317148	0	1	0	0	0	0	0
RMF	Arrastra	0	33.92588214	1819.515675	22.38894504	126.0204278	-64.03101105	0.118183372	0	1	0	0	0	0	0
RMF	Arrastra	0	31.23109633	1840.964046	31.32272712	265.6033834	-67.87402005	0.07832624	0	1	0	0	0	0	0
RMF	Arrastra	0	33.00028762	2018.066836	33.76974537	245.4043785	72.06120607	0.034534629	0	1	0	0	0	0	0
RMF	Arrastra	0	32.30451126	2079.53819	33.91340693	134.281084	90.12075773	0.021617852	0	1	0	0	0	0	0
RMF	Arrastra	0	33.32896791	1950.391954	28.53395466	105.7885832	-75.55265539	0.015640526	0	1	0	0	0	0	0
RMF	Arrastra	0	35.78477387	2008.030467	27.43222897	259.4308369	-53.23203254	0.007994469	0	1	0	0	0	0	0
RMF	Arrastra	0	34.03205586	2130.134672	19.49695063	278.3751547	19.86344332	7.14E-05	0	1	0	0	0	0	0
RMF	Arrastra	0	29.27960527	2181.175125	17.80126254	181.781948	47.15870924	0	0	1	0	0	0	0	0
RMF	Arrastra	0	30.90355665	2121.981361	21.18026378	137.0963735	3.670010319	0	0	1	0	0	0	0	0
RMF	Arrastra	0	32.90284101	2052.5837	17.51630131	208.5295603	-50.74154729	0	0.000523552	1	0	0	0	0	0
RMF	Arrastra	0	31.90370993	2078.293691	19.41555895	203.7204581	-33.55064839	0.012509837	0.003795629	1	0	0	0	0	0
RMF	Arrastra	0	27.96250545	2162.254925	23.36272018	240.936787	41.26283156	0.06455404	0.006770244	1	0	0	0	0	0
RMF	Arrastra	0	22.74927485	2097.897637	29.69867304	153.1641759	-9.696628501	0.12684729	0.01004232	1	0	0	0	0	0
RMF	Arrastra	0	24.21869281	2033.101317	29.37188247	174.4808699	-19.85149106	0.188056402	0.060522296	1	0	0	0	0	0
RMF	Arrastra	0	28.36298705	2000.494118	35.32133014	163.1796967	25.38742759	0.213992078	0.347184032	1	0	0	0	0	0
RMF	Arrastra	0	34.51894893	1892.03749	28.18647706	133.915707	-40.00745966	0.161929262	0.633845747	1	0	0	0	0	0
RMF	Arrastra	0	35.76550413	1365.946532	6.065896538	323.0534142	-14.9452794	2.101163903	0	0	0	0	1	0	0
RMF	Arrastra	0	40.53904737	1396.171629	17.93397931	308.2693694	-36.88194382	2.113666786	0	0	0	0	1	0	0
RMF	Arrastra	0	52.2088041	1503.476872	44.44369262	308.2267164	-14.71746128	2.108859944	0	0	0	0	0	1	0
RMF	Arrastra	0	53.13929434	1646.128423	31.24881268	315.3136411	44.90848003	2.134166932	0	0	0	0	1	0	0
RMF	Arrastra	0	55.44236251	1707.459788	29.68893043	219.179607	24.4473874	2.79211226	0	0	0	0	1	0	0
RMF	Arrastra	0	59.72837012	1748.329768	33.20420464	308.182912	17.06791541	3.414435296	0.073376469	0	1	0	0	0	0
RMF	Arrastra	0	62.35272179	1797.23457	20.54877304	30.15120812	45.66692564	3.949318957	0.156407386	0	1	0	0	0	0
RMF	Arrastra	0	60.10651542	1739.515101	30.10086388	182.8911815	-32.16145918	4.219608488	0.247741386	0	0	0	1	0	0
RMF	Arrastra	0	58.81072391	1767.621183	34.08255587	307.3414762	-9.368848769	3.864462849	0.330772281	0	0	0	0	1	0
RMF	Arrastra	0	62.07280292	1858.92307	30.48509321	4.323224371	67.04151325	3.479137818	0.273960203	0	1	0	0	0	0
RMF	Arrastra	0	64.31501568	1872.876262	16.55864759	5.206361108	69.34321038	3.133685364	0.190929294	0	0	0	1	0	0
RMF	Arrastra	0	57.25401599	1826.306592	31.81319881	22.66816143	23.61053013	2.755340157	0.099595301	0	1	0	0	0	0
RMF	Arrastra	0	48.32627917	1804.830587	29.56238927	26.2460652	7.552793056	2.383954009	0.008261301	0	1	0	0	0	0
RMF	Arrastra	0	51.91753552	1739.88178	26.59801054	308.4832651	-48.78202733	2.058161195	0	0	0	0	1	0	0
RMF	Arrastra	0	57.4586899	1756.670168	28.74469688	339.5283158	-21.99576205	1.71278315	0	0	0	0	1	0	0
RMF	Arrastra	0	56.14069041	1743.389118	27.01476326	35.08270429	-46.23043444	1.443787248	0	0	0	0	1	0	0
RMF	Arrastra	0	46.03935374	1718.925623	10.99425208	25.09497726	-96.41542544	1.186581671	0	0	0	0	1	0	0
RMF	Arrastra	0	41.31054171	1754.331997	7.744242432	215.1278182	-89.60344535	0.971793224	0.079668231	0	1	0	0	0	0
RMF	Arrastra	0	40.17381717	1759.693006	18.59895103	208.353838	-118.1184254	0.756431801	0.176087826	0	0	1	0	0	0
RMF	Arrastra	0	39.75331089	1805.876835	35.25284632	206.7879229	-90.44951407	0.888458046	0.272507429	0	0	0	1	0	0
RMF	Arrastra	0	40.9204079	1839.817929	27.39232293	202.5397473	-62.10145413	1.080174629	0.360161602	0	0	0	1	0	0
RMF	Arrastra	0	39.95378269	1873.089454	14.11409698	239.4160751	-25.57394966	1.305275486	0.461897284	0	0	0	1	0	0
RMF	Arrastra	0	38.78729476	1873.45711	14.19680964	182.8635416	-18.64522152	1.522813687	0.554777205	0	0	0	1	0	0
RMF	Arrastra	0	40.17984103	1871.154128	13.20893053	180.4593848	-15.03390971	1.415710832	0.656945169	0	0	0	1	0	0
RMF	Arrastra	0	41.24592058	1868.033223	12.04475861	207.6250511	-4.883671578	1.307716645	0.74982512	0	0	0	1	0	0
RMF	Arrastra	0	42.37881012	1873.065981	15.90185475	140.473084	36.16940512	1.18342517	0.817418456	0	0	0	1	0	0
RMF	Arrastra	0	39.74839709	1782.09123	21.10709012	129	-2.284674863	1.061996808	0.882506251	0	0	0	1	0	0
RMF	Arrastra	0	41.27723227	1697.963363	16.20844804	130.8369935	-49.66059399	0.975029386	0.941676974	1	0	0	0	0	0
RMF	Arrastra	0	38.55876909	1745.87787	15.50314934	230.531722	10.34452299	0.8752869	0.999557555	1	0	0	0	0	0
RMF	Arrastra	0	35.87121016	1765.965509	34.60892408	166.6173037	11.10427849	0.780909951	0.847126484	1	0	0	0	0	0
RMF	Arrastra	0	35.820135	1774.438617	32.04334183	299.8959128	-29.07693574	0.645883124	0.67945236	1	0	0	0	0	0
RMF	Arrastra	0	41.14142027	1893.880805	33.14830336	309.8517179	30.7135128	0.475534094	0.527021348	1	0	0	0	0	0
RMF	Arrastra	0	45.02702988	1989.887911	20.70286952	310.1214731	41.1467422	0.281647258	0.362113118	1	0	0	0	0	0
RMF	Arrastra	0	38.68154792	2087.012269	16.94363758	232.697647	52.78643705	0.080958566	0.26611191	1	0	0	0	0	0
RMF	Arrastra	0	33.85966024	2132.386782	24.33452006	212.2328243	38.69917068	0	0.178838104	1	0	0	0	0	0
RMF	Arrastra	0	29.42596255	2164.124622	24.9941776	201.9121546	45.90683018	0	0.082836911	1	0	0	0	0	0
RMF	Arrastra	0	29.42962669	2132.325749	25.25386447	106.5634776	24.73096822	0	0	1	0	0	0	0	0
RMF	Arrastra	0	34.04861449	2065.695455	13.97609323	158.1164698	3.295410588	0	0	1	0	0	0	0	0
RMF	Arrastra	0	28.39211189	2018.976259	28.84436168	134.9737944	22.81587172	0	0	1	0	0	0	0	0
RMF	Arrastra	0	21.1982778	1888.855317	24.64893168	126.7918798	-61.99208881	0	0	1	0	0	0	0	0
RMF	Arrastra	0	26.99960692	1897.198088	34.47952858	264.6742853	-66.8988889	0	0	1	0	0	0	0	0
RMF	Arrastra	0	33.51476343	2071.721781	35.09370499	288.8709341	64.82913376	0	0	1	0	0	0	0	0
RMF	Arrastra	0	33.30120992	2133.077625	29.19510692	123.3994642	71.52670235	0	0	1	0	0	0	0	0
RMF	Arrastra	0	34.12422488	2022.279194	15.65875752	205.5064847	-73.91208546	0	0	1	0	0	0	0	0
RMF	Arrastra	0	38.65633736	2126.629486	18.88915259	250.4917426	-2.342563848	0	0	1	0	0	0	0	0
RMF	Arrastra	0	31.73129888	2219.132998	28.8147042	248.4587682	36.7161624	0	0	1	0	0	0	0	0
RMF	Arrastra	0	24.52114605	2308.096142	29.0657947	160.5222113	80.40078443	0	0	1	0	0	0	0	0
RMF	Arrastra	0	21.87496391	2210.75375	22.69901268	157.0141003	-16.84405441	0	0	1	0	0	0	0	0
RMF	Arrastra	0	22.15167013	2190.579924	16.23469112	233.4312542	-18.57837836	0	0.000267035	1	0	0	0	0	0
RMF	Arrastra	0	24.26174175	2181.266257	13.92486018	141.7113232	-35.56821149	0	0.001935942	1	0	0	0	0	0
RMF	Arrastra	0	21.17067609	2282.684692	25.09077783	236.0319511	50.92338593	0	0.00345313	1	0	0	0	0	0
RMF	Arrastra	0	16.56234631	2269.946862	31.66882353	157.5719415	47.61563192	0	0.005122036	1	0	0	0	0	0
RMF	Arrastra	0	14.3065407	2201.240107	22.08929515	135.1686754	28.22401811	0	0.054374304	1	0	0	0	0	0
RMF	Arrastra	0	20.47280379	2057.608873	26.87430748	148.1042409	-29.21531635	0	0.340803206	1	0	0	0	0	0
RMF	Arrastra	0	32.5677339	1995.177985	21.96377035	163.8222244	-18.02851762	0	0.627232134	1	0	0	0	0	0
RMF	Arrastra	0	37.99679259	1926.828007	16.73151622	171.1198675	-49.48934628	0	0.887622058	1	0	0	0	0	0
RMF	Arrastra	0	37.98196492	1362.197694	6	311	-21.7745299	1.90287743	0.005577395	0	0	0	1	0	0
RMF	Arrastra	0	44.03871882	1394.618037	18.17977233	307.9377989	-42.56754409	2.184188795	0.009517643	0	0	0	1	0	0
RMF	Arrastra	0	53.51157774	1502.28554	29.71005196	320.5761203	4.555853194	2.539320743	0.013099685	0	0	0	1	0	0
RMF	Arrastra	0	58.35894185	1582.676012	22.23983786	309.3409834	19.56962783	3.684370963	0.017039932	0	0	0	1	0	0
RMF	Arrastra	0	58.49144357	1618.444465	21.71166029	5.448399698	19.86586925	4.871987524	0.132294446	0	0	0	1	0	0
RMF	Arrastra	0	61.4988705	1628.491183	27.4726963	19.58583236	14.21844288	5.988520143	0.261836827	0	1	0	0	0	0
RMF	Arrastra	0	61.66411709	1607.680872	12.69734427	310.6350179	-18.62678111	6.602476202	0.404333413	0	0	0	1	0	0
RMF	Arrastra	0	59.56971587	1652.115467	28.36098635	23.17282328	14.47888874	6.162580804	0.533875823	0	0	0	1	0	0
RMF	Arrastra	0	59.43914674	1635.751973	26.99730372	328.0925529	-27.48422334	5.684029977	0.441447705	0	0	0	1	0	0
RMF	Arrastra	0	60.52168154	1687.372532	32.95167132	320.2724974	8.338533867	5.253825836	0.307655275	0	1	0	0	0	0
RMF	Arrastra	0	58.13509898	1671.6703	26.34592555	44.9057821	-13.00968691	4.711144168	0.160483584	0	0	0	0	1	0
RMF	Arrastra	0	53.76685575	1647.444496	5.290119273	17.5749357	-35.86823429	4.109329926	0.013311905	0	1	0	0	0	0
RMF	Arrastra	0	52.96497008	1650.175277	2.759266998	224.5022985	-32.70838594	3.57405466	0	0	1	0	0	0	0
RMF	Arrastra	0	52.09909072	1656.543224	1.209184684	15.96706287	-40.32688171	2.998243315	0	0	0	0	0	1	0
RMF	Arrastra	0	48.62828464	1687.264957	13.03986822	250.4726498	-51.25100853	2.428644036	0	0	0	0	1	0	0
RMF	Arrastra	0	47.27298269	1814.122369	34.55874849	250.8567347	10.56229423	1.798008246	0	0	0	0	1	0	0
RMF	Arrastra	0	44.63386667	1925.355412	24.29927616	238.3145	52.74606603	1.243733969	0.120106786	0	0	0	1	0	0
RMF	Arrastra	0	39.67890874	2013.505422	28.57938989	210.5166997	68.18982107	0.65493394	0.265467703	0	0	0	0	1	0
RMF	Arrastra	0	37.70574213	2043.975593	27.49966856	195.0948195	48.62729868	0.544360587	0.41082865	0	0	0	1	0	0
RMF	Arrastra	0	34.3783374	2050.389615	29.5354635	187.6482258	28.40501075	0.504165519	0.542974949	0	0	0	1	0	0
RMF	Arrastra	0	31.94791334	2017.448804	24.18978463	175.4224926	-11.1504612	0.474160705	0.715408146	0	0	0	1	0	0
RMF	Arrastra	0	30.35902485	2014.552032	24.62274964	168.5057873	-9.266825279	0.459675425	0.874166787	0	0	0	1	0	0
RMF	Arrastra	0	31.39896111	1993.503477	26.15023462	202.7204394	-19.29774326	0.444885836	1.048801303	0	0	0	1	0	0
RMF	Arrastra	0	32.77630664	1988.441632	20.25155842	176.2264187	-5.083193384	0.426435921	1.207559943	0	0	0	1	0	0
RMF	Arrastra	0	32.98028795	1974.704674	30.51305669	166.9489549	24.13469549	0.400644244	1.127618551	0	0	0	1	0	0
RMF	Arrastra	0	27.35783611	1885.480241	23.80845542	141.4000891	-1.142334023	0.373004696	1.029228449	1	0	0	0	0	0
RMF	Arrastra	0	31.87418443	1776.542906	28.34712929	135.5387063	-58.13067526	0.352686805	0.939782917	1	0	0	0	0	0
RMF	Arrastra	0	40.10444853	1769.12611	21.97230188	293.7519801	-37.3889545	0.326259618	0.842725933	1	0	0	0	0	0
RMF	Arrastra	0	35.28425409	1884.184973	23.01533293	279.2839178	74.09134934	0.298533682	0.792418838	1	0	0	0	0	0
RMF	Arrastra	0	34.32439792	1833.700819	37.57250114	179.2094153	0.225191945	0.25139445	0.73708111	1	0	0	0	0	0
RMF	Arrastra	0	36.13948757	1786.652542	13.7926375	288.3766381	-87.69345806	0.188109378	0.686774075	1	0	0	0	0	0
RMF	Arrastra	0	37.26859244	1939.142861	28.00316111	315.3284132	-13.24719839	0.111994199	0.627155483	1	0	0	0	0	0
RMF	Arrastra	0	32.62520085	2103.577275	39.51839154	307.61615	44.60207497	0.029078528	0.460887879	1	0	0	0	0	0
RMF	Arrastra	0	30.49038553	2233.314219	20.75847511	293.8433282	80.37290293	0	0.309735537	1	0	0	0	0	0
RMF	Arrastra	0	27.27519435	2299.591797	13.93697719	234.9662881	93.8207784	0	0.143467933	1	0	0	0	0	0
RMF	Arrastra	0	26.5336255	2223.599903	23.54074541	150.7499732	19.11764601	0	0	1	0	0	0	0	0
RMF	Arrastra	0	29.1874497	2184.382137	18.64576007	171.4301445	29.39130884	0	0	1	0	0	0	0	0
RMF	Arrastra	0	24.80607464	2121.410219	23.34450205	132.1529493	36.1871912	0	0	1	0	0	0	0	0
RMF	Arrastra	0	21.50998544	1993.180087	28.97635928	114.945926	-31.56836059	0	0	1	0	0	0	0	0
RMF	Arrastra	0	28.62444088	1903.761444	12.15815865	225.8246006	-104.1243496	0	0	1	0	0	0	0	0
RMF	Arrastra	0	35.52265349	2010.255817	39.93500442	291.5767113	-26.07415039	0	0	1	0	0	0	0	0
RMF	Arrastra	0	37.47301	2197.92868	27.46855775	315.3587681	100.8702973	0	0	1	0	0	0	0	0
RMF	Arrastra	0	36.37230007	2156.015556	27.05484016	131.1627672	5.223925085	0	0	1	0	0	0	0	0
RMF	Arrastra	0	38.74165582	2126.635404	20.51673432	299.5820543	-70.56430037	0	0	1	0	0	0	0	0
RMF	Arrastra	0	34.47653477	2222.256559	33.43569352	311.15788	-23.08291436	0	0	1	0	0	0	0	0
RMF	Arrastra	0	27.92173484	2365.517927	24.17878353	305.2097513	70.50511159	0	0	1	0	0	0	0	0
RMF	Arrastra	0	18.7250091	2398.406298	22.81199322	153.0048365	92.60446452	0	0	1	0	0	0	0	0
RMF	Arrastra	0	17.16024379	2291.537444	32.57689025	115.2746327	-12.04406526	0	0.001710606	1	0	0	0	0	0
RMF	Arrastra	0	17.16024379	2248.510848	13.96948796	254.8848276	-68.3549424	0	0.01240149	1	0	0	0	0	0
RMF	Arrastra	0	17.23526643	2380.951012	26.9385527	263.5514133	55.96101307	0	0.022120476	1	0	0	0	0	0
RMF	Arrastra	0	15.78286926	2442.145028	23.11434756	119.7110019	125.4600091	0	0.032811359	0	0	1	0	0	0
RMF	Arrastra	0	16.55201248	2294.405209	26.70989914	57.93953361	26.44442947	0	0.086088084	1	0	0	0	0	0
RMF	Arrastra	0	22.88954208	2181.098358	22.85028378	136.083424	4.267779123	0	0.356619358	1	0	0	0	0	0
RMF	Arrastra	0	36.99761579	2090.870262	15.42930248	135.8422236	-4.403236603	0	0.627150655	1	0	0	0	0	0
RMF	Arrastra	0	41.9316251	2055.827196	12.30846733	163.1240196	15.6724573	0	0.873088181	1	0	0	0	0	0
RMF	Arrastra	0	42.48191175	1972.14978	19.12320766	117.1715911	-59.97855975	0	1.017797232	1	0	0	0	0	0
RMF	Arrastra	0	28.61204467	1342.928613	6.821532295	266.4344318	-12.39029953	2.464666041	0.109570049	0	0	0	0	1	0
RMF	Arrastra	0	35.9633786	1380.628704	9.063079604	311.6324848	-4.178495902	2.966257103	0.186977714	0	0	0	1	0	0
RMF	Arrastra	0	42.1903724	1410.453449	5.988685842	319.6019181	-10.53778037	3.395223287	0.257348299	0	0	0	1	0	0
RMF	Arrastra	0	47.57382726	1448.450674	12.01117789	344.5805055	-13.60025816	3.823744903	0.334755957	0	0	0	0	1	0
RMF	Arrastra	0	57.21325874	1481.527524	11.34979772	238.4153608	-5.340556221	4.294824318	0.344175935	0	0	0	1	0	0
RMF	Arrastra	0	58.6164204	1493.190312	5.273007078	24.16916799	-4.267106617	4.759952129	0.337613404	0	0	0	1	0	0
RMF	Arrastra	0	56.82737734	1474.750349	17.73703876	0.304704706	-27.21134403	4.940334123	0.330394655	0	0	0	1	0	0
RMF	Arrastra	0	54.09341026	1472.077002	24.50942846	99.90535431	-35.14276335	4.665100011	0.323832154	0	0	0	1	0	0
RMF	Arrastra	0	53	1507.305527	17.05375085	243.7577786	-17.19756423	4.35854162	0.253836006	0	0	0	1	0	0
RMF	Arrastra	0	54.31749208	1526.900225	21.28340818	259.6758594	-16.92835789	4.076401916	0.176904276	0	0	0	1	0	0
RMF	Arrastra	0	54.22081206	1567.71176	20.52781772	329.3186619	-4.439238493	3.675285464	0.09227936	0	0	0	1	0	0
RMF	Arrastra	0	53.82466501	1611.420276	17.28542749	308.4930239	9.040243353	3.205718873	0.007654453	0	0	0	1	0	0
RMF	Arrastra	0	51.37387958	1650.98039	1.042598625	-1	12.30511025	2.77471176	0	0	0	0	1	0	0
RMF	Arrastra	0	49.79641373	1671.110752	15.58122452	249.1008541	-26.82517188	2.296069648	0	0	0	0	1	0	0
RMF	Arrastra	0	50.72927056	1728.578352	27.00118328	254.6954522	-41.39096737	1.868032702	0	0	0	0	1	0	0
RMF	Arrastra	0	49.280603	1843.698628	23.1416799	254.4252496	-17.73347951	1.386766976	0	0	0	0	1	0	0
RMF	Arrastra	0	46.55409139	1952.78835	24.78944251	253.5756264	6.950390854	0.93602293	0.069062375	0	0	0	1	0	0
RMF	Arrastra	0	42.90958311	2051.075227	17.3984379	280.9105745	19.54996997	0.425674269	0.15264608	0	0	0	1	0	0
RMF	Arrastra	0	37.1477639	2130.479905	14.47632613	276.4725248	29.11715754	0.303825915	0.236229792	0	0	0	1	0	0
RMF	Arrastra	0	29.02350893	2205.61153	15.3082039	270.5223897	57.61428038	0.204819366	0.312214971	0	0	0	1	0	0
RMF	Arrastra	0	23.70833312	2230.060035	22.54331421	180.3441947	57.22780584	0.092554957	0.411365449	0	0	0	1	0	0
RMF	Arrastra	0	21.86715683	2198.224494	29.07127004	164.6427271	26.97980864	0	0.502652943	0	0	1	0	0	0
RMF	Arrastra	0	24.32603466	2154.7312	24.88713805	209.1494438	-3.376930266	0	0.603069186	0	0	0	1	0	0
RMF	Arrastra	0	23.60544155	2171.331084	18.77323167	169.5424603	44.67372113	0	0.69435668	0	0	0	1	0	0
RMF	Arrastra	0	19.39760889	2136.674711	24.3942647	134.974541	61.4109739	0	0.783126891	1	0	0	0	0	0
RMF	Arrastra	0	17.73018639	2005.918621	31.10626286	181.3910287	6.374012986	0	0.87105304	1	0	0	0	0	0
RMF	Arrastra	0	25.49578261	1901.061207	27.30721871	130.9415008	-21.17503439	0	0.950985909	1	0	0	0	0	0
RMF	Arrastra	0	39.25404069	1812.491269	18.23474155	151.9888455	-59.26263655	0	1.037565231	1	0	0	0	0	0
RMF	Arrastra	0	40.76409674	1817.35432	19.38078784	291.1825907	-34.72619852	0	1.077952385	1	0	0	0	0	0
RMF	Arrastra	0	40.39575298	1902.660975	8.186890499	46.0375953	51.93233582	0	1.122378469	1	0	0	0	0	0
RMF	Arrastra	0	38.05570341	1844.000951	20.22727418	108.5627944	-22.42203405	0	1.162765622	1	0	0	0	0	0
RMF	Arrastra	0	35.35544571	1828.387199	22.10792101	298.0147968	-87.15541202	0	1.193269014	1	0	0	0	0	0
RMF	Arrastra	0	32.91194985	1997.131143	38.12520969	303.3513254	-18.38446786	0	0.876916885	1	0	0	0	0	0
RMF	Arrastra	0	31.81808519	2160.294142	37.67100674	310.0882533	32.36842818	0	0.589324057	1	0	0	0	0	0
RMF	Arrastra	0	29.8113379	2295.368725	19.46593483	312.3676212	76.06253136	0	0.272971928	1	0	0	0	0	0
RMF	Arrastra	0	32.89355122	2283.470002	25.85934415	102.4886466	33.84095548	0	0	1	0	0	0	0	0
RMF	Arrastra	0	35.03436578	2205.553326	27.43731229	96.58656038	-20.78270512	0	0	1	0	0	0	0	0
RMF	Arrastra	0	28.8539237	2151.046973	17.48103913	160.8618572	-20.98152222	0	0	1	0	0	0	0	0
RMF	Arrastra	0	26.35414458	2121.486921	27.24727915	183.2172795	11.45530545	0	0	1	0	0	0	0	0
RMF	Arrastra	0	33.20815984	2038.765767	23.88162643	148.7893442	-30.83696164	0	0	1	0	0	0	0	0
RMF	Arrastra	0	41.47756197	1968.183733	16.55002589	174.7721829	-102.9780235	0	0	0	0	0	0	1	0
RMF	Arrastra	0	42.14517201	2063.692934	35.71562104	298.6342916	-59.14410861	0	0	1	0	0	0	0	0
RMF	Arrastra	0	32.69780278	2247.035872	26.79283505	279.3374776	54.90417947	0	0	1	0	0	0	0	0
RMF	Arrastra	0	31.24354257	2291.052704	29.97477633	186.5992232	27.47053775	0	0	1	0	0	0	0	0
RMF	Arrastra	0	32.08326569	2270.043663	29.29222479	181.5275647	-48.26042675	0	0	1	0	0	0	0	0
RMF	Arrastra	0	25.88224288	2286.947538	26.63015553	276.5296527	-67.15166364	0	0	1	0	0	0	0	0
RMF	Arrastra	0	19.00928123	2436.532797	15.7255548	266.0940888	80.5521968	0	0	1	0	0	0	0	0
RMF	Arrastra	0	18.3082102	2315.608559	20.52502622	133.9163466	-43.28587839	0	0.033605512	1	0	0	0	0	0
RMF	Arrastra	0	18.36482579	2351.940785	26.55668988	234.2127167	-13.07947089	0	0.243631989	1	0	0	0	0	0
RMF	Arrastra	0	21.3896519	2411.898565	19.81209773	251.6877009	47.83302095	0	0.434565157	1	0	0	0	0	0
RMF	Arrastra	0	21.7658394	2420.516815	33.2286875	103.6455617	68.24489241	0	0.64459163	1	0	0	0	0	0
RMF	Arrastra	0	19.83202708	2330.589808	13.46469517	136.1244623	29.91612814	0	0.796735644	1	0	0	0	0	0
RMF	Arrastra	0	25.55094415	2215.124924	29.53723509	62.14093996	-0.454559948	0	0.775368392	1	0	0	0	0	0
RMF	Arrastra	0	36.81825479	2137.246305	5.100926115	53.6631353	-9.015401777	0	0.754001141	1	0	0	0	0	0
RMF	Arrastra	0	41.37969975	2099.72855	17.15694699	85.12709162	-1.936035477	0	0.734576404	1	0	0	0	0	0
RMF	Arrastra	0	41.173413	2025.8427	12.93688487	152.2721444	-67.67905975	0	0.680777788	1	0	0	0	0	0
RMF	Arrastra	0	13.00432892	1337	0.418392849	-1	-7.837404944	2.999765352	0.204108834	0	0	0	0	1	0
RMF	Arrastra	0	21.8993978	1341.555679	5.35183045	326.4051333	-17.41920682	3.701585233	0.348305047	0	0	0	1	0	0
RMF	Arrastra	0	31.3438635	1371.152898	4.86733899	327.7010287	-7.455093817	4.094181984	0.479392499	0	0	0	1	0	0
RMF	Arrastra	0	39.66944239	1395.032086	13.64659806	350.1949776	-7.630141767	3.871396731	0.623588741	0	0	0	1	0	0
RMF	Arrastra	0	49.37170533	1430.740175	14.2085877	302.1175771	10.79324559	3.691161513	0.536795437	0	0	0	1	0	0
RMF	Arrastra	0	56.11982277	1411.221386	16.40870413	60.05142805	-22.38033884	3.564178382	0.406501234	0	0	0	1	0	0
RMF	Arrastra	0	58.60950487	1386.39816	10.09040914	236.7114594	-62.16581163	3.391242379	0.263177574	0	0	0	1	0	0
RMF	Arrastra	0	59.18324268	1415.286888	22.96569374	195.647072	-45.59358096	3.170933981	0.132883355	0	0	0	1	0	0
RMF	Arrastra	0	57.31604926	1414.766118	17.55936671	349.6217722	-59.80239491	2.924794561	0.0832799	0	0	0	1	0	0
RMF	Arrastra	0	54.5414663	1437.795417	13.10566087	348.6316509	-47.67403953	2.69758182	0.058039717	0	0	0	1	0	0
RMF	Arrastra	0	53.80085171	1480.264687	10.13224638	16.44565582	-27.1287025	2.356086511	0.030275516	0	0	0	1	0	0
RMF	Arrastra	0	54.25506503	1523.125922	22.65965334	322.9997045	-26.07989764	1.959293882	0.002511315	0	0	0	1	0	0
RMF	Arrastra	0	53.65362633	1596.409827	25.78792535	324.926118	-10.43681335	1.594445665	0	0	0	0	1	0	0
RMF	Arrastra	0	52.8167954	1719.181838	23.93402068	288.5262639	31.11272943	1.18857916	0	0	0	0	1	0	0
RMF	Arrastra	0	48.48661346	1823.390721	20.19018495	271.9093129	51.48243721	0.955077074	0	0	0	0	1	0	0
RMF	Arrastra	0	40.1215014	1936.961236	18.92751641	273.9416607	78.21277276	0.709680699	0	0	0	0	1	0	0
RMF	Arrastra	0	39.41055492	1999.058093	10.21562084	322.3048384	66.12215473	0.473365747	0.022658359	0	0	0	1	0	0
RMF	Arrastra	0	45.32192096	2016.970031	13.11184265	339.3825044	2.807671224	0.202972821	0.050080959	0	0	0	1	0	0
RMF	Arrastra	0	45.15694245	2118.991263	27.43352241	298.5207303	21.25093778	0.15209874	0.077503555	0	0	0	1	0	0
RMF	Arrastra	0	44.59620899	2216.00407	21.00887558	284.0924825	41.2391878	0.102793384	0.10243319	0	0	0	1	0	0
RMF	Arrastra	0	38.71704887	2324.756869	13.88948255	247.9750771	94.51154795	0.0452009	0.134963021	0	0	0	1	0	0
RMF	Arrastra	0	32.64844036	2366.984105	9.293252958	145.2447578	125.2783227	0	0.164913118	1	0	0	0	0	0
RMF	Arrastra	0	30.94165468	2271.558071	13.28340212	111.9171359	46.18961949	0	0.197858229	1	0	0	0	0	0
RMF	Arrastra	0	30.3393958	2253.37018	10.89174275	205.9808891	69.69994628	0	0.227808326	1	0	0	0	0	0
RMF	Arrastra	0	28.2505574	2217.535627	31.49729939	77.7642812	87.66211145	0	0.469952583	1	0	0	0	0	0
RMF	Arrastra	0	27.1217832	2116.883047	17.44578801	68.09348293	60.270567	0	0.727257192	1	0	0	0	0	0
RMF	Arrastra	0	27.21820807	2026.943536	28.93274239	103.2166885	52.03003686	0	0.961170495	1	0	0	0	0	0
RMF	Arrastra	0	31.39400739	1873.14474	22.17637718	120.3364896	-38.39742496	0	1.214691758	1	0	0	0	0	0
RMF	Arrastra	0	44.32105004	1839.735295	6.59713691	185.4744031	-44.61325151	0	1.337528467	1	0	0	0	0	0
RMF	Arrastra	0	46.67151113	1861.891134	6.459647087	279.7164685	-13.83997606	0	1.47264874	1	0	0	0	0	0
RMF	Arrastra	0	39.35502364	1868.212575	10.3761272	123.6870365	-11.4490253	0	1.59548533	1	0	0	0	0	0
RMF	Arrastra	0	37.00535168	1840.959394	15.5634078	301.363685	-60.82152431	0	1.70791769	1	0	0	0	0	0
RMF	Arrastra	0	33.01378976	1913.007307	31.63768704	284.014307	-57.34834589	0	1.255125165	1	0	0	0	0	0
RMF	Arrastra	0	30.4323776	2059.406089	37.17721786	291.0207468	-12.45666159	0	0.843495488	1	0	0	0	0	0
RMF	Arrastra	0	30.31388489	2230.794374	20.36114185	302.1237666	45.83872547	0	0.390702844	1	0	0	0	0	0
RMF	Arrastra	0	33.0639475	2305.607763	25.49178613	298.9223931	49.7141975	0	0	1	0	0	0	0	0
RMF	Arrastra	0	31.71440876	2306.334129	26.50236881	178.8979569	33.17584271	0	0	1	0	0	0	0	0
RMF	Arrastra	0	26.29182311	2294.835019	26.54663026	93.68408076	48.01897674	0	0	1	0	0	0	0	0
RMF	Arrastra	0	28.17592892	2175.675572	12.96505484	140.4341102	-22.47409505	0	0	1	0	0	0	0	0
RMF	Arrastra	0	29.18280364	2165.616381	32.03156222	194.5615987	23.05772806	0	0	1	0	0	0	0	0
RMF	Arrastra	0	31.93743718	2116.758154	21.02549613	145.1831563	-6.417599803	0	0	1	0	0	0	0	0
RMF	Arrastra	0	36.80440803	2082.547538	18.76628205	268.4248553	-77.94667131	0	0	1	0	0	0	0	0
RMF	Arrastra	0	34.8289429	2216.459407	31.08182748	276.3274892	-22.67688158	0	0	1	0	0	0	0	0
RMF	Arrastra	0	28.05856593	2401.163666	34.92520917	277.76881	75.56823261	0	0	1	0	0	0	0	0
RMF	Arrastra	0	24.37223022	2487.998725	24.70050543	176.5878161	112.2628074	0	0	1	0	0	0	0	0
RMF	Arrastra	0	20.24385692	2461.238765	16.40387223	156.9687059	76.61137018	0	0	0	0	0	0	0	1
RMF	Arrastra	0	18.22305105	2356.821528	24.39188324	43.14370528	-5.590779942	0	0	0	0	0	0	1	0
RMF	Arrastra	0	18.9888966	2315.177881	13.54861872	20.90706059	-32.22004057	0	0.062600881	1	0	0	0	0	0
RMF	Arrastra	0	19.6978621	2366.331308	37.08250143	348.7237741	31.82626605	0	0.453841537	1	0	0	0	0	0
RMF	Arrastra	0	22.16301474	2420.567881	17.88893278	317.0748253	93.80185791	0	0.80951488	1	0	0	0	0	0
RMF	Arrastra	0	23.77468265	2348.845833	28.15494264	132.5867791	30.81487698	0	1.200755596	1	0	0	0	0	0
RMF	Arrastra	0	22.21798264	2266.801477	19.94613671	140.8524371	-28.16944207	0	1.442778945	1	0	0	0	0	0
RMF	Arrastra	0	20.61191213	2209.231293	19.62918972	152.378662	-42.00345255	0	1.156049371	1	0	0	0	0	0
RMF	Arrastra	0	19.74446043	2158.407109	17.70095167	146.1612936	-50.93369623	0	0.869319797	1	0	0	0	0	0
RMF	Arrastra	0	24.13062336	2119.168786	17.89419338	180.1886648	-67.0734312	0	0.608656585	1	0	0	0	0	0
RMF	Arrastra	0	26.79907042	2144.654227	25.53734262	222.683663	-32.42268705	0	0.374396473	1	0	0	0	0	0
RMF	Arrastra	0	20.36566353	1339	0.846785554	-1	-10.05206738	4.058918268	0.5748896	0	0	0	0	1	0
RMF	Arrastra	0	33.7521318	1349.545008	13.63146684	261.0093405	-13.87086252	4.422313527	0.829924405	0	0	0	1	0	0
RMF	Arrastra	0	41.58399289	1383.789135	14.7624527	221.1013595	-5.257866559	3.941475555	1.110462785	0	0	0	1	0	0
RMF	Arrastra	0	46.64528669	1384.87612	14.8107039	210.7653537	-34.01566757	3.448468995	0.97558248	0	0	0	1	0	0
RMF	Arrastra	0	52.03503712	1407.570929	8.399330946	231.3945925	-43.77492203	2.989737867	0.760540426	0	0	0	1	0	0
RMF	Arrastra	0	52.29361483	1465.58033	19.86192725	227.251732	-22.12177843	2.558260818	0.523994148	0	0	0	1	0	0
RMF	Arrastra	0	48.23690608	1504.073041	28.48211828	201.0542904	-11.45437283	2.235962589	0.308952123	0	0	0	1	0	0
RMF	Arrastra	0	43.28463401	1529.801575	26.78283127	197.2147596	1.926724071	1.895321208	0.280345261	0	0	0	1	0	0
RMF	Arrastra	0	41.62669592	1494.395865	25.68062028	139.7026023	-34.06392964	1.598252689	0.298389286	0	0	0	1	0	0
RMF	Arrastra	0	42.1481212	1454.417131	12.18224495	177.9240544	-75.65978857	1.250763466	0.318237752	0	0	0	1	0	0
RMF	Arrastra	0	41.9935426	1468.865913	30.10524244	220.8771939	-82.99483506	0.888406045	0.338086218	0	0	0	1	0	0
RMF	Arrastra	0	45.35692452	1542.559855	24.55543769	258.4223701	-68.2983525	0.556905328	0.266863197	0	0	0	0	1	0
RMF	Arrastra	0	50.00212522	1661.227701	22.44701461	292.805632	-30.42321568	0.189964703	0.177668437	0	0	0	1	0	0
RMF	Arrastra	0	46.41473546	1706.667871	19.12911283	314.8951225	-60.29089771	0.128984078	0.096582301	0	0	0	1	0	0
RMF	Arrastra	0	43.59190659	1812.613604	36.63970254	341.9705541	-20.90449989	0.084431935	0.00738755	0	0	0	1	0	0
RMF	Arrastra	0	44.06019928	1832.207136	32.86689188	16.31400237	-52.42888394	0.042941368	0	0	0	1	0	0	0
RMF	Arrastra	0	49.08813026	1897.456296	31.71700766	327.8013195	-45.87706012	0	0	0	0	0	1	0	0
RMF	Arrastra	0	46.32782393	2000.788446	27.816032	337.9770039	-17.88013027	0	0	0	0	0	1	0	0
RMF	Arrastra	0	41.59621477	2126.373715	35.93855393	323.6749123	22.50284236	0	0	0	0	0	0	1	0
RMF	Arrastra	0	42.22512706	2223.214938	29.81250653	6.907779446	41.15816168	0.000283515	0	0	0	0	1	0	0
RMF	Arrastra	0	42.37323026	2284.53292	24.684401	343.6947624	64.76413825	0	0	0	0	0	1	0	0
RMF	Arrastra	0	40.61166212	2184.44011	13.83684853	24.20980176	-27.00307204	0	0	1	0	0	0	0	0
RMF	Arrastra	0	41.16073781	2163.878511	24.13401087	45.75633999	-7.460357211	0	0	1	0	0	0	0	0
RMF	Arrastra	0	40.05322857	2099.226737	17.06399248	46.98441802	-20.10292304	0	0.243776292	1	0	0	0	0	0
RMF	Arrastra	0	40.59498758	2049.671446	11.91265653	58.33267659	-9.521843099	0	0.505218685	1	0	0	0	0	0
RMF	Arrastra	0	42.4918296	2008.780295	9.713566696	82.06037673	13.57214405	0	0.742893577	1	0	0	0	0	0
RMF	Arrastra	0	45.72080833	1938.142833	25.35590953	93.45912913	-10.07339604	0	1.003356576	1	0	0	0	0	0
RMF	Arrastra	0	48.51841667	1873.642965	8.003819256	247.3651174	-60.90076541	0	1.212275267	0	0	0	0	1	0
RMF	Arrastra	0	43.44727408	1946.058551	21.16550097	233.8434748	19.24043003	0	1.442085862	1	0	0	0	0	0
RMF	Arrastra	0	35.91468765	1990.409619	36.76822773	119.359913	69.99794747	0	1.651004672	1	0	0	0	0	0
RMF	Arrastra	0	45.24826062	1878.535595	19.24800639	124.6648658	-39.73181126	0	1.852988958	1	0	0	0	0	0
RMF	Arrastra	0	48.58508296	1881.265882	17.00700583	284.381309	-66.09945967	0	1.36173594	1	0	0	0	0	0
RMF	Arrastra	0	40.06450324	2008.148788	22.98370028	291.3106776	-15.0523895	0	0.915142357	1	0	0	0	0	0
RMF	Arrastra	0	36.17356842	2167.838118	29.25764881	311.4713693	27.15670883	0	0.423889339	1	0	0	0	0	0
RMF	Arrastra	0	36.85903386	2243.957177	33.40113189	312.8345322	2.199562183	0	0	1	0	0	0	0	0
RMF	Arrastra	0	33.1553029	2390.298455	5.227055247	36.86580874	91.31573812	0	0	1	0	0	0	0	0
RMF	Arrastra	0	25.09111385	2362.833814	20.89484697	105.2529889	57.50600736	0	0	1	0	0	0	0	0
RMF	Arrastra	0	29.01821955	2284.384412	7.794936801	125.9629184	12.23459406	0	0	1	0	0	0	0	0
RMF	Arrastra	0	29.38075399	2202.985943	12.85693543	135.1927748	-13.56148446	0	0	1	0	0	0	0	0
RMF	Arrastra	0	27.38933079	2165.18128	15.40608261	105.0820956	-32.81845357	0	0	1	0	0	0	0	0
RMF	Arrastra	0	26.61972752	2139.43725	16.34544667	235.9553255	-90.01945928	0	0	1	0	0	0	0	0
RMF	Arrastra	0	25.03140355	2257.98682	31.44892308	263.5864165	-40.40062329	0	0	1	0	0	0	0	0
RMF	Arrastra	0	17.38973809	2435.193151	35.45138992	262.8125385	65.26016712	0	0.007783306	1	0	0	0	0	0
RMF	Arrastra	0	15.03617032	2405.837184	23.45850903	39.82533243	1.548714941	0	0.054218259	1	0	0	0	0	0
RMF	Arrastra	0	15.48593996	2408.10523	20.07680329	10.13174071	22.89629863	0	0.105296709	1	0	0	0	0	0
RMF	Arrastra	0	18.10870753	2324.290875	9.738515581	111.0908504	-8.240452508	0	0.156375155	1	0	0	0	0	0
RMF	Arrastra	0	18.98362959	2275.021884	15.49340913	96.30610309	-20.92978337	0	0.252995819	1	0	0	0	0	0
RMF	Arrastra	0	20.18806574	2235.053082	4.65630139	99.34465158	-29.95863725	0	0.617723048	1	0	0	0	0	0
RMF	Arrastra	0	23.77468265	2210.306841	15.09613557	24.246993	-35.53069285	0	0.949293315	1	0	0	0	0	0
RMF	Arrastra	0	23.96194601	2211.867678	23.254789	12.72376973	-30.00756028	0	1.314020514	1	0	0	0	0	0
RMF	Arrastra	0	23.19302855	2241.304864	15.32067447	340.7472857	-6.761353397	0	1.522922993	1	0	0	0	0	0
RMF	Arrastra	0	19.29580657	2343.88169	38.99051303	303.8146159	78.25392423	0	1.155884862	1	0	0	0	0	0
RMF	Arrastra	0	14.00398088	2345.302397	41.33668098	148.6802058	61.90523489	0	0.788846731	0	0	0	0	0	1
RMF	Arrastra	0	16.43696263	2275.715758	39.27533115	194.8768288	-18.94979717	0	0.455175668	0	0	0	0	0	1
RMF	Arrastra	0	26.46427742	2320.269486	11.87787691	182.777382	27.01386617	0	0.172851086	1	0	0	0	0	0
RMF	Arrastra	0	33.81950452	2300.476115	10.76999287	100.0352126	6.924864155	0.20815786	0.128516942	1	0	0	0	0	0
RMF	Arrastra	0	27.31529838	1340.664887	1.174424298	-1	-14.78432625	4.010696745	0.816522956	0	0	0	0	1	0
RMF	Arrastra	0	35.57443725	1381.413956	4.386702771	238.2970167	6.375476882	4.399833318	1.225714922	0	0	0	0	1	0
RMF	Arrastra	0	45.80812249	1396.937995	5.209145359	229.1647527	-15.81191614	4.105363279	1.675825953	0	0	0	0	1	0
RMF	Arrastra	0	54.81561364	1468.347481	26.64671529	284.2664246	10.9058527	3.798726874	1.539135098	0	0	0	1	0	0
RMF	Arrastra	0	54.67767888	1519.598805	16.34525236	229.0157565	11.58202347	3.509425084	1.284317136	0	0	0	1	0	0
RMF	Arrastra	0	50.54111714	1563.231308	12.07093295	295.8576311	-4.063584136	3.023333268	1.004017353	0	0	0	1	0	0
RMF	Arrastra	0	42.0931729	1631.374133	19.01371433	321.1336208	20.40499768	2.497919752	0.74919939	0	0	0	1	0	0
RMF	Arrastra	0	34.80086761	1704.082216	13.17353344	204.3388791	73.0739252	1.933849023	0.738638759	0	1	0	0	0	0
RMF	Arrastra	0	36.233763	1646.997163	24.04085557	119.7740793	7.361540208	1.433660615	0.786180258	0	0	0	1	0	0
RMF	Arrastra	0	36.38378819	1632.07413	29.7885118	228.2955908	-4.429245761	1.056726794	0.838475943	0	0	0	1	0	0
RMF	Arrastra	0	38.4023952	1612.774057	19.98294007	163.5409765	-24.46469512	0.731383933	0.890771568	0	0	0	1	0	0
RMF	Arrastra	0	44.27520033	1600.358009	14.76532376	254.4438106	-78.46362593	0.433533196	0.703116953	0	0	0	1	0	0
RMF	Arrastra	0	48.91053736	1762.208005	36.77149109	256.9297262	23.8250884	0.103607967	0.468111366	0	0	0	1	0	0
RMF	Arrastra	0	47.80199757	1799.502562	35.73904023	184.4798953	-6.701009336	0.077407247	0.254469931	0	0	0	1	0	0
RMF	Arrastra	0	45.78323731	1812.336696	36.63112401	205.595028	-60.1741546	0.050492563	0.019464323	0	0	0	1	0	0
RMF	Arrastra	0	43.9857262	1847.596257	32.93139853	190.109006	-66.08224809	0.025036229	0	0	0	0	1	0	0
RMF	Arrastra	0	45.55811486	1889.509067	25.17429772	208.071911	-59.6252703	0	0	0	0	0	1	0	0
RMF	Arrastra	0	44.39175967	1894.166826	14.57481785	292.6974215	-97.81475634	0	0	0	0	0	1	0	0
RMF	Arrastra	0	39.93518701	1966.644773	28.56367567	311.3518522	-78.85319688	0	0	0	0	0	0	1	0
RMF	Arrastra	0	42.26420061	2101.868557	25.94334939	285.1331522	-11.62749432	0	0	0	0	0	1	0	0
RMF	Arrastra	0	42.44781038	2186.856593	12.16670384	267.1915716	20.06568231	0	0	0	0	0	1	0	0
RMF	Arrastra	0	40.07163715	2204.781688	27.06111909	119.4309252	16.99690766	0	0	1	0	0	0	0	0
RMF	Arrastra	0	40.2765189	2137.537178	6.344255004	121.5347484	-33.49347998	0	0	1	0	0	0	0	0
RMF	Arrastra	0	39.2167166	2077.367252	17.70293671	156.9180225	-51.39516394	0	0.124017738	1	0	0	0	0	0
RMF	Arrastra	0	35.03931884	2029.153478	19.15964842	166.8860594	-45.4987962	0	0.257022858	1	0	0	0	0	0
RMF	Arrastra	0	43.27758965	1997.52001	19.0900858	156.7144706	-26.73578519	0	0.377936602	1	0	0	0	0	0
RMF	Arrastra	0	48.74491247	1940.468965	19.99534171	122.5143935	-57.73311664	0	0.516490638	1	0	0	0	0	0
RMF	Arrastra	0	43.74781587	1950.448426	27.65889798	230.5893244	-51.21058394	0	0.800319016	1	0	0	0	0	0
RMF	Arrastra	0	30.54373083	2049.349543	30.31944842	196.7047619	53.41502524	0	1.112530231	1	0	0	0	0	0
RMF	Arrastra	0	33.81569211	2013.671164	25.83987404	143.1874338	28.93951036	0	1.39635849	1	0	0	0	0	0
RMF	Arrastra	0	50.82929485	1909.146246	14.95259737	100.7685927	-46.79715746	0	1.679340124	1	0	0	0	0	0
RMF	Arrastra	0	56.72837468	1877.737441	7.740370806	260.5573654	-69.66787219	0	1.234123826	1	0	0	0	0	0
RMF	Arrastra	0	49.24611479	1968.530667	34.73407109	287.8529619	-29.6940908	0	0.829381764	1	0	0	0	0	0
RMF	Arrastra	0	44.8895125	2113.388684	31.76711163	289.1664012	10.7875038	0	0.384165466	1	0	0	0	0	0
RMF	Arrastra	0	40.85287979	2199.052532	22.66305906	317.1649481	-15.74673076	0	0	1	0	0	0	0	0
RMF	Arrastra	0	35.33102376	2323.796771	27.29347651	297.3620668	17.61770196	0	0	1	0	0	0	0	0
RMF	Arrastra	0	27.72567709	2399.122951	30.47704238	138.5564402	54.95499561	0	0	1	0	0	0	0	0
RMF	Arrastra	0	23.53006587	2297.539547	12.23438694	138.6979307	-42.87970384	0	0	1	0	0	0	0	0
RMF	Arrastra	0	20.33425684	2243.833198	7.645348502	138.0592072	-64.99352125	0	0	1	0	0	0	0	0
RMF	Arrastra	0	15.96084728	2218.150682	16.01011741	184.5560113	-85.10894396	0	0	1	0	0	0	0	0
RMF	Arrastra	0	18.69879008	2267.884379	29.96816023	228.8461083	-68.9499044	0	0	1	0	0	0	0	0
RMF	Arrastra	0	16.10814402	2384.215612	38.03585164	241.6922666	7.242769063	0	0	1	0	0	0	0	0
RMF	Arrastra	0	15.467526	2510.050397	15.21144934	110.7642686	104.4472229	0	0.020507041	0	0	0	0	0	1
RMF	Arrastra	0	17.07558656	2363.236644	23.57235198	135.568534	-38.54622828	0	0.142851382	1	0	0	0	0	0
RMF	Arrastra	0	19.73578512	2344.263438	1.263437904	-1	-8.448142015	0	0.277430177	1	0	0	0	0	0
RMF	Arrastra	0	20.1252738	2315.304946	9.936329034	87.67294672	16.26439713	0	0.412008941	1	0	0	0	0	0
RMF	Arrastra	0	19.07074826	2258.824446	11.84736161	73.59921718	3.413307851	0	0.541098595	1	0	0	0	0	0
RMF	Arrastra	0	19.66736665	2214.150278	11.89100097	60.85484235	12.10347509	0.005355112	0.717834055	1	0	0	0	0	0
RMF	Arrastra	0	22.01498355	2149.069856	20.7028577	89.28572649	-20.02634296	0.011054045	0.878502667	1	0	0	0	0	0
RMF	Arrastra	0	25.3740758	2095.245686	4.124447655	92.51444358	-66.45317179	0.013473513	1.055238128	1	0	0	0	0	0
RMF	Arrastra	0	24.40939415	2168.105882	21.25769863	305.3123266	-18.58020247	0.012179061	1.138252616	1	0	0	0	0	0
RMF	Arrastra	0	23.766237	2205.700968	25.04246104	321.5015057	-47.2660641	0.005332442	0.851748168	1	0	0	0	0	0
RMF	Arrastra	0	24.59344913	2383.547474	36.40786746	294.1717222	70.83722002	0	0.565243721	1	0	0	0	0	0
RMF	Arrastra	0	28.96199034	2416.800531	3.19946879	142.6597833	68.3899708	0	0.304785162	1	0	0	0	0	0
RMF	Arrastra	0	37.26356868	2393.177173	15.61816426	179.7554825	25.66277798	0	0.087935545	1	0	0	0	0	0
RMF	Arrastra	0	40.26588563	1362.813903	12.66278974	280.191276	-7.449970494	3.965946974	1.049919963	0	0	0	1	0	0
RMF	Arrastra	0	47.60692104	1381.099364	12.25964868	266.536817	-20.68592414	4.400013871	1.600962281	0	0	0	1	0	0
RMF	Arrastra	0	55.61103843	1426.35196	8.36028416	281.1685759	-33.55916844	4.310522508	2.207108974	0	0	0	0	1	0
RMF	Arrastra	0	59.65225595	1501.478269	24.88151254	259.0291445	-10.39924335	4.208867222	2.071062803	0	0	0	1	0	0
RMF	Arrastra	0	55.64867182	1546.844164	7.208495118	295.6016462	-11.58220406	4.105914021	1.782259226	0	0	0	0	1	0
RMF	Arrastra	0	51.8174103	1668.132152	17.893747	317.2586571	58.19511667	3.505167519	1.464575171	0	0	0	1	0	0
RMF	Arrastra	0	46.2415775	1727.804876	13.74666444	278.4029892	77.43817986	2.756355587	1.175771594	0	0	0	1	0	0
RMF	Arrastra	0	44.08651515	1764.628796	8.185095926	256.2211855	72.28918179	1.946543815	1.187173605	0	0	0	1	0	0
RMF	Arrastra	0	43.68706571	1772.665425	5.368475661	112.0877999	39.42443751	1.222951927	1.26725316	0	0	0	1	0	0
RMF	Arrastra	0	40.24118747	1803.680508	21.39075554	245.0656993	42.02811002	0.848190817	1.355340838	0	0	0	1	0	0
RMF	Arrastra	0	39.86407594	1848.160568	36.65414276	160.4667895	67.79165616	0.5635588	1.443428397	0	0	0	1	0	0
RMF	Arrastra	0	41.61951895	1741.122715	37.133303	162.4358765	-68.91393201	0.30271834	1.145571709	0	0	0	1	0	0
RMF	Arrastra	0	42.51617675	1816.144132	30.11472622	292.3702914	-32.42494313	0.028844153	0.771995306	0	0	0	1	0	0
RMF	Arrastra	0	42.18619015	1988.428145	31.22416106	297.6309307	86.22954208	0.023001196	0.432380378	0	0	0	1	0	0
RMF	Arrastra	0	38.80661657	2066.286616	29.91391779	199.0053708	101.1673433	0.01548525	0.058803968	0	0	0	1	0	0
RMF	Arrastra	0	32.52669563	2086.248962	26.33538586	171.5547876	78.78644546	0.007664331	0.024620922	0	0	0	1	0	0
RMF	Arrastra	0	29.23157962	2094.485245	24.53025142	186.2568663	55.66793567	0	0.020697728	0	0	0	1	0	0
RMF	Arrastra	0	33.79515672	2078.231145	25.77988223	179.7074954	16.52456827	0	0.016774531	0	0	0	1	0	0
RMF	Arrastra	0	40.07525542	2025.853951	27.61546137	178.2292606	-54.22188214	0	0.013207989	0	0	1	0	0	0
RMF	Arrastra	0	42.55392402	2040.522255	10.03295434	192.8474064	-75.07981646	0	0.018978665	0	0	0	0	1	0
RMF	Arrastra	0	38.60435304	2139.903806	37.51276757	298.8355925	-26.21346587	0	0.024941314	1	0	0	0	0	0
RMF	Arrastra	0	30.3716857	2267.537384	15.31814327	290.4843255	57.11578988	0	0.031500228	1	0	0	0	0	0
RMF	Arrastra	0	26.97156343	2306.508994	35.82741192	152.727673	87.25930865	0	0.037462875	1	0	0	0	0	0
RMF	Arrastra	0	26.6216572	2219.327256	19.05063444	165.015728	32.07959884	0	0.028630603	1	0	0	0	0	0
RMF	Arrastra	0	29.48021555	2151.759373	16.02623454	90.96913119	26.66962896	0	0.018682951	1	0	0	0	0	0
RMF	Arrastra	0	44.67514821	2094.186306	21.76920321	98.32268926	14.30728329	0	0.009639632	1	0	0	0	0	0
RMF	Arrastra	0	47.06183666	1991.712038	10.04636452	154.7786065	-76.95806156	0	0.012228722	0	0	0	0	1	0
RMF	Arrastra	0	35.82772112	2057.561132	18.01152099	257.9780528	-17.26409127	0	0.37125963	1	0	0	0	0	0
RMF	Arrastra	0	22.93688874	2175.229039	22.15540694	255.3951169	102.2472953	0	0.766193628	1	0	0	0	0	0
RMF	Arrastra	0	26.29068549	2064.438696	25.81217517	106.3998424	13.39402299	0	1.12522459	1	0	0	0	0	0
RMF	Arrastra	0	42.01442944	1978.864746	20.03916259	135.0477813	-15.89796595	0	1.489677072	1	0	0	0	0	0
RMF	Arrastra	0	49.61010256	1910.391873	10.0251241	132.2166083	-53.68038225	0	1.094743133	1	0	0	0	0	0
RMF	Arrastra	0	50.07348925	1940.910128	13.47665156	264.660009	-54.44440625	0	0.735712171	1	0	0	0	0	0
RMF	Arrastra	0	47.97059768	2074.857092	29.63188108	241.2320186	-11.89607702	0	0.340778172	1	0	0	0	0	0
RMF	Arrastra	0	36.35290933	2191.08198	36.92710116	287.3658872	-14.30904012	0	0	1	0	0	0	0	0
RMF	Arrastra	0	27.98268405	2341.081827	34.71038091	253.6005305	12.11477249	0	0	1	0	0	0	0	0
RMF	Arrastra	0	24.60482342	2476.458735	24.66799946	236.6537339	77.34369293	0	0	0	0	1	0	0	0
RMF	Arrastra	0	21.16168609	2461.650868	35.82069761	179.5202058	30.24808814	0	0	1	0	0	0	0	0
RMF	Arrastra	0	20.93504958	2472.35499	38.01808112	194.6303111	44.93585671	0	0	0	0	0	0	0	1
RMF	Arrastra	0	19.34120949	2489.800951	45.5576976	195.8427188	61.75698391	0	0	0	0	0	0	0	1
RMF	Arrastra	0	18.87196788	2523.992705	30.91949967	207	83.4281354	0	0	1	0	0	0	0	0
RMF	Arrastra	0	15.30913819	2571.037867	18.57374978	45.69986251	129.7271324	0	0	0	0	0	0	0	1
RMF	Arrastra	0	15.96486339	2496.989903	18.4164559	83.82887721	72.04814445	0	0.033950374	1	0	0	0	0	0
RMF	Arrastra	0	19.4697615	2397.579594	18.33832242	116.390034	15.63822604	0	0.236497194	1	0	0	0	0	0
RMF	Arrastra	0	20.33194777	2300.728816	11.06222412	25.75239849	-18.70220919	0	0.4592987	1	0	0	0	0	0
RMF	Arrastra	0	19.69047	2254.782599	14.93607641	51.38019437	-11.495257	0	0.682100236	1	0	0	0	0	0
RMF	Arrastra	0	18.22531735	2220.333538	8.318010895	89.90800632	3.091090775	0	0.845055103	1	0	0	0	0	0
RMF	Arrastra	0	20.53914949	2172.244234	13.92527433	58.36434958	14.41161031	0.051502065	0.82041657	1	0	0	0	0	0
RMF	Arrastra	0	25.39574539	2088.43654	21.76890832	61.37524554	-25.35421087	0.122019346	0.7980178	1	0	0	0	0	0
RMF	Arrastra	0	29.02182576	2075.896931	16.89466492	307.3746554	-10.65437445	0.19573977	0.773379266	1	0	0	0	0	0
RMF	Arrastra	0	26.31643166	2098.360149	9.158867884	303.0280477	-0.225995842	0.259265071	0.721892178	1	0	0	0	0	0
RMF	Arrastra	0	19.28930102	2146.42161	16.49569049	317.8183498	-18.06048979	0.245629176	0.523729265	1	0	0	0	0	0
RMF	Arrastra	0	20.3039888	2311.580569	35.60337847	313.0090532	73.91635156	0.21103554	0.325566351	1	0	0	0	0	0
RMF	Arrastra	0	26.85837071	2359.063288	19.39309033	21.32036094	55.32874835	0.180959543	0.145418227	1	0	0	0	0	0
RMF	Arrastra	0	30.14119123	2380.288483	22.77062717	326.3258156	31.02312287	0.163375548	0	1	0	0	0	0	0
RMF	Arrastra	0	50.31175933	1439.72243	13.88244449	292.3844101	7.635862773	3.100829796	1.063689709	0	0	0	1	0	0
RMF	Arrastra	0	55.39896129	1496.356857	14.67371358	250.9122349	-0.20105867	3.159030364	1.366150022	0	0	0	1	0	0
RMF	Arrastra	0	56.27809478	1625.349395	24.45884618	198.0058534	67.55747601	3.211589059	1.269209623	0	0	0	1	0	0
RMF	Arrastra	0	55.35737914	1565.178913	15.62153825	163.2252139	-40.32045701	3.254481281	1.092221975	0	0	0	0	1	0
RMF	Arrastra	0	55.17532449	1563.472918	3.66688093	251.7293476	-75.50327524	2.807787202	0.897535741	0	0	0	1	0	0
RMF	Arrastra	0	54.31058355	1600.877411	28.62912104	328.4189478	-61.12276626	2.223592674	0.720548153	0	0	0	1	0	0
RMF	Arrastra	0	54.38949463	1638.846131	14.729949	329.1826027	-64.9407494	1.564767713	0.782769501	0	0	0	1	0	0
RMF	Arrastra	0	53.83934902	1722.638265	21.46985545	270.6797861	-44.69417366	0.951120584	0.893758118	0	0	0	1	0	0
RMF	Arrastra	0	48.9381513	1850.155083	27.56116371	265.6170578	8.316432346	0.664079961	1.015845656	0	0	0	1	0	0
[truncated: 108,212 more rows]
